# Supplementary material for: Genome-wide associated variants of subclinical atherosclerosis among young people with HIV and gene-environment interactions
Source: J Transl Med. 2022 Dec 20;20:609. doi: 10.1186/s12967-022-03817-6 (PMC9764595; doi:10.1186/s12967-022-03817-6)
Supplement: Supplementary file 2 — Additional file 2: Summary statistics of GWAS in relation to cIMT among all HIV negative control. [file 12967_2022_3817_MOESM2_ESM.txt]

CHR	SNP	POS	A1	A2	N	AF1	BETA	SE	P
1	rs61768207	790465	A	G	5217	0.0974698	-0.0224689	0.0108467	0.0383126
1	rs12127425	794332	A	G	5204	0.144408	-0.00219229	0.00908744	0.809366
1	rs28385272	834198	C	T	5296	0.0791163	0.0151179	0.0118221	0.200974
1	rs4475691	846808	T	C	5242	0.0743991	0.0147369	0.0122193	0.227803
1	rs6657440	850780	C	T	5299	0.228439	-0.00784936	0.00759695	0.301498
1	rs7537756	854250	G	A	5291	0.0669061	0.0136377	0.0127468	0.284667
1	rs2879816	861630	A	G	5294	0.492255	-0.00698933	0.00634285	0.270495
1	rs9988179	865694	T	C	5295	0.101794	-0.00260716	0.0105643	0.80507
1	rs2880024	866893	C	T	5241	0.334001	0.0057533	0.00686387	0.401918
1	rs76723341	872952	T	C	5221	0.31019	0.000913376	0.00701012	0.896334
1	rs3748597	888659	T	C	5272	0.0802352	3.94665e-05	0.0118927	0.997352
1	rs3828049	889238	A	G	5284	0.0806207	0.00109654	0.0118742	0.926423
1	rs13303010	894573	G	A	5291	0.249953	-0.00786724	0.00738723	0.286885
1	rs13303229	897564	T	C	5292	0.0784203	0.0013629	0.0118804	0.908669
1	rs3935066	900730	G	A	5294	0.253683	-0.00649676	0.00733472	0.37575
1	rs3829740	909238	G	C	5276	0.124431	-0.00403236	0.00977072	0.679828
1	rs28561399	910473	A	G	5298	0.0505851	0.010109	0.014648	0.490115
1	rs3748588	911101	T	C	5271	0.118763	-0.0097035	0.0099101	0.327505
1	rs41285816	917640	A	G	5291	0.135797	-0.0044261	0.00940227	0.637821
1	rs2341354	918573	A	G	5293	0.186473	-0.000447883	0.00828218	0.956873
1	rs6605059	919419	T	C	5155	0.146848	-0.00331184	0.00901732	0.713413
1	rs4970414	919501	G	T	5282	0.282942	0.000983396	0.00703256	0.888791
1	rs116781904	919855	A	G	5295	0.0853636	-0.0139468	0.0114836	0.224558
1	rs6693747	922009	A	G	5297	0.0980744	-0.0114387	0.0107509	0.287337
1	rs74718486	931500	T	C	5263	0.0613718	0.00819378	0.013239	0.535975
1	rs1891910	932457	A	G	5298	0.0993771	-0.00824455	0.0107023	0.44109
1	rs3128116	941284	T	C	5177	0.162353	-0.00318649	0.00885936	0.719091
1	rs2799064	957898	T	G	5271	0.184405	-0.00395642	0.00826848	0.632298
1	rs28591569	959509	G	T	5292	0.105159	-0.0066974	0.0104974	0.523469
1	rs2275811	985460	C	T	5296	0.410782	0.00451544	0.0065051	0.487595
1	rs2465136	990417	C	T	5284	0.178842	-0.00242496	0.00831876	0.770665
1	rs7526076	998395	A	G	5266	0.103494	-0.0111843	0.0106312	0.292784
1	rs9442372	1018704	A	G	5280	0.204072	-0.00277172	0.00791031	0.726043
1	rs12132100	1023788	T	C	5298	0.0687995	0.00221644	0.0125281	0.859573
1	rs12731175	1030374	A	G	5296	0.103852	-0.00310119	0.0106027	0.769911
1	rs6687776	1030565	T	C	5298	0.180445	0.000411475	0.00828173	0.960374
1	rs6671356	1040026	C	T	5208	0.209773	0.00671951	0.00788107	0.393874
1	rs34381538	1061602	A	G	5296	0.226397	0.000730595	0.00765168	0.923932
1	rs9329411	1062025	G	A	5154	0.218083	-0.000213148	0.00775896	0.978084
1	rs9442373	1062638	C	A	5292	0.448885	0.00081726	0.00634643	0.897536
1	rs4072537	1065296	T	C	5299	0.381298	0.00222777	0.00645106	0.729843
1	rs10907182	1066403	T	C	5170	0.443714	0.00411443	0.00643728	0.522721
1	rs57527288	1092563	T	G	5296	0.339124	-0.00269015	0.0067652	0.690892
1	rs61768477	1095130	C	T	5278	0.064892	0.0337947	0.0129746	0.00919623
1	rs9442385	1097335	T	G	5296	0.393221	-0.00328909	0.00644348	0.609735
1	rs9660710	1099342	A	C	5298	0.414496	-0.00102187	0.00639261	0.872998
1	rs11260542	1110019	G	A	5295	0.0981114	-0.0239768	0.010717	0.0252686
1	rs6671609	1112982	T	C	5252	0.21925	0.0149189	0.00783875	0.0570118
1	rs12092254	1113121	A	G	5298	0.0978671	-0.020817	0.0107347	0.0524733
1	rs1320571	1120431	A	G	5297	0.112328	-0.0106821	0.00999195	0.285037
1	rs77950429	1120536	A	G	5182	0.120513	-0.00529884	0.00980666	0.588969
1	rs11260549	1121794	G	A	5289	0.468898	0.00721066	0.00633365	0.254925
1	rs6684820	1124663	G	A	5281	0.156315	0.00419129	0.00873443	0.631328
1	rs10907175	1130727	C	A	5261	0.19578	0.0171505	0.00806605	0.0334822
1	rs58004717	1133930	G	A	5287	0.101002	-0.0136416	0.0105009	0.193913
1	rs34115518	1150448	C	T	5298	0.190638	0.0194503	0.00815379	0.0170594
1	rs79561057	1157834	T	C	5021	0.229138	0.0150384	0.00788965	0.0566382
1	rs3813199	1158277	A	G	5297	0.218426	0.0119994	0.00775977	0.122019
1	rs76888271	1158357	G	A	5296	0.218467	0.0120799	0.00776018	0.119552
1	rs12093154	1178925	A	G	5289	0.220458	0.0114036	0.00773683	0.140499
1	rs78446752	1183397	T	C	5273	0.218282	0.0124343	0.00775997	0.109074
1	rs566056983	1183442	G	A	4999	0.296659	0.00486262	0.0070574	0.490816
1	rs6603785	1186502	T	A	5291	0.303629	0.0050918	0.00693133	0.462579
1	rs116866065	1189605	A	G	4930	0.0639959	0.0196997	0.0133972	0.141442
1	rs1058161	1190523	T	C	5299	0.108228	-0.00951183	0.0102806	0.354849
1	rs72894077	1196374	T	C	5295	0.0804533	-0.0174407	0.0117202	0.136726
1	rs4018608	1203938	T	C	5297	0.425524	0.00657102	0.00643112	0.306898
1	rs12751100	1220954	G	A	5233	0.424135	0.00540352	0.00646329	0.403137
1	rs11260578	1221138	G	A	5003	0.438437	0.00579677	0.00649775	0.372329
1	rs3737721	1227897	A	G	5290	0.424669	0.00298209	0.00642689	0.642646
1	rs62623580	1254255	A	G	5296	0.084781	-0.00679524	0.0115254	0.555466
1	rs3845293	1258246	A	C	5297	0.178686	-0.00989433	0.00830146	0.233309
1	rs307377	1269554	T	C	5211	0.0925926	-0.0126735	0.0110811	0.252747
1	rs35056373	1297059	A	G	5229	0.0987761	-0.000463562	0.0107755	0.965686
1	rs71628956	1301388	A	G	5298	0.19111	-0.0057186	0.00807184	0.478658
1	rs76022438	1302995	A	G	5034	0.173421	-0.00648327	0.00839315	0.439849
1	rs17160669	1305561	C	T	5299	0.190319	-0.00525378	0.0081055	0.516872
1	rs2260423	1314707	A	G	5293	0.0947478	-0.00494573	0.0108693	0.649096
1	rs34429643	1316247	A	G	5275	0.125877	-0.00316415	0.00964616	0.742895
1	rs1240707	1335302	T	C	5298	0.108154	-0.00496212	0.0103038	0.630104
1	rs138985554	1361130	C	T	5270	0.102087	0.0136856	0.0105984	0.196604
1	rs143000156	1365759	A	G	5289	0.115239	0.00207481	0.00990367	0.834058
1	rs3843249	1373373	G	A	5239	0.145352	0.00349855	0.00899396	0.697284
1	rs78727284	1377535	A	G	5252	0.132045	-0.00255901	0.0093641	0.784639
1	rs138988486	1394069	T	C	5283	0.0621806	-0.00412044	0.0133633	0.757823
1	rs111938039	1400170	A	G	5285	0.135289	-0.00201986	0.00929511	0.827971
1	rs6690515	1447325	A	G	5276	0.491376	-0.004415	0.00636098	0.487635
1	rs6669795	1450947	C	A	5295	0.358924	-0.00498485	0.00666064	0.454217
1	rs1619925	1452551	A	G	5178	0.319815	-0.0049097	0.00687402	0.475079
1	rs1619896	1452566	A	G	5098	0.316693	-0.00536317	0.00686765	0.434843
1	rs12032637	1465382	G	A	5299	0.319777	-0.00498681	0.00687102	0.467977
1	rs1571149	1474167	A	G	5297	0.135265	0.00104205	0.00943858	0.91209
1	rs2031709	1485984	A	C	5275	0.283412	0.00135586	0.00718264	0.850274
1	rs3766176	1486903	C	T	5294	0.481677	0.00109573	0.00643185	0.864726
1	rs1887284	1487059	A	G	5296	0.322413	0.00341961	0.00686897	0.6186
1	rs7531530	1489670	C	T	5296	0.215918	-0.00172897	0.00780717	0.824735
1	rs77167259	1501089	A	G	5298	0.063137	-0.013526	0.0130725	0.300814
1	rs6603792	1505041	T	C	5297	0.129224	0.000503789	0.00959871	0.958142
1	rs77661767	1510724	T	C	5297	0.0884463	-0.00712792	0.0112159	0.525092
1	rs6604983	1521595	G	A	5298	0.201397	0.000777713	0.00798699	0.922431
1	rs4648786	1521805	G	A	5297	0.316972	0.000313857	0.00689869	0.963713
1	rs28703654	1543311	A	G	5298	0.0800302	-0.0141979	0.011877	0.231926
1	rs4648611	1550702	G	A	5255	0.187916	-0.0113806	0.00821232	0.165809
1	rs78656035	1555718	A	G	5297	0.23334	0.00242474	0.00754184	0.747828
1	rs28635343	1560103	T	C	5281	0.289339	0.00673401	0.00707479	0.341183
1	rs28464684	1566160	T	C	5139	0.2698	-0.00372401	0.00740982	0.615261
1	rs7531938	1585597	A	G	5298	0.429596	-0.00472619	0.00646151	0.464511
1	rs7532034	1603163	T	C	5297	0.295733	0.0097377	0.00701276	0.164964
1	rs7520934	1615348	A	C	5288	0.50312	0.00795478	0.006331	0.208942
1	rs9442411	1619767	T	C	5283	0.164395	-0.0175103	0.00858123	0.0412975
1	rs11488591	1635565	T	C	5059	0.245305	0.00611584	0.00747539	0.413283
1	rs2076327	1686962	T	C	5295	0.279226	-0.0057536	0.00708777	0.416927
1	rs17162855	1695831	C	T	5294	0.203249	0.00408595	0.00779438	0.600128
1	rs6603811	1706136	T	C	5288	0.117625	0.0171973	0.00997038	0.0845556
1	rs7531583	1706160	A	G	5290	0.32051	0.00749506	0.00682681	0.272254
1	rs10907185	1733219	A	G	5296	0.339407	0.00228503	0.00668511	0.732494
1	rs2180311	1748734	C	T	5296	0.460159	-0.000252984	0.00635986	0.96827
1	rs4648727	1776269	A	C	5294	0.334719	-0.00246751	0.00674839	0.714631
1	rs7525092	1810090	T	C	5297	0.166698	-0.0150064	0.00852527	0.0783687
1	rs6603802	1812521	C	T	5294	0.4949	-0.00277313	0.00633964	0.661801
1	rs71511317	1830151	T	C	5161	0.157915	0.00621538	0.00890465	0.485182
1	rs2474460	1844046	T	C	5296	0.351397	-0.00780568	0.00667472	0.242227
1	rs2247560	1846765	A	G	5298	0.454606	0.00136751	0.00642639	0.831486
1	rs28710181	1847531	T	C	5290	0.194991	0.00154544	0.00800584	0.846929
1	rs28633659	1854546	T	C	5290	0.194896	0.00175549	0.00801588	0.826648
1	rs941530	1858309	T	C	5298	0.350415	-0.00222359	0.00672112	0.740768
1	rs45489198	1859176	C	T	5292	0.195389	0.00194987	0.00801678	0.807833
1	rs60609500	1860997	A	G	5296	0.195242	0.00179483	0.00800582	0.822609
1	rs2803316	1865298	A	G	5296	0.349509	-0.00227727	0.00673886	0.735415
1	rs4648597	1881361	T	C	5298	0.100604	0.00625998	0.010548	0.552865
1	rs28624830	1885769	A	G	5295	0.100378	0.0062655	0.0105694	0.553316
1	rs3795289	1886863	C	T	5299	0.101906	0.00559293	0.0104603	0.592869
1	rs28548017	1887019	A	G	5296	0.141427	-0.00213771	0.0091813	0.815891
1	rs3820011	1888193	A	C	5298	0.203379	-0.00672852	0.0079542	0.397604
1	rs28499066	1888682	C	T	5113	0.163407	0.00185911	0.00873429	0.831442
1	rs78927713	1891034	T	C	5280	0.0708333	0.0155356	0.0123383	0.207984
1	rs28446828	1891156	T	C	5269	0.132283	-0.000373545	0.00952587	0.96872
1	rs4648601	1899861	T	C	5296	0.262179	-0.00586895	0.00730272	0.421589
1	rs16824588	1900232	C	T	5299	0.31572	0.00150065	0.00686854	0.827054
1	rs140992306	1901753	T	C	5294	0.0731961	-0.00807945	0.0125022	0.518121
1	rs4648742	1912583	G	T	5293	0.239656	0.00616155	0.00746636	0.409235
1	rs4648746	1914487	G	A	5298	0.440638	0.00388582	0.00647985	0.548721
1	rs4233028	1918191	A	G	5149	0.475141	0.000210161	0.00658433	0.974537
1	rs13303332	1923129	A	G	5273	0.39598	0.00203983	0.00653794	0.755042
1	rs6662278	1923507	T	C	5297	0.105531	0.0046864	0.0104595	0.654116
1	rs6605081	1930754	T	C	5296	0.151057	0.00629228	0.008887	0.478926
1	rs28706276	1933267	A	G	5296	0.109989	-0.00832771	0.0101523	0.412058
1	rs56351829	1935509	C	T	5234	0.271972	-0.0105448	0.00726778	0.146808
1	rs28550169	1939826	T	C	5295	0.415958	0.00121326	0.00646719	0.851189
1	rs6656398	1941929	A	G	5298	0.305304	-0.00278467	0.00687082	0.685265
1	rs13303016	1946591	G	A	5294	0.174821	0.0131654	0.00841126	0.117533
1	rs16824627	1962633	A	G	5297	0.49528	0.001232	0.00632545	0.845573
1	rs6661694	1978655	A	G	5298	0.0659683	0.00844439	0.0127514	0.507823
1	rs61709121	1979842	G	A	5284	0.0674678	0.00709991	0.0126377	0.57425
1	rs75148117	1980170	A	C	5282	0.0982582	-0.0116541	0.0108041	0.280731
1	rs28668690	1985705	A	G	5294	0.33793	0.00985186	0.00675087	0.14447
1	rs1878747	1991162	A	G	5296	0.464029	0.00522094	0.00641383	0.415638
1	rs28622246	1997161	T	C	5297	0.204644	-0.0159822	0.007963	0.0447438
1	rs4454477	2000337	A	G	5063	0.122852	0.00174187	0.00970198	0.857516
1	rs76394063	2002926	C	T	5294	0.113808	-0.00423603	0.0100663	0.673892
1	rs74322154	2003591	C	T	5297	0.0910893	-0.0153522	0.0111644	0.1691
1	rs28652946	2008688	T	C	5298	0.361363	-0.0153352	0.00666719	0.0214428
1	rs13303130	2019070	A	G	5295	0.118036	-0.0169298	0.00989979	0.0872435
1	rs13303198	2020905	T	C	5290	0.117958	-0.0156476	0.00990579	0.11419
1	rs2459995	2024256	A	G	5286	0.0533485	-0.000661983	0.0140212	0.962343
1	rs908743	2038824	A	G	5298	0.134957	-0.00103908	0.00945929	0.91253
1	rs4648807	2040898	T	C	5299	0.4699	-0.00882741	0.00635105	0.164555
1	rs4648808	2040936	T	C	5297	0.178497	-0.0108122	0.00829241	0.192278
1	rs76198274	2044962	T	C	5298	0.0524726	-0.00508025	0.0142857	0.722127
1	rs3107146	2047584	T	C	5299	0.0748254	-0.0207935	0.0119865	0.0827863
1	rs11589827	2055856	G	A	5276	0.160444	-0.0178871	0.00878765	0.0418023
1	rs118137464	2058091	G	A	5220	0.0867816	-0.0152161	0.011476	0.184871
1	rs425277	2069172	T	C	5298	0.203379	0.00284585	0.00790805	0.718946
1	rs424079	2071340	C	A	5210	0.279271	-0.00454525	0.00703406	0.518165
1	rs427811	2075560	G	T	5215	0.205561	0.0042048	0.00790778	0.594913
1	rs385039	2077409	G	A	5299	0.206171	0.00301575	0.00787713	0.701832
1	rs34944978	2082829	A	G	5297	0.0767416	-0.0211974	0.0119399	0.07584
1	rs262654	2089526	A	G	5296	0.206382	0.00350218	0.00787337	0.656455
1	rs262652	2090816	C	T	5291	0.205538	0.0037817	0.00787967	0.631276
1	rs626479	2110260	A	G	5297	0.20606	0.00375423	0.00787417	0.63352
1	rs77958421	2112099	C	T	5061	0.0794309	-0.00123614	0.012035	0.918191
1	rs262687	2117155	A	G	5282	0.204941	0.00397849	0.00788716	0.613962
1	rs1105270	2141945	T	C	5295	0.358357	-0.0030349	0.00655834	0.643541
1	rs7512482	2146966	C	T	5294	0.134209	-0.0160966	0.00930067	0.0835058
1	rs2460000	2156362	A	G	5295	0.226534	-0.00300755	0.0076108	0.692718
1	rs262680	2167149	C	T	5299	0.37743	-0.0121696	0.00660917	0.0655738
1	rs867635	2168604	T	C	5297	0.190485	-0.0129245	0.00802793	0.10741
1	rs10910033	2173179	A	G	5298	0.421669	-0.00906709	0.00639877	0.156482
1	rs263526	2173504	C	T	5298	0.22282	-0.00513459	0.00761742	0.500274
1	rs260513	2180524	A	G	5295	0.410198	-0.0106484	0.00646745	0.0996706
1	rs12084736	2189580	T	C	5299	0.396679	0.0155296	0.00654059	0.0175802
1	rs10910045	2205527	A	G	5280	0.0678977	-0.0010206	0.0127241	0.93607
1	rs12047069	2205548	A	C	5296	0.106023	-0.0110425	0.0103407	0.285578
1	rs12045693	2205581	C	A	5298	0.473669	0.00885709	0.00636948	0.164362
1	rs6671815	2207480	G	C	5293	0.445777	-0.000829706	0.00648056	0.898125
1	rs3795275	2209780	A	G	5254	0.117434	0.00785046	0.0100127	0.433012
1	rs75187898	2215913	C	G	5289	0.0570996	-0.0112149	0.0135928	0.409339
1	rs4648821	2216368	T	G	5234	0.400363	0.0026929	0.00650665	0.67897
1	rs6689315	2216391	G	A	5288	0.0977685	0.0182638	0.010782	0.0902805
1	rs12119470	2218100	T	C	5289	0.0854604	0.0329913	0.0114569	0.00398181
1	rs59476564	2218129	C	T	5295	0.110104	-0.00896897	0.010268	0.382396
1	rs2643884	2220425	T	C	5150	0.190583	-0.00379857	0.00832197	0.648066
1	rs2017143	2220649	T	C	5296	0.367919	0.00114484	0.00663216	0.86295
1	rs903920	2222560	A	G	5296	0.141144	-0.00813729	0.0091081	0.371636
1	rs884940	2223866	T	C	5297	0.470361	0.00771495	0.00638498	0.226933
1	rs2889408	2225251	T	C	5294	0.192293	0.00801423	0.00804767	0.319326
1	rs1532385	2225284	G	A	5281	0.328726	0.00314579	0.00672602	0.639996
1	rs12024136	2225412	C	T	5298	0.0865421	0.00774693	0.0113826	0.496127
1	rs11576356	2233961	A	G	5236	0.118316	-0.00065972	0.0100991	0.947915
1	rs1496555	2234251	A	G	5297	0.134604	0.000459054	0.0092987	0.960626
1	rs12082516	2251160	C	T	5297	0.348971	-0.00392129	0.00667402	0.556838
1	rs2643893	2257727	C	T	5227	0.105223	0.00767071	0.0104464	0.462771
1	rs2645065	2261222	A	C	5267	0.167078	0.00712887	0.00860472	0.407397
1	rs12091632	2268570	G	A	5260	0.432224	-0.0043322	0.00651023	0.505765
1	rs2036085	2269899	C	T	5298	0.335693	-0.00362284	0.00677216	0.592677
1	rs1472319	2273905	T	C	5291	0.403043	0.00838974	0.00652471	0.198499
1	rs72920968	2277392	A	G	5293	0.0533724	0.0148573	0.0141391	0.293354
1	rs2843134	2277827	G	A	5297	0.172739	0.0159162	0.00845576	0.0597962
1	rs2055204	2280661	G	A	5297	0.364357	0.0119691	0.00665423	0.072062
1	rs7527871	2281726	C	A	5298	0.420536	-0.00604152	0.00643518	0.34782
1	rs2840526	2283266	C	T	5293	0.271302	-0.000246284	0.00717161	0.972605
1	rs2840529	2284898	G	T	5291	0.391041	-0.00133928	0.00661027	0.839443
1	rs903914	2289321	A	G	5297	0.129696	0.000321094	0.00967987	0.973538
1	rs10910061	2303512	A	G	5296	0.118769	0.00471382	0.00983638	0.63178
1	rs2279703	2306695	T	C	5297	0.493015	-0.00134364	0.00643422	0.834583
1	rs12070746	2308029	A	G	5298	0.122688	0.0101673	0.00975021	0.297053
1	rs2643908	2312395	C	T	5124	0.116998	0.00585275	0.010144	0.563964
1	rs1123571	2326009	A	G	5297	0.300736	0.0118877	0.00703234	0.0909443
1	rs3001344	2329808	A	G	5298	0.0994715	-0.0117943	0.010665	0.268779
1	rs6693447	2330190	G	T	5294	0.239422	0.016518	0.0075443	0.0285628
1	rs2494427	2338569	T	C	5298	0.16997	-0.0100669	0.00850372	0.236485
1	rs2494429	2339395	A	G	5285	0.227909	-0.00883049	0.00753675	0.241335
1	rs3935659	2351699	T	C	5290	0.477883	-0.000700291	0.00639432	0.912792
1	rs12731309	2352146	T	C	5291	0.144585	-0.00352357	0.00906441	0.697479
1	rs2494591	2352280	A	G	5299	0.100302	0.00339754	0.0105794	0.7481
1	rs12118145	2355223	C	T	5296	0.340634	-0.00581224	0.00677058	0.390641
1	rs67532508	2355400	G	A	5298	0.265761	-0.000111218	0.00729126	0.98783
1	rs2494641	2362827	T	C	5280	0.31714	0.00312204	0.00690238	0.651043
1	rs2494639	2368775	T	C	5296	0.207421	-0.00409094	0.00782883	0.601288
1	rs61763907	2369021	C	T	5287	0.0864384	-0.00271044	0.0113709	0.811597
1	rs2494425	2372858	T	C	5291	0.0615196	0.0154814	0.0132801	0.243711
1	rs74049259	2372940	T	C	5298	0.0683277	-0.00240918	0.012598	0.848342
1	rs12563838	2374120	T	C	5256	0.487443	0.000277482	0.00638342	0.965328
1	rs71511345	2374431	A	G	5289	0.104935	0.000908151	0.0104226	0.930566
1	rs12406368	2380384	T	C	5272	0.181241	-0.000703981	0.00830198	0.932423
1	rs10797425	2383756	A	G	5200	0.400769	-0.00132506	0.00659768	0.840826
1	rs12037821	2387715	T	C	5208	0.267665	0.00700558	0.00731239	0.338041
1	rs12742224	2387913	G	A	5127	0.268578	-0.00720048	0.00726374	0.321543
1	rs4648846	2389152	A	G	5280	0.482102	0.00414498	0.00642773	0.519018
1	rs16824399	2391367	A	G	5148	0.275544	0.00646368	0.00727994	0.374608
1	rs2477686	2392648	G	C	5140	0.114981	0.00393374	0.0102433	0.700955
1	rs7512269	2418625	T	C	5298	0.15487	-0.0104067	0.00877206	0.235484
1	rs10910082	2418935	C	T	5288	0.226645	-0.00799237	0.0075736	0.291291
1	rs2494620	2441358	C	T	5294	0.41972	-0.000728527	0.00651896	0.911018
1	rs2247308	2445406	G	A	5299	0.41857	-0.00133916	0.00650755	0.836959
1	rs1980789	2455863	C	A	5291	0.0887356	-0.0182247	0.0112088	0.103965
1	rs11584295	2465329	G	A	5298	0.468573	-0.00301462	0.00642303	0.638823
1	rs2477678	2478511	A	T	5274	0.466155	-0.000353282	0.006427	0.956164
1	rs2227312	2487663	A	C	5298	0.447244	-0.00296353	0.00643046	0.6449
1	rs10797432	2501338	T	C	5226	0.486127	-0.00102479	0.00644408	0.873647
1	rs6667605	2502780	T	C	5292	0.491497	-0.00113643	0.0064152	0.859393
1	rs55658746	2506229	C	T	5283	0.37261	0.00510957	0.00658989	0.438124
1	rs734999	2513216	T	C	5300	0.484528	-0.000780936	0.0064049	0.902956
1	rs10752747	2524915	T	G	5298	0.47735	-0.00115882	0.00641439	0.856635
1	rs3748817	2525665	C	T	5126	0.481565	0.000143058	0.00660721	0.982726
1	rs3748816	2526746	G	A	5293	0.485169	-0.000362045	0.00642269	0.955047
1	rs2843401	2528133	T	C	5141	0.472282	-0.00285405	0.0064612	0.658691
1	rs2764841	2529360	G	A	5295	0.478376	-0.00046428	0.00641688	0.942321
1	rs4445406	2539400	C	T	5297	0.489711	-7.39642e-05	0.00641729	0.990804
1	rs11590198	2551900	A	G	5296	0.445242	-0.000911683	0.00645961	0.887763
1	rs3890745	2553624	C	T	5298	0.488581	-0.000257309	0.00641304	0.967995
1	rs66705332	2566025	T	C	5287	0.436826	-0.00211458	0.00644579	0.742869
1	rs117874566	2576337	T	C	5263	0.0571917	-0.000940967	0.0136853	0.945183
1	rs55713073	2623180	G	C	5121	0.408514	-0.00652328	0.00650105	0.315658
1	rs4648356	2709164	C	A	5296	0.469128	-0.00253484	0.00642703	0.693283
1	rs2377041	2713327	T	C	5295	0.396412	-0.00549492	0.00653155	0.400186
1	rs4648450	2723214	A	C	5289	0.50208	-0.000725219	0.00641344	0.909969
1	rs57917493	2729038	T	C	5297	0.116198	0.00973015	0.00995404	0.328318
1	rs60513129	2729251	T	C	5296	0.114615	0.0106258	0.0100056	0.28824
1	rs56820613	2735418	G	A	5273	0.10677	0.00885987	0.010327	0.390929
1	rs6679232	2739972	G	A	5296	0.107251	0.00163878	0.010364	0.87436
1	rs7511879	2752265	G	A	5296	0.401624	-0.0142749	0.00647901	0.0275775
1	rs10797390	2752693	C	T	5294	0.476861	-0.0107698	0.00634175	0.0894638
1	rs6691019	2754188	G	A	5295	0.39254	-0.0136168	0.00649614	0.0360697
1	rs729045	2754406	G	A	5296	0.43665	0.00947744	0.00644283	0.14129
1	rs4648384	2756621	C	A	5291	0.456908	0.00943641	0.00638822	0.139633
1	rs897619	2776777	T	C	5296	0.457704	-0.00391426	0.00637691	0.539336
1	rs10909992	2778766	C	T	5291	0.41117	-0.00463427	0.00639995	0.468998
1	rs12409348	2779043	T	C	5296	0.397281	-0.00355136	0.00643235	0.580873
1	rs897636	2784092	G	A	5245	0.488847	0.00252183	0.00634089	0.690844
1	rs1563470	2786694	T	C	5289	0.487143	0.00284435	0.00632197	0.652771
1	rs6673012	2794250	C	A	5299	0.112002	0.0219246	0.00992594	0.0271873
1	rs6668620	2794537	T	C	5274	0.393629	-0.00604173	0.00646357	0.349924
1	rs10797342	2797856	C	T	5297	0.492543	0.00297222	0.00630878	0.637552
1	rs3100865	2806107	T	G	5204	0.399885	-0.00293147	0.00657367	0.65564
1	rs10909834	2812244	C	G	5286	0.312334	0.0123508	0.00686533	0.0720172
1	rs2842910	2817421	C	T	5299	0.354407	-0.00377244	0.006613	0.568367
1	rs7340016	2833332	G	A	5269	0.306605	0.0104549	0.00690097	0.129775
1	rs1563468	2833743	C	T	5294	0.383264	0.0134574	0.00657358	0.0406383
1	rs2842926	2834025	A	G	5297	0.382953	0.0136352	0.0065732	0.0380452
1	rs2606410	2836099	T	C	5297	0.111101	0.0184065	0.0102171	0.0716185
1	rs2045331	2842270	A	G	5294	0.442104	-0.00904708	0.00639629	0.157237
1	rs79922096	2845573	G	T	5276	0.0697498	0.00986292	0.0126141	0.434276
1	rs10797368	2852707	T	C	5298	0.195262	0.000121495	0.00799983	0.987883
1	rs16823228	2853759	G	A	5298	0.469706	-0.00342871	0.00641388	0.592942
1	rs2925499	2860931	C	T	5298	0.375613	-0.000657261	0.00659911	0.920663
1	rs7539511	2862320	T	G	5232	0.400134	-0.00826818	0.00645986	0.200569
1	rs60920732	2865014	A	G	5297	0.0835379	0.0235761	0.0116302	0.0426465
1	rs10909845	2876525	T	C	5299	0.485563	-0.00442877	0.00633595	0.484558
1	rs2842925	2886356	A	G	5295	0.194618	0.00860776	0.00802414	0.283391
1	rs72853379	2886903	A	G	5298	0.0735183	0.00643812	0.0121981	0.597639
1	rs117105675	2887220	T	G	5294	0.0999244	0.00186378	0.010597	0.86039
1	rs12044030	2889577	C	T	5298	0.29983	0.00386292	0.00690073	0.575627
1	rs56877975	2894910	G	A	5298	0.201586	0.000826286	0.00796262	0.917351
1	rs35490531	2897876	A	G	5297	0.270436	-0.00420073	0.00724831	0.562221
1	rs6681741	2898960	T	C	5299	0.256275	0.00509168	0.00734807	0.488355
1	rs1572657	2902128	C	T	5300	0.0763208	0.00359637	0.012009	0.764579
1	rs7546695	2907435	A	C	5298	0.256512	0.00465662	0.00734132	0.525883
1	rs12025260	2917377	C	T	5288	0.416604	0.00126393	0.00656642	0.847364
1	rs12022429	2919942	A	G	5297	0.253634	0.00434522	0.0074225	0.558271
1	rs12562637	2924666	T	C	5297	0.199169	-0.00202861	0.00807549	0.801655
1	rs2889476	2924726	C	T	5298	0.45083	-6.14781e-05	0.00651353	0.992469
1	rs7412983	2943183	C	A	5296	0.44392	-0.00308473	0.00648608	0.634365
1	rs2142569	2944527	A	G	5296	0.14577	-0.00610865	0.00901557	0.498046
1	rs74048148	2954031	G	A	5292	0.443027	-0.0031716	0.00648998	0.62506
1	rs717795	2970464	C	T	5299	0.446971	-0.0024193	0.00646721	0.708339
1	rs59243365	2979184	A	G	5296	0.19477	0.0042693	0.00802272	0.594622
1	rs12563622	2980793	C	T	5297	0.22324	0.00608643	0.00762924	0.425
1	rs2297828	2983963	A	G	5196	0.147902	-0.00446575	0.00894691	0.617682
1	rs2993482	2991808	G	T	5294	0.200982	-0.00155039	0.00788486	0.844119
1	rs2742687	2998632	A	G	5291	0.101021	-0.0125718	0.0105399	0.232956
1	rs6695131	3000924	T	C	5293	0.365577	-0.0121574	0.00652292	0.0623501
1	rs11801109	3003532	A	G	5298	0.0827671	0.00688643	0.0115531	0.551132
1	rs926244	3006283	G	A	5299	0.106341	0.00965339	0.0102776	0.347596
1	rs2817165	3007039	G	A	5292	0.410809	-0.00994888	0.00635602	0.11752
1	rs7543737	3009969	G	A	5297	0.465263	0.00213363	0.00634084	0.736501
1	rs2817168	3013690	A	G	5295	0.380737	-0.00195055	0.00657317	0.766661
1	rs79191971	3016117	A	G	5298	0.0739902	0.0100632	0.0122189	0.410178
1	rs2993493	3020246	A	C	5298	0.287939	-0.00139837	0.0070708	0.843228
1	rs79434823	3024253	C	A	5296	0.248867	-0.00925454	0.00741494	0.211997
1	rs2993500	3024705	C	T	5291	0.502362	-7.61124e-05	0.00640009	0.990511
1	rs2993501	3025986	A	C	5299	0.0667107	0.00629417	0.0128889	0.625309
1	rs2993503	3028987	A	G	5298	0.147886	0.00915189	0.00904396	0.311569
1	rs2072733	3029081	T	C	5285	0.328193	-0.00423835	0.00681405	0.533941
1	rs79143856	3045623	G	T	5280	0.280492	-0.0102583	0.00716357	0.15214
1	rs2817178	3047252	T	C	5297	0.446857	0.00933778	0.00648383	0.149821
1	rs10797378	3047447	C	T	5299	0.280336	-0.0107581	0.00715868	0.132891
1	rs2742668	3047612	A	G	5296	0.273225	-0.00105169	0.0071837	0.883606
1	rs10909882	3049713	A	G	5279	0.254215	-0.0105642	0.00740477	0.153675
1	rs12120884	3058914	A	G	5297	0.106287	-0.0123337	0.010383	0.234882
1	rs12750690	3061563	C	T	5254	0.109155	-0.00973113	0.0103115	0.345314
1	rs2817187	3062875	T	G	5298	0.133918	0.0155989	0.00944789	0.098729
1	rs79155405	3062909	T	C	5296	0.113104	-0.00734176	0.0101801	0.470796
1	rs731031	3072692	T	C	5298	0.413269	-0.00493136	0.00642607	0.442844
1	rs16823409	3072956	T	C	5297	0.2037	-0.00626034	0.00792091	0.429319
1	rs79063099	3078729	G	A	5283	0.20282	-0.00653558	0.0079327	0.410009
1	rs2742673	3080019	G	T	5298	0.273405	0.00080552	0.00708245	0.909448
1	rs79135020	3080498	T	C	5298	0.302095	-0.00823008	0.00690818	0.233515
1	rs2075968	3081241	T	C	5298	0.140619	-0.00106267	0.00907343	0.906766
1	rs2651899	3083712	C	T	5299	0.421872	0.00587617	0.0063312	0.353341
1	rs2651935	3086496	T	C	5287	0.231417	0.00302125	0.00755362	0.689176
1	rs61759167	3091587	T	C	5253	0.140301	-0.000807722	0.00913825	0.929567
1	rs61759178	3098489	C	T	5020	0.147709	-0.000355087	0.00918628	0.969166
1	rs72846849	3099635	T	C	5298	0.204417	-0.00527855	0.00789885	0.503962
1	rs2651927	3101762	C	A	5299	0.325156	0.00476317	0.0068184	0.484817
1	rs12135062	3103312	T	G	5297	0.327261	0.00491124	0.00679687	0.469942
1	rs10752733	3104630	A	G	5298	0.180351	-0.00141648	0.00836787	0.86558
1	rs79612213	3104999	T	C	5298	0.0857871	0.00301258	0.011474	0.792892
1	rs67620903	3111119	A	C	5292	0.229497	0.00627314	0.00751866	0.404088
1	rs12094678	3111669	A	G	5298	0.479143	0.00227988	0.00642093	0.722538
1	rs10909892	3112278	A	G	5220	0.192816	0.0049089	0.00805796	0.542393
1	rs9659513	3116361	T	G	5286	0.309686	0.00327434	0.00688815	0.634532
1	rs72846890	3116817	A	G	5294	0.449754	-0.00751361	0.00635491	0.237074
1	rs58819932	3119118	A	G	5299	0.207869	0.00437482	0.00795725	0.582463
1	rs7521987	3124080	G	A	5297	0.298565	0.00608398	0.00699949	0.384736
1	rs13328662	3124155	G	A	5299	0.0963389	0.00124548	0.0107332	0.907622
1	rs4376672	3126090	A	G	5286	0.164964	-0.0120679	0.00862626	0.161822
1	rs3753758	3127538	A	G	5295	0.232011	-0.00652564	0.00765854	0.394173
1	rs2817146	3133439	T	C	5289	0.282757	-0.0102334	0.00714125	0.151858
1	rs2651895	3138111	T	G	5297	0.0996791	-0.0038106	0.0106697	0.720986
1	rs16823548	3140812	A	G	5294	0.0692293	0.0135965	0.0126124	0.281022
1	rs10158583	3144068	A	G	5297	0.163866	0.001923	0.00863682	0.823807
1	rs7518852	3146762	C	T	5299	0.389036	-0.00954358	0.00659792	0.14805
1	rs2651920	3148153	C	T	5297	0.17425	0.0177993	0.00837609	0.0335855
1	rs2455116	3148574	G	A	5298	0.458192	0.00475106	0.0063699	0.455751
1	rs16823576	3148697	C	T	5299	0.0839781	-0.0158212	0.011534	0.170156
1	rs11807062	3153237	C	A	5297	0.488201	0.00376308	0.0064255	0.558113
1	rs2937390	3163997	A	G	5297	0.22862	0.00298056	0.00754145	0.692678
1	rs2455107	3180158	G	T	5274	0.231039	-0.0059473	0.00762547	0.435434
1	rs16823763	3194916	G	A	5297	0.214461	-0.00670978	0.00783796	0.391963
1	rs12757342	3208830	G	T	5296	0.111877	-0.00310695	0.010061	0.757465
1	rs2500294	3209767	C	T	5296	0.332515	0.0111037	0.00669189	0.0970609
1	rs2455144	3214732	A	G	5297	0.31565	0.0125917	0.0067952	0.0638786
1	rs2455137	3217151	T	C	5294	0.417265	0.000220611	0.00649408	0.9729
1	rs2455135	3219901	A	G	5298	0.270951	-0.0158426	0.00722762	0.0283833
1	rs28541625	3233830	A	G	5297	0.253634	-0.007874	0.00740741	0.287786
1	rs6687835	3237174	C	T	5295	0.450425	-0.00282699	0.00641462	0.659423
1	rs79548216	3241254	C	A	5295	0.205288	-0.000515985	0.0079334	0.948142
1	rs10909930	3243017	T	G	5299	0.192206	-0.000444704	0.00812851	0.95637
1	rs2483270	3244257	C	T	5294	0.110691	-0.0132831	0.0102217	0.193772
1	rs2483274	3248098	G	A	5294	0.298073	-0.00456893	0.00691493	0.508783
1	rs2483278	3252104	C	T	5299	0.112191	-0.00192523	0.0101259	0.849207
1	rs2483280	3255539	A	G	5296	0.186084	0.00159098	0.0082726	0.847492
1	rs6686156	3259029	C	T	5300	0.113396	-0.00215196	0.0100915	0.831137
1	rs6683273	3259183	G	A	5298	0.113533	-0.00203553	0.0100894	0.840114
1	rs4648379	3261516	C	T	5295	0.4017	-0.00936953	0.00652048	0.150735
1	rs4415513	3261682	C	T	5297	0.38333	-0.00916096	0.0065839	0.164099
1	rs2483289	3264190	A	C	5281	0.164268	-0.00543786	0.00860736	0.527538
1	rs35864930	3271154	T	G	5288	0.447428	-0.00199162	0.00641145	0.756078
1	rs7550526	3272541	A	G	5294	0.48725	-0.0019507	0.0063348	0.758132
1	rs946760	3272755	A	G	5293	0.0828453	0.00423179	0.01167	0.716888
1	rs7524171	3279324	A	G	5299	0.348273	-0.0143658	0.00673629	0.0329575
1	rs4648487	3285304	T	C	5298	0.346074	-0.00772723	0.00672945	0.250857
1	rs2493309	3296951	T	C	4967	0.42118	-0.00476678	0.00692566	0.491278
1	rs868688	3300807	C	T	5297	0.431093	-0.00223874	0.00648101	0.72977
1	rs2493278	3307746	T	C	5285	0.367739	0.00255257	0.00666648	0.701797
1	rs2483225	3325037	C	T	5295	0.326251	0.0040685	0.00678698	0.548868
1	rs72851311	3330390	T	C	5300	0.280189	0.00736598	0.00710426	0.299811
1	rs2493285	3333595	A	G	5295	0.281303	0.00437361	0.0070659	0.535933
1	rs4648385	3340269	C	T	5297	0.292335	0.0056816	0.00696173	0.414432
1	rs2244013	3342530	A	G	5297	0.234756	0.0134419	0.00756385	0.0755488
1	rs2483239	3344215	G	A	5272	0.493835	0.00788115	0.00635531	0.214943
1	rs79430889	3344608	A	G	5283	0.207742	0.012305	0.00798564	0.123344
1	rs2493272	3349513	T	C	5299	0.440083	-0.0099609	0.00643183	0.121457
1	rs867814	3362256	C	T	5299	0.437252	-0.000331598	0.00651893	0.959432
1	rs11808779	3364487	T	C	5298	0.152322	-0.00768434	0.00890103	0.387968
1	rs12086322	3366314	A	G	5300	0.0508491	-0.000791233	0.0144151	0.956227
1	rs2487680	3377442	C	T	5296	0.23159	0.008219	0.00762566	0.281119
1	rs3806164	3380057	A	G	5287	0.16673	-0.00865556	0.00861883	0.315252
1	rs2493315	3399842	A	G	5295	0.215297	0.00477525	0.00782296	0.541587
1	rs12124659	3400725	C	T	5296	0.365937	0.00130004	0.00668152	0.845728
1	rs115919274	3404818	A	G	5297	0.0759864	-0.00165266	0.0120319	0.890749
1	rs2821040	3406791	G	A	5281	0.211797	0.0032043	0.00786498	0.683704
1	rs61910697	3410410	T	C	5233	0.0669788	0.0131708	0.0128649	0.305943
1	rs61746168	3410581	A	G	5219	0.165645	0.00234251	0.00868749	0.787436
1	rs12075570	3410973	T	C	5185	0.0644166	0.00102611	0.0131411	0.937761
1	rs56175625	3412254	A	G	5288	0.0526664	0.00345706	0.0143307	0.809373
1	rs61742846	3417211	A	G	5260	0.061692	0.00480965	0.0133016	0.717662
1	rs947344	3423467	T	C	5287	0.444392	0.0105711	0.00641503	0.0993812
1	rs947345	3424388	A	G	5297	0.0613555	0.00107092	0.013309	0.935867
1	rs2821003	3426717	C	A	5187	0.234818	-0.00543592	0.00755857	0.472034
1	rs11587498	3432993	A	G	5267	0.363015	0.00012325	0.0065891	0.985076
1	rs2820996	3434110	A	G	5287	0.121619	-0.000385784	0.0097153	0.968325
1	rs10797399	3440824	A	G	5249	0.206801	0.00100557	0.00789292	0.898623
1	rs115852179	3441702	T	C	5298	0.0695546	-0.000148858	0.0125483	0.990535
1	rs114476348	3443288	T	C	5273	0.112839	-0.0132791	0.0101585	0.191148
1	rs12119711	3451005	T	C	5296	0.123301	-0.0137482	0.00964505	0.154037
1	rs74649444	3454302	T	C	5294	0.0987911	0.00423355	0.0106706	0.691552
1	rs12562983	3457311	T	C	5297	0.0871248	-0.0164841	0.011223	0.141893
1	rs10797401	3462904	C	T	5293	0.300019	0.00405291	0.00693997	0.559224
1	rs6685801	3464451	C	T	5294	0.310162	0.00514483	0.00688411	0.454853
1	rs116993728	3473274	A	G	5296	0.0507931	-0.01108	0.0145391	0.44601
1	rs2821062	3475083	T	C	5270	0.109108	0.00269739	0.0102489	0.792406
1	rs7525042	3479335	G	T	5296	0.288048	0.00384561	0.00704586	0.585206
1	rs77039417	3480162	T	C	5298	0.16997	0.00640416	0.00847542	0.44988
1	rs113235815	3481184	A	G	5292	0.066232	-0.0103214	0.0128155	0.420599
1	rs75995598	3485108	T	C	5265	0.0988604	-0.00544915	0.0106715	0.609611
1	rs867413	3486335	G	A	5268	0.114844	0.00505954	0.0100225	0.613686
1	rs2821054	3493850	G	T	4988	0.413492	0.00318096	0.006692	0.634546
1	rs10909973	3495672	A	G	5285	0.0742668	-0.0158738	0.0121818	0.192548
1	rs2794340	3496479	T	C	5206	0.308202	-0.00253391	0.00686292	0.711965
1	rs10909974	3499067	T	C	5295	0.380076	-0.000814962	0.00655271	0.901022
1	rs12138798	3505754	T	C	5298	0.29917	0.00190006	0.00692305	0.783736
1	rs4648527	3507861	G	A	5286	0.335793	-0.000974606	0.00664239	0.883349
1	rs115868017	3508851	A	G	5295	0.0832861	-0.00958355	0.0116015	0.408771
1	rs7513275	3511934	G	A	5295	0.371199	-0.00240338	0.00659046	0.715354
1	rs56770023	3518487	T	C	5249	0.417699	-0.00520465	0.00647801	0.421724
1	rs74998818	3519544	T	C	5294	0.0677182	-0.0120909	0.0126089	0.337597
1	rs35701577	3522561	C	T	5246	0.385627	0.0111609	0.00657348	0.0895314
1	rs57902798	3528537	C	A	5232	0.480791	0.010715	0.00635879	0.0919746
1	rs78267041	3528586	T	C	5016	0.10636	-0.0123547	0.0104914	0.238958
1	rs4364818	3538501	C	T	5297	0.362941	0.0116365	0.00662604	0.0790567
1	rs12757620	3540024	G	T	5296	0.422677	-0.00836969	0.00649497	0.197523
1	rs3765689	3559482	G	A	5298	0.223764	-0.00494226	0.00760301	0.515666
1	rs6697769	3570883	T	C	5296	0.357062	-0.00427912	0.00665148	0.520008
1	rs2368544	3574756	C	T	5297	0.495186	0.00801546	0.00634075	0.206187
1	rs2224718	3576060	C	T	5296	0.463369	0.00462606	0.00638235	0.468562
1	rs10910004	3576197	C	T	5298	0.178275	-0.00632231	0.00829358	0.445873
1	rs4648545	3577321	A	G	5295	0.301983	0.00492613	0.00689369	0.474866
1	rs3765692	3584771	C	T	5299	0.385922	-0.00847447	0.00660038	0.199164
1	rs3765695	3587377	A	C	5293	0.183733	0.000720742	0.00815265	0.929554
1	rs6671482	3590425	A	G	5296	0.410498	-0.00136828	0.00653081	0.834049
1	rs3765703	3592436	G	T	5297	0.281763	-0.00559376	0.00713902	0.433306
1	rs57596460	3599514	T	C	5299	0.15786	-0.00755824	0.00863162	0.381223
1	rs3765716	3601940	A	G	5289	0.220647	-0.00522189	0.00773205	0.499449
1	rs3765731	3611892	A	G	5214	0.109705	-0.0063121	0.0102293	0.537196
1	rs3819958	3613067	A	G	5297	0.0597508	-0.0110623	0.0135428	0.414019
1	rs3765736	3616601	T	C	5294	0.374103	0.0158991	0.00665396	0.016875
1	rs6424089	3628663	A	G	5298	0.476312	-0.00855786	0.00640224	0.181321
1	rs6688320	3630630	G	T	5236	0.176375	0.000991147	0.00827781	0.904693
1	rs3765769	3635630	C	T	5233	0.187464	-0.0109934	0.00815237	0.177499
1	rs2181487	3637812	C	A	5292	0.149376	0.00164106	0.00897914	0.854983
1	rs6701784	3641123	A	C	4938	0.488356	-0.00800144	0.00685491	0.243107
1	rs2146657	3644374	G	A	5279	0.290585	0.00655635	0.00695441	0.345803
1	rs6695978	3648345	A	G	5296	0.227719	-0.00103724	0.00762841	0.891844
1	rs12562437	3651031	T	C	5289	0.223294	-0.00357644	0.00769144	0.641939
1	rs1181867	3651318	G	A	5288	0.454898	0.00337346	0.00647526	0.602382
1	rs12117836	3657759	A	G	5278	0.291872	-0.000515894	0.00710624	0.942127
1	rs1181883	3677933	C	T	5298	0.300113	-0.00197913	0.00703948	0.778597
1	rs1181880	3678904	T	C	5254	0.0662353	0.0111955	0.0129777	0.388314
1	rs2275837	3686318	A	G	5296	0.143032	0.00660946	0.00909891	0.467593
1	rs9424313	3693110	C	A	5294	0.474216	0.00789525	0.00636636	0.214919
1	rs12738904	3700119	C	A	5291	0.153846	0.0014899	0.00880232	0.86559
1	rs2253143	3703710	A	G	5290	0.278733	0.00538921	0.0070921	0.447321
1	rs60946587	3705888	G	A	4934	0.152919	0.00206556	0.00918414	0.822053
1	rs58882037	3706894	T	C	5286	0.145195	0.00239549	0.00903805	0.790975
1	rs9424299	3716737	A	G	5298	0.313326	0.00848797	0.00688009	0.217315
1	rs9424305	3736340	C	T	5297	0.4495	0.00730501	0.00639515	0.25334
1	rs9286792	3737036	G	A	5294	0.4847	0.00744794	0.00633541	0.239752
1	rs7530291	3742179	G	A	5299	0.308832	0.00807854	0.00691062	0.242402
1	rs6688969	3743391	C	T	5297	0.485275	0.00720998	0.00633969	0.255423
1	rs61768915	3749115	C	T	5299	0.309021	0.00820594	0.00691134	0.235103
1	rs2368533	3750167	A	G	5287	0.484869	0.00721285	0.00634234	0.255432
1	rs6683827	3754596	T	G	5296	0.484517	0.00739233	0.0063332	0.243116
1	rs1891941	3755675	C	T	5298	0.484522	0.00743282	0.00633555	0.240719
1	rs1891940	3755869	C	T	5296	0.484517	0.00736232	0.00633555	0.245209
1	rs2298225	3756074	A	C	5293	0.13839	0.00187471	0.00921285	0.838753
1	rs10797347	3759784	G	A	5290	0.484972	0.00738736	0.00633637	0.243669
1	rs4648347	3765755	C	T	5297	0.308948	0.00816891	0.00691484	0.23746
1	rs2275820	3768743	A	G	5292	0.137283	0.00164048	0.00923995	0.859083
1	rs10909810	3783278	C	A	5267	0.421208	-0.000426246	0.00642654	0.947118
1	rs5013486	3786612	T	C	5288	0.142209	0.0147953	0.00917432	0.106813
1	rs34108662	3790332	C	T	5284	0.178369	0.0133107	0.00830132	0.108836
1	rs36081432	3792310	T	C	5299	0.0721834	-0.0195317	0.0121306	0.107372
1	rs3205087	3800242	G	A	5299	0.32006	0.00765198	0.00684541	0.263642
1	rs9786975	3802900	A	G	5295	0.317941	0.00325726	0.00686737	0.635279
1	rs7367066	3803755	T	C	5296	0.391522	0.00269037	0.0065575	0.681605
1	rs10909820	3807450	A	C	5295	0.174127	0.00111774	0.00846684	0.894973
1	rs6687869	3821216	A	G	5293	0.422634	-0.00309876	0.0064976	0.633428
1	rs10909830	3822703	T	C	5292	0.205499	0.00358575	0.00786125	0.648297
1	rs28973022	3823395	T	C	5298	0.103341	0.0180498	0.0104773	0.0849321
1	rs35383955	3825525	T	C	5264	0.183891	0.00114013	0.00820402	0.889472
1	rs80294302	3835967	A	G	5295	0.171955	-0.0047912	0.00853815	0.574694
1	rs77730699	3836642	T	C	5298	0.170536	-0.00464916	0.00856725	0.58736
1	rs35025175	3840449	T	C	5300	0.177358	-0.00503312	0.00842971	0.550462
1	rs35974482	3840878	A	G	5299	0.411965	0.00620962	0.00642959	0.334151
1	rs80309618	3995644	T	C	5298	0.145904	-0.00400648	0.00905307	0.658088
1	rs61770398	3995906	C	T	5296	0.250755	-0.0084519	0.00736266	0.250993
1	rs10157948	4000091	C	T	5297	0.387955	-0.0118283	0.00654023	0.0705227
1	rs28438555	4002600	C	T	5296	0.31335	-0.0028251	0.00691735	0.682974
1	rs116047005	4003296	T	C	5290	0.0725898	0.000995141	0.0123169	0.935605
1	rs72640993	4004028	T	C	5298	0.0634202	-0.00502231	0.0130494	0.700334
1	rs57415555	4005540	T	C	5297	0.198886	-0.00922748	0.00797182	0.247063
1	rs7524279	4005693	A	G	5293	0.182883	-0.00924142	0.00819917	0.259693
1	rs7548668	4006060	C	T	5296	0.262368	-0.00864969	0.00724592	0.232582
1	rs10799181	4009071	C	T	5296	0.0903512	-0.00322325	0.0111976	0.77346
1	rs4654481	4009855	C	T	5298	0.488675	-0.000629194	0.00634219	0.920973
1	rs7522140	4017137	C	T	5294	0.222138	-0.0011631	0.00766652	0.879414
1	rs7550609	4026098	T	C	5299	0.0967164	-0.0203727	0.0106071	0.0547727
1	rs57147548	4032762	T	C	5267	0.149896	-0.0182857	0.00882591	0.0382817
1	rs12031557	4034097	G	A	5298	0.310495	-0.00525316	0.00697633	0.451452
1	rs12028397	4037665	T	C	5298	0.460929	-0.0121237	0.00645069	0.0601843
1	rs9426500	4054972	C	A	5296	0.332515	-0.00296947	0.00683202	0.663824
1	rs12135298	4057488	A	G	5298	0.14128	-0.015261	0.00904915	0.0917071
1	rs4654557	4058444	C	T	5298	0.435353	-0.0129653	0.00646216	0.044819
1	rs10915565	4060196	T	C	5297	0.363602	-0.0141955	0.00667939	0.0335643
1	rs4128222	4066781	A	C	5298	0.0789921	0.000176593	0.0118577	0.988118
1	rs68085961	4066956	A	G	5295	0.183853	-0.00167296	0.00824753	0.839257
1	rs6675979	4068052	A	G	5297	0.260997	-0.00027436	0.00731929	0.970099
1	rs72852529	4076373	G	A	5297	0.0779687	0.0020072	0.0119479	0.866587
1	rs4654604	4078090	C	T	5298	0.372122	-0.00825894	0.00652547	0.20564
1	rs4129100	4078448	A	G	5298	0.411665	-0.00582327	0.00647191	0.36824
1	rs12026010	4080742	A	G	5298	0.179502	-0.0107849	0.00823691	0.190421
1	rs57920188	4087708	G	T	5293	0.206783	-0.00829013	0.00779331	0.287442
1	rs35412083	4089885	A	G	5294	0.186721	-0.0133068	0.008058	0.0986612
1	rs10915659	4092949	A	G	5295	0.20255	-0.0105538	0.00785904	0.179311
1	rs60561351	4094092	A	G	5298	0.184787	-0.0125432	0.00810766	0.121844
1	rs78425991	4094430	C	T	5289	0.184628	-0.012395	0.00811392	0.126606
1	rs12036953	4104757	G	A	5296	0.316843	-0.00741239	0.00679169	0.2751
1	rs75864646	4107166	C	T	5297	0.113177	0.0181024	0.0100247	0.0709519
1	rs60034634	4109399	A	G	5295	0.123229	-0.0146885	0.00986204	0.136384
1	rs10799171	4115576	T	C	5293	0.106839	-0.00890425	0.0102178	0.383511
1	rs4654475	4118571	C	T	5299	0.298547	0.0109629	0.00697343	0.115929
1	rs4654476	4120591	A	G	5291	0.0680401	-0.0127047	0.0125892	0.312889
1	rs4654477	4120594	T	C	5298	0.0673839	-0.0119811	0.0126848	0.344902
1	rs4233258	4120898	C	T	5294	0.366925	0.013816	0.00662871	0.0371363
1	rs7524800	4121584	G	A	5298	0.410344	-0.0196369	0.00640401	0.0021669
1	rs12044274	4123204	T	A	5283	0.482018	-0.00573775	0.00633056	0.364747
1	rs16840701	4129266	C	A	5296	0.274169	0.00703221	0.00720255	0.328891
1	rs4130940	4130348	G	A	5205	0.316042	0.0157614	0.00701834	0.0247202
1	rs4639725	4139931	C	T	5297	0.208703	-0.00116928	0.00785443	0.881658
1	rs10915421	4145615	C	T	5299	0.386771	-0.015058	0.00652573	0.0210278
1	rs10915422	4145875	A	C	5297	0.0828771	-0.0179002	0.0115916	0.12253
1	rs10915423	4146028	A	C	5295	0.0830973	-0.0160052	0.0115537	0.165964
1	rs115530964	4151121	G	A	5299	0.124741	0.00548817	0.00967739	0.570638
1	rs4548406	4151751	T	C	5298	0.208758	-0.00528088	0.00784473	0.500835
1	rs56329102	4155841	G	A	5297	0.299698	0.000233154	0.00692819	0.973154
1	rs10915428	4158955	G	T	5285	0.445885	0.00193358	0.00634833	0.760685
1	rs77591952	4162563	G	A	5296	0.0845921	-0.00310751	0.0113953	0.785084
1	rs12073797	4165198	A	G	5298	0.0933371	0.00542938	0.0108019	0.615224
1	rs74049021	4166023	A	C	5298	0.0771989	-0.0174549	0.0119915	0.145501
1	rs78714318	4168697	T	G	5300	0.0709434	-0.0134552	0.0124505	0.27983
1	rs12077262	4170048	T	C	5295	0.108121	-0.00493503	0.0103894	0.634784
1	rs10492944	4171786	T	C	5298	0.0698377	-0.0134702	0.0125468	0.283004
1	rs16840790	4173506	C	T	5299	0.0927534	0.00492886	0.0108473	0.649551
1	rs10915434	4174116	C	T	5297	0.290919	0.00197438	0.00701142	0.778254
1	rs115990293	4178990	A	G	5293	0.177593	0.00524189	0.00840456	0.532827
1	rs12566219	4180839	A	G	5300	0.114245	-0.00711765	0.0100214	0.477554
1	rs12040805	4180842	T	C	5299	0.336479	-0.00255139	0.00676735	0.706163
1	rs10915437	4183006	G	A	5299	0.337894	-0.001172	0.00673212	0.861794
1	rs74410087	4192397	A	G	5299	0.0827515	-0.0159784	0.0115245	0.165603
1	rs4131507	4194712	C	T	5297	0.053804	0.000163937	0.0141921	0.990784
1	rs6702633	4197035	G	A	5298	0.46527	0.0100351	0.00639821	0.116784
1	rs57352098	4199172	A	G	5294	0.0833018	-0.00108474	0.0113232	0.923681
1	rs16840831	4200169	A	G	5297	0.0545592	-0.00109487	0.0141099	0.93815
1	rs78386849	4200575	T	C	5296	0.145204	-0.000202471	0.00904455	0.98214
1	rs6680278	4207343	T	C	5297	0.285633	0.0129867	0.0070817	0.0666772
1	rs6683453	4210402	A	G	5298	0.392507	0.00586247	0.00649525	0.366749
1	rs9426496	4210478	A	G	5282	0.431749	-0.00110239	0.0064421	0.864127
1	rs12752733	4211740	A	G	5298	0.351265	0.00720682	0.00664332	0.278
1	rs72851488	4218044	C	T	5298	0.111835	-0.0104048	0.0100605	0.301032
1	rs114367727	4219710	T	C	5299	0.125212	-0.00745099	0.00960075	0.437699
1	rs75151855	4219747	G	A	5300	0.065283	-0.0137819	0.0128595	0.283842
1	rs4654496	4224103	C	T	5295	0.159018	-0.00910745	0.0087605	0.298524
1	rs12123330	4227464	T	C	5299	0.260049	0.0155398	0.00729956	0.0332655
1	rs4468133	4227634	A	G	5291	0.475713	-0.00352551	0.00635731	0.579196
1	rs75291763	4231558	T	C	5298	0.0617214	-0.0169303	0.0132116	0.200029
1	rs6688343	4231757	C	T	5296	0.312311	0.0163529	0.00693153	0.0183145
1	rs12032295	4231964	T	C	5299	0.410266	-0.00245734	0.0064598	0.703645
1	rs6694801	4233380	C	T	5298	0.0880521	-0.0152065	0.0112988	0.178351
1	rs6690519	4234513	C	T	5297	0.0581461	-0.00404355	0.0136473	0.767009
1	rs12726068	4237162	G	A	5298	0.25755	0.00815856	0.00725203	0.260587
1	rs4233264	4240178	T	C	5298	0.257644	0.00794693	0.00725208	0.27316
1	rs11808641	4250933	G	A	5294	0.383831	0.000752278	0.0065155	0.908081
1	rs6667065	4260418	A	G	5299	0.221174	-0.00573238	0.00774681	0.45932
1	rs4654510	4263063	T	G	5297	0.0939211	-0.00873779	0.0109342	0.42422
1	rs6687268	4263677	T	C	5299	0.321004	0.00842147	0.00687652	0.220699
1	rs12022636	4271526	A	C	5299	0.24599	-0.00937505	0.00743304	0.207212
1	rs7553814	4271915	A	G	5298	0.31795	-0.00911081	0.00689046	0.18609
1	rs10915479	4277948	C	T	5298	0.488014	0.00229421	0.00631328	0.71631
1	rs11579829	4282786	T	C	5298	0.171763	-0.0147109	0.00840859	0.0802041
1	rs10799218	4289899	T	C	5298	0.488392	-0.00206522	0.00636729	0.745675
1	rs16841032	4314360	C	T	5298	0.158739	-0.00227447	0.00874941	0.794897
1	rs966321	4315204	T	G	5287	0.367694	0.00682748	0.00663301	0.30333
1	rs7526339	4323133	G	A	5294	0.373914	0.00740711	0.00660146	0.261845
1	rs2101576	4327635	T	C	5300	0.22	0.00339056	0.00775374	0.661908
1	rs10915494	4328476	T	C	5294	0.147809	-0.000341114	0.00896016	0.969632
1	rs903541	4335893	G	A	5295	0.403494	0.00238648	0.00650718	0.713809
1	rs75263049	4338586	G	A	5296	0.162953	0.000254535	0.00862364	0.976453
1	rs1390136	4341843	T	C	5296	0.415502	0.00158832	0.00649319	0.806756
1	rs16838560	4351888	C	T	5291	0.253922	0.000603075	0.00732159	0.934353
1	rs16838566	4358265	A	G	5298	0.0913552	0.00489326	0.0110135	0.656828
1	rs34546429	4360348	A	G	5298	0.0933371	0.0050163	0.0108489	0.643809
1	rs200326227	4363034	G	A	5288	0.113559	-0.000270321	0.00992086	0.978262
1	rs74049161	4363625	T	C	5297	0.270153	-0.0130347	0.00713436	0.0676955
1	rs34429154	4363735	C	A	5298	0.468951	0.000421762	0.00635487	0.947085
1	rs693734	4364226	C	T	5295	0.196695	0.0169645	0.00801274	0.0342435
1	rs351625	4365471	T	G	5292	0.362339	-0.00960541	0.00660211	0.145697
1	rs1490413	4367323	G	A	5299	0.424608	-0.000315986	0.00645706	0.96097
1	rs351619	4368819	G	A	5296	0.200718	-0.00710005	0.0079586	0.372327
1	rs351615	4370385	G	A	5297	0.169719	-0.00102956	0.0084841	0.903412
1	rs12073612	4370489	A	G	5296	0.133969	-0.00309695	0.00927393	0.738424
1	rs12132314	4371949	T	C	5298	0.115893	-0.0153839	0.0100258	0.124923
1	rs12408012	4379687	G	A	5293	0.481107	-0.00670873	0.00642994	0.296782
1	rs351606	4384056	T	C	5296	0.190427	0.00162921	0.00809673	0.840528
1	rs641473	4388885	C	T	5196	0.454773	0.00411598	0.00639936	0.520104
1	rs10915515	4390432	C	T	5297	0.410138	0.00229666	0.00645908	0.722163
1	rs111555716	4396839	C	T	5298	0.376368	0.00526579	0.00656485	0.422484
1	rs10799228	4405998	A	G	5297	0.324051	0.00855006	0.00678487	0.207609
1	rs600933	4409496	C	T	5296	0.457137	0.00828019	0.00642424	0.197434
1	rs528291	4414045	G	A	5299	0.13295	0.00145856	0.00946586	0.877541
1	rs79461685	4418667	A	G	5300	0.0724528	0.00819997	0.0123151	0.50551
1	rs349393	4419820	C	A	5296	0.327323	-0.00832507	0.00679169	0.220285
1	rs17410050	4419997	T	C	5294	0.240555	-0.00165984	0.00740057	0.822535
1	rs75411	4425414	T	C	5299	0.0603888	-0.00917138	0.0134143	0.494162
1	rs12404619	4426085	T	C	5275	0.265213	-0.00721607	0.00726162	0.320356
1	rs572439	4431264	A	C	5298	0.244432	-0.00247894	0.00740765	0.737892
1	rs12028738	4431571	A	G	5298	0.327765	0.0099085	0.00676147	0.142802
1	rs79716136	4435401	T	C	5297	0.101001	0.00324669	0.010623	0.759887
1	rs72632711	4435437	G	A	5299	0.101057	0.00390876	0.0106303	0.713097
1	rs239339	4444539	T	G	5299	0.0595395	-0.0109532	0.013537	0.418438
1	rs7418714	4446996	T	G	5296	0.429853	-0.00907521	0.0064394	0.158739
1	rs72632736	4449204	G	A	5300	0.100849	0.00208114	0.0106367	0.844879
1	rs12041711	4452455	T	C	5294	0.469399	0.00790244	0.00636726	0.214567
1	rs7521665	4456277	A	G	5296	0.469033	0.0083767	0.00636545	0.188186
1	rs12044775	4458722	C	T	5296	0.4679	0.00977878	0.00636487	0.124448
1	rs349400	4462460	T	G	5296	0.366975	-0.00793024	0.0066529	0.233263
1	rs2898801	4463753	G	C	5293	0.469582	0.00830625	0.00637175	0.192368
1	rs78357815	4473793	T	C	5291	0.102155	-0.0129869	0.0105883	0.219997
1	rs4654432	4481215	T	C	5299	0.0955841	0.00589125	0.0108314	0.586507
1	rs12029910	4488779	G	A	5299	0.45084	0.0084804	0.0064283	0.187092
1	rs6658372	4488979	A	G	5296	0.263123	-0.00263837	0.0072291	0.715138
1	rs6678792	4489398	C	T	5299	0.205699	-0.00212034	0.00788365	0.787965
1	rs10915535	4491460	T	G	5298	0.0592676	0.00150505	0.013472	0.911048
1	rs1762814	4496256	T	C	5291	0.305708	-0.00462418	0.00694494	0.505517
1	rs77633111	4497313	G	A	5298	0.0610608	-0.0139024	0.0133556	0.297904
1	rs12731060	4500436	C	T	5296	0.409271	-0.0111535	0.00647445	0.084944
1	rs780588	4506325	T	G	5297	0.117803	-0.0168574	0.00998593	0.0913882
1	rs780593	4507743	C	T	5293	0.17372	0.00256183	0.00837776	0.759765
1	rs12691489	4516259	A	G	5293	0.073021	-0.00974529	0.0121842	0.42381
1	rs666152	4518202	G	T	5284	0.259463	-0.00312642	0.00729507	0.668239
1	rs55653177	4534969	T	C	5299	0.142008	-0.00441279	0.00914828	0.629548
1	rs11799990	4541390	C	A	5296	0.119241	-0.00236143	0.00986015	0.810724
1	rs705690	4549380	G	A	5297	0.399188	0.00159489	0.00653292	0.807129
1	rs4654438	4559901	T	C	5299	0.19749	0.00805547	0.00793133	0.309795
1	rs4654441	4566515	A	G	5297	0.400887	0.00282911	0.00653395	0.665025
1	rs1018306	4567165	G	A	5297	0.155371	0.0170364	0.0087852	0.0524757
1	rs60725706	4568900	C	T	5245	0.168637	0.0128413	0.00850488	0.131076
1	rs780568	4569834	A	G	5297	0.113744	0.0190086	0.010075	0.0591996
1	rs1710422	4574117	C	T	5298	0.167705	0.014634	0.00855479	0.0871515
1	rs12035830	4579733	A	G	5299	0.223721	-0.00811165	0.00772331	0.293589
1	rs241232	4590969	A	G	5297	0.246649	-0.0073989	0.00744522	0.320331
1	rs537398	4594603	C	T	5291	0.381119	-0.00181854	0.00657428	0.782076
1	rs113955068	4596011	A	C	5294	0.338496	-0.00335606	0.00676818	0.619994
1	rs592726	4599243	T	C	5295	0.309443	-0.00342793	0.00690829	0.61975
1	rs241257	4614822	T	C	5297	0.148669	0.0110084	0.00901953	0.222271
1	rs4654556	4615331	C	T	5289	0.191341	-0.0128437	0.00813472	0.114365
1	rs72852789	4615934	T	G	5293	0.16484	-0.00953003	0.00864681	0.270399
1	rs241273	4627077	C	A	5297	0.149424	0.0108865	0.00900183	0.226523
1	rs171317	4632828	C	A	5300	0.103679	0.0179767	0.0104118	0.0842438
1	rs6426421	4633639	C	T	5300	0.351981	-0.00280924	0.00673846	0.676754
1	rs1157688	4636767	T	C	5298	0.363345	-0.00403363	0.00668845	0.54646
1	rs1024139	4640902	T	C	5299	0.404416	-0.00171895	0.00653979	0.792671
1	rs241224	4641799	G	T	5298	0.289732	0.0056731	0.00698877	0.416938
1	rs725563	4643472	T	G	5295	0.311992	-0.00467872	0.00692138	0.499052
1	rs616180	4645704	T	G	5300	0.238962	0.00540568	0.00743683	0.4673
1	rs619364	4646379	G	A	5299	0.472448	0.00468649	0.00638917	0.46325
1	rs644647	4647469	C	A	5291	0.239369	0.00640701	0.00743314	0.388713
1	rs164772	4652512	C	T	5298	0.217346	-0.000649838	0.00770253	0.932765
1	rs6426423	4656147	C	A	5285	0.457994	0.0041436	0.00634288	0.513584
1	rs537761	4662408	A	C	5297	0.219747	-0.000309051	0.00768787	0.967934
1	rs164783	4664614	C	A	5297	0.298848	0.00171841	0.00694708	0.804632
1	rs3896439	4668670	A	G	5295	0.311331	-0.00419843	0.00691873	0.54397
1	rs10915571	4674429	C	T	5274	0.473075	0.00344929	0.00641735	0.590926
1	rs4654569	4675555	A	G	5289	0.329174	-0.00391223	0.00674538	0.561924
1	rs4654574	4679731	C	T	5295	0.279037	-0.00456571	0.00701922	0.515396
1	rs12029673	4684090	G	A	5297	0.326222	-0.0038471	0.00673756	0.568004
1	rs1107467	4685222	A	G	5296	0.373489	0.00429185	0.00655328	0.512522
1	rs875807	4685672	A	G	5299	0.344216	0.000470073	0.00669906	0.944058
1	rs10799249	4691860	C	T	5288	0.32517	-0.00157796	0.00681334	0.816849
1	rs79001594	4696853	T	C	5296	0.0560801	0.00307983	0.0140269	0.826209
1	rs75765799	4697215	A	G	5297	0.057391	-0.00108212	0.0138906	0.937905
1	rs12122754	4698559	T	C	5292	0.195011	-0.00543054	0.008067	0.500833
1	rs76059212	4698677	A	G	5291	0.0561331	0.00253341	0.0140533	0.856939
1	rs10915575	4701258	C	T	5294	0.30629	-0.0011431	0.00687876	0.868016
1	rs116950653	4705549	A	G	5295	0.0899906	0.00926396	0.0111755	0.407132
1	rs12125737	4706755	T	C	5288	0.345121	-0.00167176	0.00669348	0.802774
1	rs900501	4717340	C	T	5294	0.0985077	0.00495116	0.0107837	0.646139
1	rs12408160	4723046	T	C	5292	0.211073	0.000309815	0.0078038	0.968332
1	rs12083131	4723818	A	G	5298	0.234051	-0.000769151	0.00753641	0.918711
1	rs7517857	4725585	G	A	5299	0.486413	0.00566706	0.00631779	0.369719
1	rs12567266	4726454	C	T	5298	0.447527	-0.00130269	0.00633	0.83695
1	rs10915582	4731447	G	A	5300	0.474057	-0.00547374	0.00638336	0.391168
1	rs11587129	4731928	A	G	5299	0.473297	-0.00537141	0.00638438	0.400159
1	rs4654585	4733239	C	T	5235	0.288252	-0.00036035	0.00701567	0.959036
1	rs115426150	4737666	G	A	5300	0.0770755	-0.00237813	0.0119176	0.841834
1	rs2071990	4738058	T	C	5296	0.225736	0.000348259	0.00764066	0.963645
1	rs2071995	4738678	T	C	5298	0.303133	-0.000538473	0.00698306	0.938535
1	rs10915587	4746636	C	T	5211	0.470543	-0.00446754	0.00632383	0.479901
1	rs12402150	4750267	A	C	5293	0.187512	0.000302752	0.00824882	0.970722
1	rs16839469	4751995	A	G	5297	0.215122	-0.00222569	0.00772254	0.773188
1	rs10915588	4756468	T	C	5296	0.479324	-0.00240369	0.00642809	0.708452
1	rs12121882	4758327	T	C	5298	0.199698	0.00247081	0.00800013	0.757439
1	rs35923204	4766739	T	C	5292	0.0761527	-0.00217764	0.0120434	0.856511
1	rs2101196	4767753	A	G	5292	0.462207	-0.00167329	0.0064705	0.795942
1	rs3766961	4779955	G	A	5296	0.205155	-0.00235867	0.00786954	0.76439
1	rs3820251	4781151	T	C	5297	0.112611	-0.00117387	0.0100683	0.907184
1	rs3820252	4784556	T	C	5298	0.223952	-0.00311247	0.00762299	0.683053
1	rs16839524	4785449	T	C	5293	0.146798	-0.00128081	0.00905689	0.887539
1	rs3766962	4788354	T	C	5295	0.145042	-0.000106822	0.0090891	0.990623
1	rs3766964	4792184	C	T	5285	0.185147	0.000585024	0.00825986	0.943535
1	rs3753702	4799200	T	C	5297	0.053804	0.00253831	0.0141921	0.858052
1	rs7532708	4806207	A	G	5296	0.199773	0.00288079	0.00788047	0.714692
1	rs368808	4806381	G	A	5295	0.107649	0.00342623	0.0102915	0.739195
1	rs72639906	4813360	T	C	5297	0.054276	-0.0060172	0.0141667	0.671025
1	rs523141	4819667	A	G	5296	0.285971	-0.0027992	0.00700534	0.689466
1	rs426095	4828063	A	G	5295	0.0632672	-0.00577269	0.0130859	0.659114
1	rs7518471	4828606	T	C	5297	0.063149	-0.0172266	0.0131351	0.189691
1	rs423285	4831076	T	C	5299	0.453387	0.000872019	0.0063795	0.891275
1	rs12030265	4831752	T	C	5299	0.37007	0.00593987	0.00654779	0.364324
1	rs399377	4835375	C	T	5297	0.458278	0.00187671	0.00636851	0.768234
1	rs9426506	4844376	T	C	5298	0.0656852	-2.84586e-05	0.0128505	0.998233
1	rs4654460	4847845	A	G	5298	0.0931484	-0.00602163	0.0110259	0.584974
1	rs16839670	4858666	C	A	5297	0.18199	0.0044953	0.00841007	0.592986
1	rs17345280	4859537	C	A	5296	0.0511707	-0.0166171	0.0146081	0.255318
1	rs760817	4863913	T	C	5296	0.359517	-0.00670794	0.00666139	0.31394
1	rs10799262	4872571	A	G	5277	0.282642	-0.0039987	0.00713249	0.575049
1	rs10915611	4872651	T	C	5287	0.0886136	-0.016921	0.0112442	0.132359
1	rs2050010	4880917	A	C	5293	0.183922	0.00361404	0.00837029	0.665908
1	rs2181699	4888012	T	G	5298	0.361268	0.00908363	0.0065832	0.167642
1	rs12028621	4888723	T	A	5286	0.0536322	-0.0154372	0.0142517	0.278728
1	rs10799265	4889604	T	C	5297	0.250991	-0.00151573	0.00742201	0.838181
1	rs11805663	4906358	T	A	5295	0.46865	0.0196973	0.00638523	0.0020367
1	rs10915626	4906783	A	G	5298	0.449981	0.0182898	0.00642436	0.00441407
1	rs6683849	4908901	G	A	5296	0.359517	-0.0113376	0.00666686	0.0890197
1	rs6693945	4911172	C	T	5296	0.341484	-0.0132059	0.00672128	0.0494385
1	rs7549868	4912726	G	A	5297	0.274117	0.0197299	0.00713389	0.00568094
1	rs6426440	4914910	C	A	5299	0.207964	-0.00857742	0.00787428	0.276023
1	rs10915645	4928187	G	T	5297	0.485086	0.010563	0.0064142	0.0995951
1	rs7512035	4929802	G	A	5298	0.486599	0.0107334	0.00640093	0.0935731
1	rs76647621	4931045	A	G	5299	0.181355	0.00660902	0.00839737	0.431261
1	rs12044914	4932655	A	C	5293	0.1843	0.00612917	0.00836201	0.463572
1	rs7539101	4940715	T	C	5297	0.428544	0.00448865	0.00650963	0.490484
1	rs7548372	4943523	A	C	5116	0.439894	0.0047812	0.00648899	0.461234
1	rs12061881	4946268	T	C	5296	0.0878965	-0.00970112	0.0113482	0.39263
1	rs6664880	4952788	G	A	5300	0.381792	3.51721e-05	0.0066466	0.995778
1	rs12025356	4954746	A	G	5299	0.146537	-0.0145317	0.00906342	0.10886
1	rs6426446	4955862	T	C	5296	0.425887	-0.00668067	0.00655629	0.308216
1	rs6678459	4968528	T	C	5297	0.34057	0.00911951	0.00681046	0.180556
1	rs12034557	4971507	T	C	5297	0.14697	-0.0150833	0.00905833	0.0958868
1	rs11805753	4973107	T	C	5292	0.332105	-0.00367541	0.00690009	0.594267
1	rs12035499	4980692	A	G	5296	0.149452	-0.0201036	0.00898195	0.0252066
1	rs942245	4981503	A	G	5300	0.414057	7.75476e-05	0.00645969	0.990422
1	rs6666453	4987424	G	T	5299	0.379411	0.000216043	0.00666981	0.97416
1	rs12567162	4988063	C	A	5298	0.371367	0.00448019	0.00666081	0.501189
1	rs2898853	4992204	C	T	5297	0.406645	0.0140433	0.00650259	0.0307996
1	rs10915683	4996185	A	G	5293	0.456641	0.000712634	0.00659236	0.913916
1	rs12037632	4996661	C	T	5252	0.211062	-0.00177825	0.0078566	0.820938
1	rs10915295	5001488	G	T	5292	0.0634921	0.0224737	0.0129891	0.0835957
1	rs9286971	5003504	A	G	5297	0.346139	0.0190021	0.00678436	0.00509643
1	rs9426490	5011402	A	G	5298	0.36259	-0.0114532	0.00668899	0.0868514
1	rs10915298	5012301	A	G	5298	0.287278	-0.00470467	0.00701736	0.502582
1	rs6656223	5015844	G	A	5296	0.457326	-0.00470243	0.00638735	0.461603
1	rs12029491	5017652	T	C	5296	0.2331	-0.00332396	0.00744152	0.655108
1	rs10799145	5021200	G	T	5299	0.433384	0.00226998	0.00639881	0.722777
1	rs55899550	5021544	A	G	5298	0.063892	0.00270865	0.0130317	0.835345
1	rs72634196	5023291	T	C	5295	0.0655335	-0.0158409	0.0128655	0.218221
1	rs12754637	5023321	A	G	5297	0.331131	-0.00062094	0.00683937	0.92766
1	rs7523398	5024385	G	T	5229	0.223657	-0.00341363	0.00761764	0.654066
1	rs12025571	5029531	A	C	5299	0.399792	-0.00232777	0.00649902	0.720214
1	rs7535462	5033661	A	G	5296	0.152662	-0.0128386	0.00879535	0.144371
1	rs76290374	5034174	A	G	5295	0.311804	0.00567873	0.00689016	0.409837
1	rs12757902	5036234	A	G	5294	0.0925576	-0.00808242	0.0110169	0.463168
1	rs12122541	5036622	G	A	5299	0.0571806	-0.0142637	0.0137383	0.299157
1	rs898335	5036777	G	T	5298	0.452718	0.00156344	0.00644576	0.808351
1	rs6666618	5038093	C	A	5298	0.183371	-0.00440608	0.00828583	0.594892
1	rs1563791	5043734	C	A	5299	0.0601057	0.00322598	0.0134623	0.810616
1	rs7365286	5047163	T	C	5294	0.0968077	-0.00118741	0.0107777	0.912272
1	rs7418901	5053263	T	C	5297	0.0584293	-0.0027732	0.013597	0.838387
1	rs10158288	5061519	T	C	5298	0.154398	-0.00399422	0.00887342	0.652615
1	rs10915310	5068210	G	A	5297	0.451954	-0.00763739	0.00649023	0.239295
1	rs34951087	5069170	T	G	5299	0.398471	0.00966601	0.00651386	0.137831
1	rs12045336	5070663	G	A	5294	0.266434	-0.0134256	0.00717138	0.061191
1	rs9286975	5073092	G	A	5298	0.334655	0.00234543	0.00677828	0.729327
1	rs79730912	5078999	T	C	5281	0.232153	0.00304796	0.00762422	0.689323
1	rs9439575	5085955	G	A	5293	0.363877	-0.0115493	0.00654323	0.0775507
1	rs9439507	5090997	G	A	5299	0.465654	0.00439569	0.00640481	0.492518
1	rs6693990	5094435	A	G	5297	0.139513	-0.00748856	0.00928575	0.419979
1	rs10915324	5103621	G	A	5298	0.101359	-0.00679587	0.0105985	0.521387
1	rs10915329	5114102	T	C	5297	0.188409	-0.00484059	0.008189	0.554448
1	rs1563792	5124859	A	G	5298	0.325595	-0.00774988	0.00680033	0.254439
1	rs10915335	5136477	T	C	5299	0.315531	7.39685e-05	0.00676235	0.991273
1	rs3128687	5141293	T	G	5294	0.478466	0.00534537	0.0063961	0.40331
1	rs10915341	5142552	T	G	5297	0.329149	0.00565981	0.00680015	0.405237
1	rs3101214	5150534	G	A	5298	0.082484	-0.00479357	0.0116107	0.67971
1	rs2290848	5151437	C	A	5289	0.0824352	-0.00379626	0.0116367	0.74425
1	rs2242157	5160662	G	T	5298	0.146753	-0.0048413	0.00899282	0.590335
1	rs57000660	5166480	G	A	5290	0.0812854	0.000435607	0.0116958	0.97029
1	rs10733013	5168663	C	T	5295	0.186497	-0.00796013	0.00823391	0.333669
1	rs7513590	5170712	G	A	5298	0.0788977	-0.0169214	0.0119252	0.155911
1	rs10799170	5179530	A	C	5298	0.114949	-0.0203722	0.0100793	0.0432587
1	rs2045587	5183547	A	G	5259	0.0791025	-0.024165	0.0119229	0.042686
1	rs6674378	5186247	G	T	5297	0.113177	0.00219087	0.0101001	0.828274
1	rs61762187	5187278	G	A	5298	0.113722	0.00334414	0.0100748	0.739941
1	rs6671889	5192703	C	A	5298	0.189034	-0.00655896	0.00822516	0.425203
1	rs80049372	5193921	C	T	5298	0.0750283	-0.00877717	0.0119915	0.464198
1	rs10492925	5195371	C	T	5298	0.468667	-0.00496853	0.00636603	0.435111
1	rs4345839	5206639	A	G	5298	0.101265	-0.00703079	0.0105255	0.504147
1	rs12121369	5210124	A	C	5297	0.41986	0.0104564	0.00645159	0.105071
1	rs17366543	5224616	G	A	5299	0.0600113	-0.00436396	0.0134035	0.74474
1	rs61542310	5228983	A	C	5297	0.348594	-0.00102196	0.00663912	0.877664
1	rs16840071	5229311	A	G	5295	0.349009	-0.00106451	0.00663663	0.872567
1	rs78837890	5232281	T	G	5294	0.0635625	-0.00238144	0.0129813	0.854443
1	rs9286977	5233284	A	C	5139	0.311442	0.00528126	0.00694792	0.447182
1	rs7547229	5240211	T	C	5288	0.253498	-0.00164267	0.00738165	0.823898
1	rs4641339	5243848	A	G	5293	0.290384	0.0011072	0.00697669	0.873905
1	rs10492930	5247082	G	A	5297	0.25741	-0.0063205	0.00722084	0.381403
1	rs2722781	5257229	T	C	5296	0.222338	-0.0106313	0.00763188	0.163618
1	rs12043987	5264697	G	A	5286	0.159478	0.00868667	0.0086572	0.315666
1	rs6603821	5267850	G	A	5293	0.489987	-0.0115429	0.00634858	0.0690364
1	rs16840190	5282726	T	C	5299	0.22693	-0.0101671	0.00754363	0.177733
1	rs7546667	5282817	A	G	5297	0.214744	-0.0048073	0.00777976	0.536625
1	rs938962	5283942	T	C	5296	0.443165	-0.0100466	0.00640898	0.116979
1	rs677735	5295176	A	G	5296	0.215918	0.020288	0.00772912	0.0086681
1	rs2353169	5296844	C	T	5296	0.246884	-0.00669359	0.00735933	0.363066
1	rs586165	5297887	T	C	5296	0.466579	0.0106179	0.00641292	0.0977808
1	rs12066405	5302528	A	G	5297	0.477818	0.00603015	0.00641019	0.346852
1	rs76964255	5303786	A	G	5299	0.0563314	-0.014492	0.0139213	0.297879
1	rs521430	5307076	T	C	5296	0.429947	-0.00338913	0.00640354	0.596626
1	rs7534404	5309255	A	G	5298	0.198565	-0.000670506	0.00793565	0.932665
1	rs78612437	5310840	C	A	5296	0.0560801	-0.0172613	0.0139509	0.21598
1	rs4475768	5312165	G	T	5299	0.108794	-0.00974951	0.0102436	0.341215
1	rs6703948	5313445	A	C	5298	0.11627	-0.010351	0.0100065	0.300938
1	rs12091281	5314737	T	C	5298	0.115704	-0.00995367	0.0100215	0.320595
1	rs72852179	5315344	C	T	5300	0.116321	-0.0105871	0.00998507	0.289012
1	rs72638072	5317014	T	C	5297	0.10808	-0.00709735	0.0102867	0.490225
1	rs630153	5321139	A	G	5300	0.288868	-0.00347365	0.00716253	0.627695
1	rs499416	5324231	C	T	5296	0.340918	-0.00493289	0.00687802	0.473253
1	rs579467	5329865	C	T	5297	0.341986	-0.00543235	0.00685395	0.428019
1	rs584938	5334079	C	A	5300	0.294906	-0.00180803	0.00708679	0.798625
1	rs4847576	5335599	C	T	5295	0.274976	-0.000981659	0.00712616	0.890435
1	rs549155	5338287	T	G	5294	0.333869	0.00252379	0.00677839	0.709648
1	rs557477	5346474	T	G	5297	0.346894	0.00750208	0.00665947	0.259942
1	rs560335	5346800	G	T	5296	0.110555	0.0074882	0.0101458	0.460477
1	rs563939	5347155	C	T	5297	0.38654	-0.00131639	0.00649131	0.839297
1	rs4417082	5348270	G	A	5298	0.199037	0.00422326	0.00802731	0.598811
1	rs4514251	5348479	A	G	5292	0.378023	0.0012321	0.00652598	0.850251
1	rs2353174	5350428	C	T	5285	0.364901	-0.000951239	0.00657526	0.884972
1	rs1983881	5350989	G	A	5264	0.363127	-0.00155805	0.00658266	0.812897
1	rs7522758	5352390	T	C	5298	0.362967	-0.00156854	0.00657276	0.811382
1	rs912988	5354844	T	C	5299	0.130213	0.00632586	0.0094336	0.502496
1	rs9439523	5368769	A	G	5298	0.332673	-0.00511521	0.00676531	0.449593
1	rs4478820	5371934	A	G	5298	0.323424	-0.00458302	0.00682541	0.501924
1	rs5026665	5374940	A	G	5297	0.319898	-0.00408316	0.00682177	0.549474
1	rs79729928	5380047	A	C	5249	0.0507716	-0.0212071	0.014809	0.152132
1	rs9439565	5381250	C	T	5296	0.236405	0.00972141	0.00749132	0.194394
1	rs16840531	5385613	A	G	5297	0.051161	-0.0198859	0.014666	0.175124
1	rs2148211	5401364	A	G	5299	0.278826	0.00294498	0.00708205	0.677529
1	rs10915416	5403031	A	G	5262	0.329723	-0.00119608	0.00674525	0.859256
1	rs4129058	5410542	T	C	5291	0.267813	0.00148679	0.00716753	0.83567
1	rs12752113	5413994	C	T	5293	0.218874	0.0051122	0.00770077	0.506783
1	rs74219217	5454407	T	C	5298	0.329464	-0.00129015	0.00676384	0.848728
1	rs36194643	5458909	A	G	5297	0.331603	-0.00160811	0.0067489	0.811666
1	rs61763344	5465505	A	G	5297	0.0724939	-0.0179872	0.0124563	0.148732
1	rs61763346	5470084	G	A	5285	0.0690634	-0.0186743	0.0126717	0.140562
1	rs7546092	5473983	G	A	5257	0.360757	-0.00634278	0.00666635	0.34137
1	rs11576458	5475581	T	C	5296	0.191748	-0.0106856	0.00805943	0.184887
1	rs6603835	5475663	A	C	5298	0.388543	-0.00302537	0.00654446	0.643881
1	rs11260646	5478587	G	A	5266	0.187904	0.00262993	0.0082574	0.750111
1	rs3922826	5485177	G	T	5297	0.126487	0.0151804	0.00965721	0.115969
1	rs6603840	5486898	A	C	5296	0.354985	0.00366619	0.00661458	0.579402
1	rs12755610	5489018	G	A	5299	0.13729	-0.000463882	0.00930102	0.960223
1	rs10907211	5492043	A	C	5292	0.205121	0.00306215	0.00792658	0.699264
1	rs7367086	5497307	T	G	5294	0.238572	-0.0104031	0.00753715	0.167511
1	rs12065301	5506194	G	A	5295	0.154485	-0.00168943	0.00891995	0.84978
1	rs11260694	5514194	T	C	5299	0.091338	0.00726901	0.0110256	0.509714
1	rs12568815	5521691	T	C	5298	0.381276	-0.00379041	0.00662697	0.567344
1	rs59862356	5528176	A	G	5297	0.384369	-0.00379173	0.00661032	0.566234
1	rs7414322	5533601	T	C	5296	0.414841	-0.00434943	0.00647475	0.501741
1	rs12566781	5535339	G	A	5283	0.112247	-0.0023251	0.0102554	0.820642
1	rs12023817	5536722	A	C	5288	0.414713	-0.00632605	0.00648259	0.329138
1	rs61759135	5540162	T	C	5298	0.399018	-0.00514225	0.00649047	0.428199
1	rs12045091	5547562	C	T	5299	0.118513	0.008473	0.00983146	0.388784
1	rs11260698	5549525	C	T	5296	0.433157	-0.0135462	0.00649623	0.0370479
1	rs9662668	5554049	G	A	5298	0.45083	0.0109248	0.00648055	0.0918377
1	rs2071953	5555141	A	G	5295	0.449575	-0.0103336	0.00647504	0.110508
1	rs2071959	5556067	A	G	5292	0.102041	0.00546362	0.0105694	0.605206
1	rs1573738	5561229	T	C	5297	0.456296	-0.0118794	0.00645954	0.0659079
1	rs9659669	5563399	A	G	5295	0.455619	-0.0121885	0.00646735	0.0594816
1	rs9729649	5572304	A	G	5299	0.443574	0.00930585	0.00648464	0.15127
1	rs11260635	5578655	C	T	5291	0.177282	0.00441323	0.00844721	0.601358
1	rs9660967	5581798	T	C	5289	0.0875402	0.0131333	0.0113311	0.246438
1	rs2008457	5585215	A	G	5291	0.0865621	0.0131007	0.0113748	0.249434
1	rs7515958	5603850	G	A	5297	0.37559	-0.00308108	0.00654924	0.638034
1	rs80317570	5613767	A	G	5297	0.0996791	-0.0101909	0.0106251	0.337488
1	rs1935764	5615524	A	G	5294	0.0850019	0.00954351	0.0114326	0.40385
1	rs11260644	5618182	T	C	5295	0.440321	-0.000816754	0.00639321	0.898344
1	rs9439613	5623965	T	C	5293	0.460514	-0.0026941	0.00635438	0.671583
1	rs7522344	5635316	C	A	5296	0.457798	0.0011698	0.00642155	0.855451
1	rs904525	5635724	C	T	5298	0.456116	0.00143652	0.00642043	0.822958
1	rs7549896	5642705	G	T	5200	0.0840385	-0.00169321	0.0117788	0.885697
1	rs10907200	5646002	T	C	5292	0.329271	-0.00916958	0.0068053	0.177846
1	rs950601	5659587	T	G	5298	0.305021	0.00540138	0.00690306	0.433943
1	rs707582	5671786	G	A	5296	0.442315	0.00262155	0.00642985	0.683483
1	rs770718	5674434	T	C	5297	0.314895	0.0042663	0.00685685	0.533813
1	rs9439585	5679368	T	C	5287	0.166541	0.0077394	0.00857377	0.366694
1	rs10157819	5680572	G	A	5294	0.0819796	0.00121972	0.0116117	0.916342
1	rs2173541	5684110	T	C	5191	0.408592	-0.00229516	0.00657611	0.727078
1	rs945322	5684301	C	A	5300	0.234245	0.00127825	0.00749589	0.864595
1	rs770682	5689610	T	C	5298	0.478011	-0.00564733	0.00638093	0.37614
1	rs75624280	5693597	C	T	5297	0.0774023	-0.0113082	0.012061	0.348458
1	rs77597942	5695978	G	T	5297	0.0778743	-0.0111936	0.0120331	0.352252
1	rs59791798	5696018	C	T	5299	0.464899	-0.007853	0.00644296	0.222901
1	rs6690868	5701323	C	T	5295	0.15033	0.0203927	0.00896353	0.0229013
1	rs17028491	5703552	A	G	5294	0.388175	-0.00583288	0.00655817	0.373785
1	rs17028511	5704836	G	A	5290	0.0787335	-0.0120916	0.0119905	0.313248
1	rs12129885	5705919	T	C	5288	0.151853	0.0195978	0.00892744	0.0281466
1	rs971816	5707091	A	C	5296	0.371979	-0.00645237	0.00664384	0.331458
1	rs4845812	5707816	C	T	5298	0.493582	-0.00294628	0.00641684	0.646128
1	rs709183	5709728	T	C	5298	0.298509	-0.0075943	0.00695494	0.274864
1	rs707589	5711647	C	T	5299	0.473297	-0.0013031	0.00636998	0.837909
1	rs707590	5712831	A	G	5297	0.154238	0.0121491	0.00885044	0.169842
1	rs2454615	5716860	T	C	5293	0.114491	0.0198502	0.010002	0.0471872
1	rs11260671	5717388	T	C	5297	0.481027	0.000371428	0.00637779	0.953559
1	rs6699073	5719531	A	G	5293	0.139524	0.00109518	0.0091508	0.904736
1	rs12091928	5721189	G	A	5299	0.143706	0.000558261	0.00904483	0.950785
1	rs770721	5722405	G	A	5299	0.481978	-0.00350892	0.00644267	0.586003
1	rs707580	5724940	T	C	5299	0.348934	-0.00522199	0.00670089	0.435804
1	rs7544244	5732221	G	A	5256	0.122622	-0.00128247	0.00965777	0.894358
1	rs771071	5732473	A	G	5291	0.409563	-0.0101077	0.00652875	0.121578
1	rs707593	5736682	G	A	5296	0.0606118	0.00608865	0.0134202	0.650049
1	rs10492948	5738500	A	G	5297	0.101756	0.00452918	0.010641	0.670374
1	rs1695616	5749226	A	G	5296	0.289369	0.00305652	0.00700125	0.662425
1	rs2649070	5750125	C	T	5296	0.392844	0.00160373	0.00658105	0.807471
1	rs770712	5751591	G	A	5299	0.459049	-0.00757237	0.00636215	0.233959
1	rs11579682	5752416	A	G	5283	0.0992807	0.000953922	0.0106293	0.92849
1	rs2649072	5754088	A	G	5298	0.458569	-0.0054983	0.00641745	0.39157
1	rs2649074	5755428	C	T	5299	0.422061	0.00538041	0.00642649	0.402467
1	rs75517434	5761968	G	A	5291	0.0975241	0.000905309	0.010708	0.932623
1	rs770693	5765353	C	T	5182	0.170301	0.0130019	0.00852351	0.127155
1	rs873982	5770265	C	A	5297	0.50151	-0.00497151	0.00630863	0.430668
1	rs2649079	5770702	A	G	5298	0.387977	-0.0049759	0.00645391	0.440712
1	rs1414380	5774876	G	A	5288	0.270896	0.00448874	0.00713584	0.529322
1	rs2244632	5780697	A	G	5298	0.213949	6.8572e-05	0.00773005	0.992922
1	rs79895490	5782727	A	G	5299	0.141536	0.00703328	0.00912066	0.440626
1	rs2649084	5784433	T	C	5293	0.347251	-0.00157355	0.00667636	0.813673
1	rs2649083	5784445	A	G	5297	0.159902	0.000222659	0.0086273	0.97941
1	rs1875037	5785135	T	C	5297	0.0773079	0.00801089	0.0118917	0.500532
1	rs11260678	5786865	C	T	5261	0.434138	0.00646961	0.00644069	0.315143
1	rs59531141	5795581	G	A	5299	0.101057	0.00922683	0.0105101	0.379998
1	rs12043762	5795600	G	A	5298	0.101076	0.011177	0.0105103	0.287589
1	rs2649063	5799631	G	A	5299	0.147952	0.0010904	0.00898132	0.903368
1	rs2649066	5802390	A	G	5298	0.144488	-0.00106461	0.00904721	0.906327
1	rs12060804	5814154	G	A	5298	0.0979615	-0.007737	0.0108356	0.475206
1	rs80030164	5816959	A	G	5297	0.125165	-0.00708968	0.00972862	0.466158
1	rs12076190	5829039	C	T	5297	0.160563	-0.0116588	0.00872852	0.181643
1	rs4129514	5831601	A	G	5297	0.23485	-0.00775135	0.00748879	0.300641
1	rs28457723	5840181	G	A	5298	0.0606833	0.0193042	0.0134337	0.15072
1	rs75883988	5858429	T	C	5297	0.317349	0.00872016	0.00685816	0.203551
1	rs4845818	5861105	A	G	5293	0.0805781	0.00727467	0.0118517	0.539344
1	rs28485858	5864398	T	C	5298	0.134013	-0.00883163	0.00943053	0.349019
1	rs9661840	5882333	C	T	5295	0.0684608	-0.0156264	0.0125918	0.21461
1	rs1890191	5887140	C	T	5298	0.124103	-0.00536984	0.00967562	0.578904
1	rs1698976	5900795	C	T	5298	0.295394	-0.0180939	0.00697338	0.00946711
1	rs11579662	5901975	T	C	5298	0.149113	-0.0167551	0.00893879	0.060872
1	rs1765719	5905929	G	T	5295	0.196506	0.000126167	0.00808125	0.987544
1	rs11121402	5908794	T	C	5296	0.108478	-0.00556136	0.0103671	0.591653
1	rs74051394	5911588	C	A	5287	0.0618498	0.0213544	0.0132779	0.107777
1	rs548726	5913621	T	C	5296	0.111499	-0.0113097	0.0101868	0.266898
1	rs11121600	5921042	A	C	5298	0.0715364	0.00342848	0.01236	0.781484
1	rs2297791	5927738	A	G	5290	0.0917769	-0.00992568	0.0110781	0.370267
1	rs17432446	5952726	T	C	5297	0.0716443	-0.00501203	0.0123192	0.68412
1	rs2312464	5960503	A	G	5293	0.218118	-0.00300464	0.00767347	0.695382
1	rs2134551	5961870	G	A	5297	0.162734	-0.00311322	0.00864924	0.718891
1	rs77453462	5970367	T	C	5297	0.20068	-0.00169361	0.00796289	0.831571
1	rs12060900	5971314	A	G	5297	0.0678686	-0.00127884	0.0126883	0.919718
1	rs7549324	5982044	G	A	5295	0.230123	-0.00464068	0.00750049	0.536102
1	rs11587241	6022451	C	A	5279	0.0739723	-0.00301338	0.0122065	0.805011
1	rs71629759	6026002	A	G	5297	0.073721	-0.00339822	0.0122032	0.780651
1	rs34768831	6031652	T	G	5297	0.0738154	-0.00351813	0.0121973	0.773013
1	rs4068401	6034001	T	C	5298	0.22584	-0.00359641	0.00754629	0.633661
1	rs11120934	6037603	G	A	5298	0.226312	-0.00387123	0.00754533	0.607907
1	rs12124590	6060238	T	C	5292	0.250472	-0.000696704	0.00740548	0.925046
1	rs1295107	6079392	A	G	5296	0.353474	0.00635314	0.00662173	0.337338
1	rs6688644	6079975	A	G	5298	0.291714	0.00760015	0.006969	0.275464
1	rs72630663	6091437	A	G	5298	0.0613439	-0.00222968	0.0132871	0.866734
1	rs1295094	6095199	A	G	5296	0.318542	0.0157283	0.00679005	0.0205378
1	rs3789562	6104029	G	A	5294	0.151492	-0.0187057	0.00890199	0.0356153
1	rs3789560	6104715	G	A	5297	0.323107	0.0141994	0.00682136	0.0373781
1	rs3789553	6117171	G	A	5294	0.367586	0.014876	0.00658771	0.0239368
1	rs72862363	6138659	T	C	5299	0.0883185	0.00513334	0.0112857	0.649214
1	rs11121183	6139169	G	T	5297	0.0976968	0.00902557	0.0105739	0.393343
1	rs11583500	6140540	G	A	5298	0.283786	0.0024244	0.00705725	0.731197
1	rs2294936	6145365	A	G	5299	0.249575	-0.00237279	0.00737607	0.747689
1	rs3747980	6145683	G	A	5285	0.105487	0.0187966	0.0104609	0.0723608
1	rs2273042	6149122	A	G	5259	0.190911	0.000839264	0.00819045	0.918385
1	rs3789529	6153525	A	G	5297	0.383708	-0.0025894	0.00658673	0.694228
1	rs3810992	6162601	C	T	5299	0.260993	0.00268517	0.0072085	0.70952
1	rs3810988	6164029	T	C	5280	0.237689	-0.00270428	0.00745903	0.71694
1	rs1883768	6165419	T	C	5296	0.362727	-0.00166738	0.00659819	0.800497
1	rs12094320	6167194	C	T	5280	0.458144	0.00214412	0.00641699	0.738281
1	rs12142108	6170988	A	G	5297	0.420993	-0.0034426	0.00642711	0.592209
1	rs1883767	6175489	G	A	5298	0.465459	0.00122801	0.00640029	0.847846
1	rs2843495	6182321	G	A	5296	0.231873	0.00290671	0.00762521	0.703057
1	rs2843494	6183926	C	T	5295	0.305099	0.00283344	0.00690138	0.681394
1	rs2235790	6191632	T	C	5293	0.329586	0.00183789	0.00674607	0.785285
1	rs11121299	6194018	C	T	5299	0.341951	-0.00533651	0.0067173	0.426938
1	rs78406496	6199924	A	G	5271	0.410169	8.39761e-05	0.00645167	0.989615
1	rs2311389	6200885	A	C	5095	0.268989	0.00166091	0.00740284	0.822476
1	rs12067480	6205349	T	C	5294	0.420854	0.00213674	0.00643621	0.739898
1	rs1883606	6207217	T	C	5299	0.320438	-0.0110703	0.00682345	0.10472
1	rs9434741	6217859	G	A	5295	0.267989	0.00937027	0.00714573	0.189753
1	rs731975	6222501	A	C	5299	0.464522	-0.00990179	0.00644366	0.124373
1	rs12039290	6225739	A	C	5295	0.321813	-0.00928412	0.00690279	0.178631
1	rs61062646	6228783	A	G	5266	0.145082	-0.001409	0.00910233	0.876983
1	rs60925969	6229093	G	A	5299	0.156728	0.00389153	0.00874214	0.656214
1	rs80166192	6230852	A	G	5296	0.500566	0.00687732	0.00639632	0.282286
1	rs11809884	6232569	T	C	5295	0.129178	-0.00263033	0.00952039	0.78233
1	rs4908863	6247066	T	C	5297	0.129035	-0.00319858	0.00952978	0.737142
1	rs7521209	6248784	C	T	5295	0.129462	-0.00276545	0.00952259	0.771503
1	rs2294714	6257826	C	T	5287	0.435124	0.00370265	0.00645399	0.566171
1	rs3789521	6259043	A	G	5296	0.083176	0.000423322	0.011563	0.970796
1	rs4908864	6263354	T	C	5296	0.259252	0.000944154	0.00728955	0.896945
1	rs12071731	6276167	G	T	5297	0.0734378	0.00247831	0.0122042	0.83908
1	rs846111	6279370	C	G	5236	0.165871	0.00439519	0.00866163	0.611851
1	rs9970334	6296238	T	G	5261	0.364094	-0.00266399	0.00667319	0.68974
1	rs12240078	6306912	C	T	5296	0.217617	0.00691656	0.00774541	0.371864
1	rs12744452	6308695	A	G	5295	0.416525	0.00129575	0.00646718	0.8412
1	rs4908543	6317983	T	C	5292	0.419501	-0.000885778	0.00645917	0.890924
1	rs35061492	6328483	G	A	5293	0.176648	-0.0104071	0.00835264	0.212776
1	rs3789513	6329989	T	C	5281	0.121284	-0.00909376	0.00968543	0.347776
1	rs12073007	6343714	C	A	5284	0.133895	-0.0122433	0.0092545	0.185851
1	rs3789500	6352084	A	G	5294	0.151492	-0.0152619	0.00876179	0.0815307
1	rs17029372	6361437	T	G	5298	0.163458	-0.0151855	0.00845574	0.0725144
1	rs60285258	6392534	A	G	5229	0.131765	-0.011156	0.00938641	0.234625
1	rs3827718	6411024	A	G	5297	0.132433	-0.00916262	0.00931629	0.325359
1	rs1122448	6412599	G	A	5185	0.158824	-0.0092754	0.00868254	0.285393
1	rs17026985	6465054	A	G	5298	0.158173	-0.0110417	0.00867054	0.20285
1	rs57131142	6468160	G	A	5232	0.181288	-0.0121717	0.0082317	0.139238
1	rs7529205	6473294	G	A	5296	0.183063	-0.0129444	0.00813067	0.111375
1	rs74709537	6487801	A	G	5294	0.0580846	-0.0151029	0.0136568	0.268774
1	rs2986739	6548056	G	A	5295	0.280453	-0.00704683	0.00707389	0.319165
1	rs2986742	6550376	C	T	5282	0.28351	-0.00771466	0.00704029	0.273172
1	rs4908899	6561039	T	C	5294	0.106913	-0.00110934	0.0103047	0.91427
1	rs2986746	6561300	A	G	5298	0.105417	-0.00492906	0.0104202	0.636192
1	rs2986747	6562784	G	A	5286	0.0815361	0.0058431	0.0117612	0.619321
1	rs4908554	6568387	C	T	5294	0.372686	0.0110888	0.00652764	0.089366
1	rs3935435	6572175	G	A	5294	0.398564	0.00952843	0.00645259	0.139761
1	rs4243830	6577871	C	T	5259	0.19576	0.00593066	0.00802874	0.460102
1	rs4908909	6599041	C	T	5298	0.16544	0.00203569	0.00856061	0.812039
1	rs11581831	6609958	C	T	5295	0.21067	0.00850405	0.00779051	0.275013
1	rs4908923	6614535	G	A	5293	0.210939	0.0122013	0.00779498	0.117517
1	rs4908930	6629274	A	G	5293	0.279804	-0.00316415	0.00712297	0.656885
1	rs11587438	6631431	C	T	5295	0.208215	0.0110468	0.00784849	0.159276
1	rs75256375	6649603	A	G	5299	0.086337	-0.00925072	0.0114603	0.419553
1	rs7521134	6657240	T	C	5287	0.17212	0.00474674	0.00845099	0.574335
1	rs2072948	6679848	T	C	5296	0.168807	0.00666779	0.00850492	0.433045
1	rs200458	6704635	A	G	5299	0.379977	-0.00477734	0.00667959	0.474477
1	rs12145525	6711146	C	T	5296	0.433063	-0.00274153	0.00645263	0.670932
1	rs2235564	6713114	T	C	5297	0.192562	0.0110414	0.00809298	0.172467
1	rs116345233	6717563	A	G	5297	0.0815556	-0.0067573	0.011719	0.564201
1	rs201151	6732424	A	G	5296	0.439766	-0.00325161	0.00643893	0.613564
1	rs189918	6737212	C	T	5037	0.4594	-0.000203534	0.00670855	0.975796
1	rs277679	6783548	C	T	5299	0.468296	-0.000647108	0.00641004	0.919588
1	rs447558	6795230	T	C	5293	0.114207	0.00681056	0.0100752	0.499057
1	rs60527821	6802335	G	A	5238	0.238163	0.000936899	0.00765923	0.902643
1	rs378930	6826467	G	A	5295	0.345137	0.00647385	0.00678489	0.340004
1	rs391674	6832052	G	A	5296	0.110933	0.00553086	0.0102228	0.588487
1	rs11122144	6835761	A	G	5297	0.256088	0.00724774	0.00738217	0.326203
1	rs74050914	6837155	C	T	5299	0.255048	0.00781758	0.00738078	0.289518
1	rs1542899	6853355	G	A	5294	0.246317	0.00480969	0.0074775	0.52008
1	rs17029864	6863342	A	G	5296	0.272847	0.00538496	0.00722807	0.456267
1	rs659459	6873932	C	T	5297	0.0624882	-0.00333268	0.0132117	0.800845
1	rs74452797	6899170	C	T	5298	0.324085	0.00781711	0.00687607	0.255598
1	rs72638520	6913481	G	T	5293	0.237672	-0.0083092	0.00752668	0.269608
1	rs6688732	6929760	A	G	5295	0.315297	0.0100117	0.00691971	0.147941
1	rs77773844	6939331	A	C	5296	0.237915	0.00601202	0.00754872	0.425782
1	rs7515502	6963402	G	C	5291	0.269892	0.00534136	0.00726426	0.462161
1	rs11586867	6972393	T	C	5297	0.331036	0.00350488	0.00684779	0.608773
1	rs10864247	6982350	A	G	5299	0.460747	0.00206432	0.00643869	0.748504
1	rs6577395	6991925	C	T	5296	0.187217	-0.012317	0.00816214	0.131289
1	rs72638547	7001078	T	C	5297	0.221446	0.00723497	0.00765837	0.344805
1	rs75821729	7009910	A	G	5279	0.226179	0.0086587	0.00770705	0.261235
1	rs10864251	7011805	A	C	5299	0.412248	-0.00217703	0.0065483	0.739544
1	rs11120796	7014330	A	G	5296	0.175699	-0.0124423	0.00840786	0.138914
1	rs12239076	7014540	G	C	5297	0.17491	-0.0131303	0.00842514	0.119123
1	rs17030082	7029262	G	A	5297	0.356334	0.00442317	0.00667957	0.507846
1	rs6681529	7052566	A	G	5296	0.446847	-0.00247375	0.00637326	0.697908
1	rs78892388	7053487	C	T	5295	0.210104	0.00324439	0.00778821	0.676988
1	rs6693950	7085494	G	A	5296	0.162292	-0.00497296	0.00860722	0.563422
1	rs11120820	7087739	A	G	5296	0.0981873	0.00457846	0.0107938	0.671439
1	rs4243823	7088855	A	G	5297	0.403719	0.00390531	0.00650101	0.548024
1	rs7553537	7096700	T	C	5295	0.246553	-0.00260382	0.00743097	0.726038
1	rs12728534	7098807	C	T	5270	0.093074	0.00367753	0.0110181	0.738552
1	rs12025462	7107665	G	A	5298	0.36259	-0.00373556	0.00665874	0.574796
1	rs6577410	7112390	T	C	5297	0.346045	0.00157522	0.00671553	0.814548
1	rs4908595	7119202	T	C	5298	0.327954	-0.00274408	0.00679405	0.68629
1	rs117889488	7119514	A	C	5220	0.0516284	-0.0239498	0.0145108	0.0988451
1	rs4436414	7120915	G	A	5298	0.459607	-0.000255371	0.00638253	0.968084
1	rs555505816	7122726	T	C	5297	0.075892	-0.00457994	0.0120699	0.704353
1	rs34096415	7126357	G	A	5091	0.0923198	-0.017542	0.0112082	0.117558
1	rs6662527	7129388	T	C	5294	0.451266	-0.0124992	0.00639909	0.0507868
1	rs72640062	7130828	T	G	5295	0.195467	-0.00225089	0.00802419	0.779084
1	rs74891443	7131072	G	T	5294	0.158009	-0.00339691	0.00874229	0.697601
1	rs11120831	7131192	G	A	5299	0.392999	-0.00830872	0.0065711	0.206074
1	rs1009113	7143807	A	G	5298	0.260004	-0.00378517	0.00725364	0.601788
1	rs7544611	7148455	T	C	5297	0.352369	-0.00146785	0.00667195	0.825868
1	rs2071917	7150527	G	A	5298	0.355228	-0.00442321	0.00665058	0.505996
1	rs2071918	7150577	T	C	5294	0.23895	0.00509316	0.0074665	0.495154
1	rs11120840	7156082	T	G	5298	0.388732	0.00592809	0.00650732	0.362302
1	rs11120841	7157401	G	A	5296	0.121035	-0.00211858	0.00981667	0.829132
1	rs10779674	7160542	T	C	5298	0.486221	0.00125477	0.00637706	0.844013
1	rs28446548	7164314	T	C	5249	0.387121	-0.00510421	0.00663751	0.441897
1	rs9434469	7177744	T	C	5297	0.155277	0.0179776	0.00873661	0.0396161
1	rs7532024	7179479	T	C	5295	0.45203	0.00540024	0.00643878	0.401635
1	rs4908443	7179721	T	C	5297	0.350293	-0.0131799	0.00671787	0.0497725
1	rs4460663	7186325	A	G	5296	0.426832	0.00462226	0.00647072	0.47502
1	rs12032971	7190806	G	A	5297	0.0938267	0.00885756	0.0109259	0.417543
1	rs11120861	7196125	G	A	5296	0.294373	0.00512998	0.007009	0.464222
1	rs4908600	7196659	T	C	5298	0.164307	0.00382234	0.00859003	0.656339
1	rs72641220	7198514	C	T	5280	0.0930871	0.00962443	0.0109959	0.381424
1	rs17030384	7210974	A	G	5293	0.151993	-0.00994257	0.00896174	0.267238
1	rs9434482	7211340	T	G	5297	0.226921	-0.00681277	0.00760901	0.370597
1	rs13376128	7214374	T	G	5299	0.186922	0.00206822	0.00824406	0.801911
1	rs9434483	7217727	G	A	5294	0.17926	0.00925788	0.00827765	0.263388
1	rs10779676	7217906	T	C	5297	0.361997	-0.0125899	0.00663075	0.0576013
1	rs4908602	7220970	A	G	5299	0.445461	0.00673041	0.00645902	0.297403
1	rs4908445	7241523	G	A	5297	0.297244	-0.000461216	0.00688999	0.946629
1	rs12735487	7245162	A	G	5296	0.173338	0.00729897	0.00837927	0.383713
1	rs4908605	7245434	G	T	5296	0.482628	-0.00295244	0.00628823	0.638699
1	rs11120876	7252366	T	C	5293	0.234461	0.000919851	0.00758231	0.903441
1	rs58258089	7259142	G	T	5297	0.0587125	-0.0150617	0.0136403	0.269501
1	rs2097524	7261498	C	A	5297	0.460355	-0.00280885	0.00643948	0.662697
1	rs78133753	7266233	C	T	5297	0.0620162	-0.00466696	0.0132519	0.724709
1	rs12041336	7266529	A	G	5297	0.0558807	0.00105349	0.014021	0.940106
1	rs4908448	7269283	C	T	5298	0.417705	-0.00709997	0.00652287	0.276386
1	rs59833900	7278011	C	T	5296	0.0553248	0.00996993	0.0140553	0.478115
1	rs4243824	7289777	G	A	5295	0.371294	-0.00844494	0.00665562	0.204497
1	rs7524258	7292229	T	C	5297	0.418256	-0.00668567	0.0065127	0.304628
1	rs7521056	7297400	T	A	5298	0.11863	-0.00462991	0.0099639	0.642169
1	rs4908451	7299618	G	C	5297	0.292524	-0.00563174	0.00705136	0.424479
1	rs4908610	7311260	C	A	5295	0.310765	-0.00603812	0.00691955	0.382872
1	rs6701870	7312258	C	T	5295	0.119263	-0.00259592	0.00994121	0.793994
1	rs6698548	7317541	G	A	5297	0.267321	0.00173771	0.00721943	0.809789
1	rs10864289	7318448	T	C	5296	0.25557	-0.00693784	0.00734545	0.34491
1	rs7515140	7320047	A	T	5285	0.25667	-0.00675617	0.00733636	0.357094
1	rs1811132	7322581	T	C	5299	0.49047	-0.00445841	0.00644644	0.489183
1	rs76109818	7324463	G	A	5298	0.121555	0.00298716	0.00960818	0.755879
1	rs61780041	7324582	A	G	5295	0.105382	-0.00255474	0.0103207	0.804494
1	rs60130788	7325255	G	A	5295	0.384608	0.0026824	0.00660461	0.684639
1	rs10864290	7326245	A	G	5288	0.395424	-0.00305091	0.00646936	0.637217
1	rs11583441	7327719	C	T	5299	0.117569	0.00532044	0.00976738	0.58595
1	rs2412148	7331060	T	C	5293	0.165785	0.00917468	0.00853138	0.282194
1	rs2412147	7331347	A	G	5298	0.249245	-0.00375631	0.00739145	0.611316
1	rs7539460	7338706	G	A	5299	0.431119	-0.00270038	0.00637531	0.671881
1	rs2001142	7348943	T	C	5295	0.160246	0.000294952	0.00869075	0.972926
1	rs1894654	7351434	C	T	5297	0.16415	0.000586911	0.00859236	0.945542
1	rs6577436	7355346	T	C	5298	0.398735	-0.00258781	0.00648317	0.689776
1	rs11120896	7361338	A	G	5297	0.397206	-0.00286791	0.00648894	0.658511
1	rs4908619	7369931	G	A	5289	0.311023	-0.00294617	0.00693196	0.670827
1	rs12128469	7375258	T	C	5293	0.261572	-0.00267065	0.00730712	0.714749
1	rs7543711	7379198	T	C	5299	0.16154	4.82849e-05	0.00875907	0.995602
1	rs12041403	7394728	T	C	5296	0.395015	-0.000353819	0.00661726	0.957358
1	rs6674628	7399629	T	C	5297	0.218237	0.00480574	0.00772169	0.533699
1	rs705681	7402480	C	T	5297	0.216726	-0.00200497	0.00776049	0.796132
1	rs705680	7402502	T	C	5297	0.205022	0.00290179	0.00790131	0.713429
1	rs763173	7410182	G	T	5214	0.456655	0.00167797	0.00647923	0.795653
1	rs1894655	7417290	T	C	5298	0.456682	0.000865654	0.00648626	0.89383
1	rs2153862	7417411	T	C	5294	0.456082	0.000974717	0.00649015	0.880619
1	rs845265	7425417	C	T	5294	0.446921	0.00114239	0.00647983	0.860058
1	rs2040433	7448154	T	C	5298	0.472348	0.000946458	0.00638329	0.882129
1	rs845231	7448350	C	T	5291	0.482234	0.000627998	0.00639714	0.921798
1	rs845202	7464375	A	G	5297	0.451671	7.52162e-05	0.00643724	0.990677
1	rs7535846	7471157	T	C	5297	0.228526	0.00392973	0.00762226	0.606162
1	rs11120917	7478076	T	C	5298	0.219706	-0.00146967	0.0077427	0.849455
1	rs4908637	7482757	A	G	5294	0.28844	-0.00699671	0.00705741	0.32149
1	rs11120922	7485370	G	A	5299	0.448386	-0.00223939	0.00643475	0.727829
1	rs61772205	7489748	G	A	5257	0.278105	-0.00129503	0.0070977	0.855223
1	rs61229957	7491728	C	A	5300	0.243396	-0.000708022	0.00753054	0.925093
1	rs9988557	7493231	A	G	5294	0.247828	-0.00288725	0.00747327	0.699243
1	rs114258814	7500283	G	A	5298	0.0611552	-0.00784872	0.0131747	0.551349
1	rs17030865	7500586	G	A	5299	0.0783167	0.0249678	0.0119733	0.0370419
1	rs12565108	7501060	T	C	5299	0.293357	0.00366826	0.0070144	0.601001
1	rs118097325	7501448	A	G	5297	0.0640929	-0.007376	0.0128564	0.566157
1	rs1775047	7501823	T	C	5288	0.234966	-0.000452028	0.00758013	0.952448
1	rs61032551	7510062	G	A	5294	0.0957688	-0.000834542	0.0108761	0.938837
1	rs6577445	7513025	C	T	5299	0.198717	-0.00713618	0.00794359	0.368995
1	rs1193247	7513252	C	T	5300	0.457453	-0.0069863	0.00638831	0.274128
1	rs61772213	7513294	T	C	5291	0.0827821	0.00235222	0.0116169	0.839539
1	rs67725975	7517947	T	C	5289	0.0940631	-0.000996659	0.010936	0.927385
1	rs1750840	7518124	C	T	5295	0.199433	0.00902207	0.00808015	0.264177
1	rs17030902	7518698	C	T	5295	0.109254	-0.000504776	0.0102333	0.960659
1	rs1750837	7520601	T	C	5298	0.454228	-0.00545533	0.00638834	0.393132
1	rs1725233	7520629	T	C	5289	0.108338	-0.0157305	0.0103161	0.127297
1	rs1342480	7520980	A	G	5292	0.0821051	0.00773959	0.011695	0.508108
1	rs11805932	7521479	A	G	5298	0.321253	0.00381299	0.00679813	0.574874
1	rs1616122	7521585	T	C	5299	0.159841	0.00531131	0.008748	0.543754
1	rs1725230	7523076	T	C	5298	0.279539	0.00675538	0.00717782	0.34663
1	rs6702132	7524476	G	A	5297	0.37474	0.00554269	0.00661452	0.402054
1	rs11804218	7525346	C	T	5292	0.0955215	0.00405134	0.0108284	0.708301
1	rs1201529	7527996	C	T	5299	0.27609	0.00349582	0.00714332	0.624571
1	rs79217813	7532462	C	T	5294	0.11513	-0.00462226	0.0100683	0.646167
1	rs11805877	7534326	C	T	5296	0.176454	0.00742995	0.00839041	0.375871
1	rs1149338	7536259	A	G	5292	0.16232	-0.0129539	0.00867518	0.135381
1	rs1193181	7537130	G	T	5296	0.310423	-0.00889115	0.00686038	0.194971
1	rs2796483	7541345	C	T	5298	0.400623	-0.00479115	0.00647057	0.459025
1	rs74053039	7543000	T	C	5288	0.0884077	0.00483971	0.011123	0.663483
1	rs12091424	7549740	G	A	5298	0.0780483	0.00315038	0.0117426	0.788478
1	rs1309332	7552461	T	C	5298	0.237731	-0.0134656	0.00747345	0.0715771
1	rs7551012	7553395	A	G	5164	0.138265	-0.0239299	0.00922155	0.00945914
1	rs11120948	7555103	C	T	5291	0.130599	0.000661837	0.00946321	0.944243
1	rs10864304	7557152	G	A	5296	0.391239	0.0018001	0.00652167	0.782534
1	rs1750844	7558789	A	G	5207	0.331765	-0.00410599	0.00677558	0.544516
1	rs1750851	7561152	T	C	5287	0.284944	-0.000205252	0.00717454	0.977177
1	rs10864305	7567346	T	C	5191	0.0664612	-0.0109694	0.0127561	0.389825
1	rs1193179	7569602	T	C	5297	0.491788	-0.00451595	0.00642609	0.482211
1	rs7529399	7575666	C	T	5296	0.142183	-0.0117412	0.0090432	0.194168
1	rs2478267	7584814	G	T	5295	0.250142	-0.00888619	0.00735205	0.22679
1	rs2478266	7595233	G	A	5298	0.286146	0.00158583	0.00710238	0.823316
1	rs72865422	7596466	T	C	5294	0.244333	0.000879375	0.00740581	0.90548
1	rs6577449	7598094	T	C	5296	0.251322	-0.00031984	0.00732606	0.965177
1	rs12407666	7600905	A	G	5295	0.335316	0.00318203	0.00672566	0.636129
1	rs1750824	7603317	G	A	5295	0.282436	0.00224224	0.0071583	0.754101
1	rs4908654	7611606	T	C	5297	0.167925	0.0105187	0.00860579	0.221603
1	rs7417202	7613850	G	A	5298	0.49698	0.0035719	0.0064014	0.576853
1	rs34681732	7616235	A	G	5297	0.248914	0.00885718	0.00740317	0.231539
1	rs1193159	7616610	T	C	5296	0.341673	-0.00563945	0.006762	0.404286
1	rs17031113	7617484	A	G	5295	0.433617	0.00423361	0.00647063	0.512931
1	rs6697897	7617555	C	T	5293	0.0853013	0.00232	0.0114329	0.839196
1	rs12043374	7618117	C	A	5297	0.435246	0.00415719	0.00647126	0.520608
1	rs72630513	7670414	A	G	5294	0.0737628	-0.00583543	0.0122037	0.632531
1	rs72630514	7670420	G	T	5299	0.0737875	-0.00544807	0.0121969	0.655109
1	rs12139380	7682237	C	T	5294	0.114564	0.0127915	0.0100553	0.203332
1	rs61014722	7682879	C	T	5298	0.114572	0.0123811	0.0100423	0.217618
1	rs112834828	7701233	A	G	5292	0.0489418	0.0200638	0.0148631	0.177047
1	rs4908660	7707287	G	A	5292	0.365741	-0.0117877	0.00660801	0.0744473
1	rs74336519	7711509	C	T	5295	0.207932	-0.0021347	0.00789475	0.786856
1	rs9434879	7713021	A	G	5298	0.280861	-0.00659317	0.00702815	0.348188
1	rs17031253	7717080	A	C	5284	0.0807154	-0.0140714	0.0117173	0.229784
1	rs1891215	7727854	C	T	5299	0.370353	0.00265694	0.00653929	0.68452
1	rs4908473	7731730	C	T	5297	0.27223	0.00563697	0.00718507	0.432724
1	rs77914680	7731876	C	T	5295	0.272049	0.00574583	0.0071925	0.42437
1	rs6673977	7736097	G	A	5284	0.0877176	-0.01704	0.0113278	0.132513
1	rs1539180	7744767	C	T	5294	0.246033	0.00563406	0.00736049	0.444006
1	rs7551807	7753948	C	A	5287	0.0952336	-0.00997674	0.0108796	0.359136
1	rs34268176	7755583	T	C	5296	0.100831	-0.000951796	0.0105856	0.928356
1	rs12756299	7758760	C	T	5300	0.332264	-0.00301614	0.00676549	0.655733
1	rs2301488	7792411	T	C	5299	0.37743	-0.00849086	0.00657735	0.19673
1	rs4908688	7795554	T	C	5293	0.325052	-6.41676e-05	0.00682285	0.992496
1	rs2071986	7805208	T	G	5297	0.476874	0.00308781	0.00642352	0.630727
1	rs9919220	7811961	G	A	5293	0.292084	-0.00035393	0.00701944	0.959787
1	rs3813809	7828417	A	C	5297	0.271663	6.55376e-05	0.00717389	0.992711
1	rs2153733	7830262	C	T	5298	0.271895	-0.000376945	0.00718067	0.958135
1	rs707458	7832212	T	C	5294	0.301096	-0.0032809	0.00697748	0.638203
1	rs2071987	7834026	A	G	5293	0.375401	-0.00383283	0.00655933	0.558997
1	rs3753503	7841971	A	G	5298	0.373348	-0.00365553	0.00656226	0.577491
1	rs228729	7845695	T	C	5295	0.276015	-0.00253307	0.00716859	0.723821
1	rs836755	7846527	C	A	5295	0.427007	-0.00290652	0.00638165	0.648786
1	rs228642	7863293	T	C	5297	0.192939	0.00337411	0.00820073	0.68075
1	rs228666	7868725	C	T	5296	0.314199	0.00861197	0.0068995	0.211957
1	rs2797685	7879063	T	C	5296	0.500755	-0.00736417	0.00637705	0.248175
1	rs10127838	7881780	T	C	5294	0.141575	-0.00653398	0.00925275	0.480084
1	rs2859388	7888215	A	G	5298	0.193658	0.00396781	0.00818556	0.627866
1	rs2890565	7909737	T	C	5298	0.277274	0.00266381	0.00713589	0.708927
1	rs3753500	7911302	C	T	5296	0.394354	0.000229947	0.00659055	0.972167
1	rs228648	7913430	A	G	5298	0.33909	-0.00175362	0.00680776	0.796722
1	rs11582983	7916387	C	T	5298	0.0765383	-0.00745634	0.0119192	0.531593
1	rs707476	7918106	T	C	5297	0.0691901	-0.00847263	0.0128211	0.508719
1	rs2859389	7920423	T	C	5295	0.191218	0.00469688	0.00819741	0.566665
1	rs504560	7926542	A	G	5299	0.242593	-0.00414859	0.0073894	0.574508
1	rs744000	7934518	G	A	5297	0.493298	-0.00174327	0.00638178	0.784728
1	rs228716	7936272	G	T	5295	0.26289	-0.000391125	0.00738074	0.957738
1	rs227147	7955089	A	G	5298	0.14496	-0.00431516	0.00906747	0.63415
1	rs170551	7955894	A	G	5264	0.290559	0.00421466	0.00707184	0.55119
1	rs227163	7961206	C	T	5297	0.254295	0.0048165	0.00735553	0.512587
1	rs12068202	7961294	A	G	5296	0.397753	0.000989629	0.00652408	0.879433
1	rs679563	7971078	G	A	5296	0.0760008	0.0320639	0.0120971	0.00803596
1	rs1776354	7972201	G	A	5293	0.34744	0.00474442	0.00665277	0.475754
1	rs161803	7975789	A	G	5297	0.446951	0.0145997	0.00639586	0.0224496
1	rs161826	7980338	A	G	5295	0.446176	0.0149507	0.00640524	0.0195885
1	rs863171	7992615	T	C	5296	0.389162	0.00210237	0.00653152	0.747543
1	rs161811	7999602	C	T	5295	0.442965	0.0128545	0.00643651	0.0458122
1	rs161810	8000797	T	C	5298	0.446395	0.0141901	0.00642667	0.0272437
1	rs10864320	8003064	G	A	5297	0.41061	0.0170468	0.00650596	0.00878831
1	rs226474	8009763	C	T	5296	0.0500378	0.0595203	0.0147778	5.6333e-05
1	rs35675666	8021973	T	G	5296	0.0616503	0.0360198	0.0133722	0.00706789
1	rs3766606	8022197	T	G	5299	0.061521	0.0361577	0.0134023	0.00697828
1	rs4908488	8024592	C	T	5289	0.0718472	0.0279543	0.0123318	0.0233992
1	rs178932	8030300	G	A	5299	0.317324	-0.00186457	0.00679266	0.783702
1	rs74560209	8033226	G	A	5287	0.062039	-0.00429662	0.013305	0.746747
1	rs225119	8044361	T	C	5298	0.348245	0.00770895	0.0066944	0.249505
1	rs12727642	8046672	A	C	5297	0.0606947	0.0363641	0.0135245	0.00717189
1	rs426561	8057254	T	C	5298	0.273688	-0.00016696	0.00712939	0.981316
1	rs225132	8095500	T	G	5297	0.350009	0.00867575	0.00669388	0.194951
1	rs225133	8098462	G	A	5295	0.409632	0.0170192	0.00650044	0.00884041
1	rs2050198	8111839	G	T	5297	0.0624882	0.0374025	0.0133416	0.00505586
1	rs55634431	8149549	A	G	5287	0.339134	0.0121344	0.00671983	0.0709554
1	rs72634258	8150638	C	T	5296	0.0623112	0.0380406	0.0133583	0.00440335
1	rs7523335	8180210	G	A	5296	0.275963	0.0141644	0.00714771	0.0475169
1	rs56296862	8186775	T	C	5298	0.0984334	0.0125067	0.0106799	0.241579
1	rs4908736	8187211	A	G	5294	0.28929	0.00766365	0.00702415	0.275254
1	rs12144409	8191889	C	T	5295	0.471199	-0.00596402	0.00634202	0.347013
1	rs7545284	8192898	A	G	5292	0.399471	-0.000182977	0.00646261	0.977412
1	rs7529511	8195226	T	C	5298	0.335126	-0.00885151	0.00678361	0.191948
1	rs57456491	8200157	G	A	5292	0.26455	0.00106469	0.00731417	0.884265
1	rs12564077	8212425	C	T	5298	0.247263	-0.00644343	0.00736941	0.381928
1	rs11121117	8217303	C	T	5248	0.206078	-0.0120751	0.00792396	0.12754
1	rs10864334	8220106	T	C	5299	0.205794	-0.0119561	0.00788779	0.129576
1	rs17032281	8222156	A	G	5298	0.308041	0.00549589	0.00690494	0.426069
1	rs6663882	8244145	G	A	5295	0.195373	-0.00906633	0.00805839	0.260555
1	rs60650319	8246289	A	C	5289	0.241728	-0.00309517	0.00750553	0.680057
1	rs72635712	8259475	T	C	5297	0.262318	-0.0073711	0.00725248	0.30946
1	rs11121129	8268095	A	G	5297	0.309043	-0.00313612	0.00692747	0.650759
1	rs11121131	8272231	A	G	5290	0.299716	-0.00525105	0.00699644	0.452934
1	rs6683603	8273177	G	T	5297	0.47593	-0.00378429	0.0064593	0.557965
1	rs405689	8273551	T	C	5295	0.2356	-0.00139791	0.0075718	0.853526
1	rs78732195	8274569	A	G	5280	0.0672349	0.0273003	0.0128313	0.0333673
1	rs411654	8274807	G	A	5279	0.108354	0.0137453	0.0103859	0.185682
1	rs428180	8278899	C	A	5296	0.468939	-0.00348057	0.00644955	0.589432
1	rs78863888	8279716	C	T	5233	0.197783	0.00206876	0.00807629	0.797834
1	rs11121137	8287391	A	G	5298	0.480653	-0.00753108	0.00645887	0.243612
1	rs6679409	8291894	C	T	5299	0.11823	-0.0157383	0.00982961	0.109353
1	rs299499	8292761	G	A	5293	0.181183	0.00369039	0.00824777	0.654557
1	rs17032328	8301494	A	G	5300	0.120566	-0.0161468	0.00974668	0.097591
1	rs12403649	8306031	C	T	5298	0.155814	-0.0167398	0.00872318	0.0549838
1	rs6697815	8307849	G	T	5261	0.494963	-0.00206441	0.00636452	0.745664
1	rs11583166	8310062	A	G	5296	0.0608006	0.0220542	0.0134933	0.102161
1	rs4301655	8313894	A	G	5297	0.449122	-0.00319839	0.00642783	0.618777
1	rs10779700	8325842	C	T	5296	0.414369	-0.0112446	0.00648572	0.0829618
1	rs72862657	8336374	T	C	5295	0.224646	-0.00689898	0.0077318	0.37224
1	rs299689	8352398	T	C	5299	0.192867	-0.00459879	0.00803666	0.567168
1	rs11121153	8362460	G	A	5300	0.30934	-0.00511782	0.00688185	0.457077
1	rs966134	8373208	A	G	5299	0.217588	0.00128092	0.00777417	0.869128
1	rs12132135	8382607	G	A	5299	0.167579	-0.00183508	0.00855542	0.830162
1	rs12142465	8390054	A	C	5193	0.127383	-0.0035207	0.00969522	0.716502
1	rs11586622	8392395	G	A	5297	0.163489	0.00522259	0.00871959	0.549207
1	rs7520373	8397803	C	T	5297	0.297244	0.00400618	0.00706596	0.570736
1	rs8627	8412935	C	T	5300	0.134528	-0.00118035	0.0093961	0.900032
1	rs1064826	8412989	A	G	5298	0.060117	-0.00619747	0.0134624	0.645263
1	rs1058790	8413839	G	A	5295	0.0538244	0.0100807	0.0141924	0.477524
1	rs2252865	8422676	T	C	5297	0.0740985	-0.00891745	0.0121963	0.464682
1	rs10779702	8423510	A	G	5289	0.0724144	-0.00712956	0.0123121	0.562543
1	rs3765971	8445360	C	T	5297	0.0708892	-0.00936055	0.0124218	0.451115
1	rs2120461	8447722	C	T	5296	0.0744902	-0.0103977	0.0121068	0.390431
1	rs301793	8467534	T	C	5300	0.0574528	0.00727312	0.0137585	0.597063
1	rs301788	8472164	C	T	5297	0.0574854	0.00765487	0.0137831	0.578634
1	rs78054286	8475050	C	G	5291	0.212814	0.000847678	0.00787385	0.914267
1	rs301806	8482078	C	T	5300	0.153962	-0.00185814	0.00877597	0.832317
1	rs301807	8484823	A	G	5288	0.15885	-0.00332988	0.00866314	0.700702
1	rs301797	8487323	A	C	5299	0.0667107	-0.0089999	0.0127142	0.479032
1	rs301798	8488565	G	A	5298	0.0695546	-0.00994945	0.0124758	0.42516
1	rs301799	8489302	C	T	5298	0.162137	-0.00466812	0.00858999	0.586828
1	rs302719	8490320	G	T	5294	0.0696071	-0.0101225	0.0124945	0.417847
1	rs301800	8490603	T	C	5298	0.0561533	-0.000978795	0.0139159	0.943926
1	rs172531	8495590	G	A	5297	0.070606	-0.00968116	0.0124231	0.435812
1	rs301801	8495945	C	T	5296	0.0706193	-0.00921081	0.0124233	0.458443
1	rs301802	8497307	T	A	5297	0.156126	-0.0027256	0.00872616	0.754776
1	rs4908760	8526142	G	A	5299	0.157011	-0.00342161	0.00872636	0.694984
1	rs4908501	8554471	G	T	5297	0.0560695	0.00147629	0.0138513	0.915122
1	rs6577494	8576925	C	T	5297	0.154899	-0.00353675	0.0087599	0.686402
1	rs6678982	8577185	A	C	5297	0.0971304	-0.00698917	0.0107285	0.514751
1	rs2297867	8586563	C	A	5294	0.0603513	0.00114133	0.013446	0.932355
1	rs12136689	8601118	C	A	5295	0.0556185	0.0022758	0.0138749	0.869713
1	rs4581300	8610505	T	G	5298	0.0561533	0.00195417	0.013891	0.888124
1	rs12122851	8634290	A	G	5298	0.0954134	-0.0066181	0.0108037	0.540157
1	rs1934138	8645816	G	A	5298	0.155436	-0.00344727	0.00872168	0.692656
1	rs11121203	8648240	C	T	5299	0.0997358	-0.00448538	0.0105882	0.671842
1	rs1318218	8658712	T	C	5300	0.155	-0.00285849	0.0087319	0.743394
1	rs6577513	8702753	G	A	5292	0.160242	-0.00386425	0.00859715	0.653085
1	rs56305243	8725420	C	T	5296	0.102908	-0.00487005	0.0104298	0.640547
1	rs11577530	8743444	T	C	5294	0.102852	-0.00468269	0.0104334	0.653562
1	rs6658881	8751268	C	T	5298	0.0567195	-9.42504e-05	0.0138583	0.994574
1	rs12025126	8759554	T	C	5293	0.197242	-0.00398949	0.00797786	0.617026
1	rs12567592	8788907	T	C	5299	0.0977543	-0.00202887	0.0106587	0.849036
1	rs4908777	8804237	G	A	5298	0.114855	-0.00145833	0.00996995	0.883706
1	rs7513880	8839300	G	A	5292	0.155329	0.00509738	0.0087208	0.558879
1	rs12137865	8868406	G	A	5293	0.109579	0.00145451	0.0101472	0.886021
1	rs4908518	8892577	A	G	5297	0.195677	0.00840726	0.00797457	0.291764
1	rs12565639	8901391	G	A	5294	0.247167	0.000350913	0.00736388	0.961993
1	rs11121242	8906301	A	G	5299	0.102283	-0.0149724	0.0105009	0.153921
1	rs11121247	8918795	T	C	5297	0.0571078	-0.00410134	0.0138206	0.766653
1	rs2781065	8926752	T	C	5298	0.0575689	-0.00302613	0.0137255	0.825502
1	rs2781064	8926868	T	C	5299	0.177109	-0.002282	0.00833437	0.784233
1	rs2274971	8931149	C	T	5298	0.238392	-0.00245522	0.00746894	0.742364
1	rs12034719	8960153	G	A	5293	0.287833	-0.000457972	0.00705947	0.948275
1	rs7534552	8969219	A	G	5294	0.238761	0.00136693	0.00749377	0.855262
1	rs6665631	8978514	G	A	5293	0.11808	-0.00684777	0.0099364	0.490723
1	rs12144840	8982271	T	C	5289	0.256665	-0.00139548	0.00739365	0.850296
1	rs78847327	8985988	A	G	5295	0.31492	0.00113873	0.00691199	0.869144
1	rs10779706	8986682	G	T	5286	0.149924	-0.00393858	0.00902957	0.662701
1	rs2765512	8987259	C	T	5299	0.287696	0.00135777	0.00712935	0.848958
1	rs57081602	8987340	G	T	5289	0.474759	0.00719255	0.00639689	0.260851
1	rs6577539	8989235	G	A	5299	0.0495376	-0.000622516	0.0146887	0.966195
1	rs4609454	8991141	A	G	5298	0.156191	0.0148546	0.00892165	0.0959124
1	rs9434652	8991873	T	C	5298	0.100132	0.02124	0.0107548	0.0482759
1	rs12091891	9000220	G	A	5297	0.103927	-0.000813457	0.0102434	0.936704
1	rs6692694	9000882	T	C	5295	0.359396	6.52023e-05	0.00665543	0.992183
1	rs2274326	9009214	T	C	5298	0.229521	-0.00418697	0.00757129	0.580259
1	rs2274329	9009451	C	G	5294	0.184076	-0.00173758	0.00819511	0.832086
1	rs17032907	9010405	T	C	5296	0.372073	0.0031187	0.00658823	0.635946
1	rs3765966	9011722	G	T	5286	0.22011	-0.000385825	0.00772652	0.960174
1	rs12059715	9015954	C	T	5299	0.254199	-0.0111785	0.00734723	0.128146
1	rs2274332	9017091	T	C	5292	0.115741	0.00157658	0.00998837	0.874582
1	rs12126080	9026751	A	G	5296	0.0823263	0.0148055	0.0116208	0.202646
1	rs3737665	9030964	C	T	5300	0.411698	0.00863282	0.00650214	0.184281
1	rs3765963	9034598	A	G	5300	0.218396	0.00717337	0.00774533	0.354366
1	rs12127547	9036614	G	A	5299	0.0695414	0.0174749	0.0124936	0.1619
1	rs6577546	9039022	G	A	5297	0.151312	0.00425838	0.00895506	0.634411
1	rs7513804	9045124	C	T	5294	0.164998	0.000308317	0.00872321	0.971805
1	rs875148	9049032	G	T	5299	0.263257	0.00915886	0.00730242	0.209761
1	rs17392147	9060210	C	T	5248	0.0521151	0.0105251	0.0146741	0.473216
1	rs17033008	9060789	A	G	5294	0.117397	0.0216575	0.0098719	0.0282459
1	rs12047015	9061382	C	T	5297	0.161507	-0.00305855	0.00879209	0.727934
1	rs2039631	9068020	T	C	5298	0.124292	-0.000307451	0.00967141	0.97464
1	rs7530465	9068386	A	G	5298	0.169309	0.00145689	0.00847613	0.86353
1	rs66463959	9069412	A	G	5298	0.156569	-0.00915633	0.00875715	0.295754
1	rs7537425	9073801	C	T	5299	0.461691	0.000686498	0.00643431	0.915032
1	rs12063980	9074465	T	C	5298	0.208569	0.0120014	0.007841	0.125871
1	rs10864381	9095494	G	A	5299	0.331666	-0.00191647	0.00680326	0.778174
1	rs1060998	9100479	A	G	5291	0.205916	0.00115182	0.00799365	0.885428
1	rs55909245	9102889	A	G	5298	0.139958	0.00235797	0.00919709	0.797656
1	rs7521322	9114091	A	G	5295	0.3305	-0.000879351	0.00677847	0.896782
1	rs2505972	9116899	C	A	5296	0.385763	0.00601335	0.00656556	0.359723
1	rs17842190	9118423	T	C	5298	0.121744	0.00239671	0.00976357	0.806089
1	rs12145292	9118596	C	A	5293	0.386359	0.00845685	0.00654726	0.196474
1	rs2478869	9127159	C	A	5294	0.130903	0.0105435	0.00941608	0.262829
1	rs77917183	9134607	A	C	5277	0.207789	0.00779817	0.00784208	0.320028
1	rs12141742	9135369	C	T	5293	0.270263	0.00541842	0.00713619	0.447681
1	rs12409872	9136721	C	A	5288	0.123771	0.00377507	0.00967411	0.696371
1	rs17392750	9139460	A	G	5299	0.0520853	0.00729378	0.0142743	0.609369
1	rs6673259	9140061	C	T	5297	0.242024	0.00406506	0.0074019	0.582874
1	rs12726360	9140078	C	T	5295	0.452314	0.0040358	0.00630065	0.521824
1	rs12127491	9140327	T	C	5296	0.195336	-0.0146953	0.00803393	0.067377
1	rs79438229	9151482	G	A	5297	0.0643761	-0.0133894	0.0130143	0.303562
1	rs12061999	9153629	C	T	5298	0.255663	2.57154e-05	0.00729739	0.997188
1	rs12239636	9155701	T	C	5298	0.134957	0.00212269	0.00931393	0.819721
1	rs729829	9158997	T	C	5297	0.195394	-0.0134672	0.00802824	0.0934499
1	rs17033261	9159671	T	C	5296	0.264917	-0.00466632	0.00717222	0.515298
1	rs7555576	9160365	G	A	5297	0.421371	-0.00394328	0.00632255	0.532835
1	rs3737669	9164133	G	A	5298	0.484145	-0.00337059	0.00622807	0.588374
1	rs12135666	9171238	T	G	5290	0.192533	-0.0165667	0.00805337	0.0396754
1	rs78794533	9180726	A	G	5296	0.167202	0.00244875	0.00860801	0.776048
1	rs9786943	9195409	T	C	5284	0.0685087	-0.000272709	0.0125271	0.982632
1	rs4406655	9205179	G	A	5290	0.306427	-0.00697139	0.00688974	0.311609
1	rs4620566	9205363	G	A	5272	0.175835	-0.0038651	0.00844953	0.64736
1	rs797256	9219466	T	G	5297	0.2037	-0.000458464	0.00787081	0.953551
1	rs2516091	9225184	G	A	5298	0.389487	-0.00998218	0.00650026	0.124622
1	rs4908817	9245572	T	G	5296	0.113293	0.026801	0.00998532	0.00727379
1	rs4908822	9252541	G	A	5294	0.211182	0.00715557	0.00778482	0.358007
1	rs4908823	9256200	A	G	5297	0.210308	0.00639988	0.0077864	0.411117
1	rs2032540	9269638	G	A	5296	0.462802	0.00560648	0.00629389	0.373046
1	rs1009941	9275194	A	G	5296	0.456477	0.00671438	0.0063192	0.287993
1	rs10489436	9285721	G	A	5298	0.464798	-0.00362691	0.00633106	0.566729
1	rs9434723	9292282	A	G	5298	0.0745564	-0.0138813	0.0121171	0.251962
1	rs2268175	9300608	T	C	5297	0.461016	-0.000777404	0.00632396	0.902163
1	rs12032814	9307230	A	T	5295	0.464684	0.0046155	0.00633948	0.466579
1	rs6662509	9317604	T	C	5296	0.0752455	-0.0146908	0.012061	0.223211
1	rs17368528	9324213	T	C	5300	0.0478302	0.0149836	0.0148449	0.312809
1	rs9435168	9331952	G	A	5297	0.34208	0.0025795	0.00674117	0.70198
1	rs916384	9333186	C	T	5297	0.103927	0.0139835	0.0104063	0.179029
1	rs12093524	9334714	A	G	5295	0.123418	0.00941763	0.00946571	0.319775
1	rs6688233	9335745	T	C	5294	0.211088	-0.00193755	0.00781148	0.804104
1	rs10746487	9338689	T	C	5237	0.318407	0.00320461	0.00687752	0.641249
1	rs4071607	9340328	A	G	5297	0.440438	0.00862313	0.0063941	0.177463
1	rs916380	9341038	C	T	5296	0.331193	0.00263678	0.00677581	0.697168
1	rs9661151	9343799	T	C	5283	0.056502	0.0184559	0.013825	0.181888
1	rs4465231	9347278	A	G	5300	0.0686792	0.00901119	0.0125343	0.472189
1	rs621846	9358243	T	C	5248	0.166921	0.00149276	0.0085602	0.861564
1	rs619928	9358681	A	G	5298	0.153643	-0.00221653	0.00880654	0.80128
1	rs9442562	9367908	G	A	5298	0.307003	0.000348145	0.00693478	0.959961
1	rs630075	9370911	G	A	5296	0.314105	0.00571432	0.00688397	0.406487
1	rs9726646	9375309	T	C	5288	0.262008	0.0056524	0.00724207	0.435099
1	rs1294046	9379693	A	G	5299	0.306001	0.00489743	0.0069215	0.479214
1	rs3944982	9387506	A	G	5298	0.437901	0.00341913	0.00645239	0.59618
1	rs12749844	9388271	A	G	5294	0.263789	0.00486599	0.00712794	0.494819
1	rs732591	9389218	C	T	5295	0.257224	0.00182685	0.00718701	0.79935
1	rs11121371	9392728	G	A	5297	0.236455	-0.00799584	0.0074869	0.285531
1	rs926247	9394008	T	C	5298	0.485561	0.00465008	0.00638595	0.466507
1	rs2205669	9401282	G	A	5292	0.287415	-0.00320685	0.00700093	0.646909
1	rs34317170	9407575	T	G	5294	0.368058	0.00289864	0.00655927	0.65855
1	rs9730431	9407597	A	G	5297	0.261941	-0.00102032	0.00719633	0.887251
1	rs2310919	9415727	A	G	5299	0.302321	0.00288779	0.00693311	0.677029
1	rs553161	9422977	T	C	5295	0.0555241	0.0117877	0.0139846	0.399281
1	rs10864411	9425540	T	C	5297	0.299887	0.010225	0.00691347	0.139141
1	rs621655	9426027	C	T	5083	0.347236	0.00143447	0.00693035	0.836022
1	rs2275457	9427869	G	A	5296	0.310801	-0.01011	0.00686183	0.140651
1	rs9308447	9432390	T	C	5299	0.187771	-0.00218823	0.00819206	0.78938
1	rs9729149	9441040	T	C	5296	0.444392	-0.0051236	0.00646333	0.427942
1	rs2095904	9447371	C	T	5296	0.354513	0.00177692	0.00669905	0.790818
1	rs12086791	9457121	C	T	5217	0.136764	-0.007226	0.00928177	0.436265
1	rs7414710	9465155	T	C	5297	0.284595	-0.00971839	0.00703688	0.167259
1	rs74051661	9465544	G	T	5300	0.0776415	-0.0150645	0.0119008	0.20557
1	rs11121406	9466292	A	C	5287	0.421316	0.0074138	0.00646137	0.251215
1	rs74051666	9467570	A	G	5281	0.0775421	-0.0134066	0.011926	0.260949
1	rs11588546	9476815	C	A	5296	0.245185	0.0225044	0.00743855	0.00248332
1	rs78287186	9484559	G	T	5298	0.101453	-0.00726336	0.0104869	0.488553
1	rs7417409	9485454	T	C	5285	0.179186	0.00404016	0.00839089	0.630166
1	rs67798200	9486622	A	C	5297	0.296111	-0.0134871	0.00703638	0.0552683
1	rs11121412	9490339	G	A	5296	0.299282	-0.00222584	0.0069864	0.750033
1	rs9700264	9493492	A	G	5296	0.112821	0.00892279	0.0100445	0.374366
1	rs9662295	9500795	A	G	5299	0.346669	0.0128271	0.00678977	0.0588667
1	rs4926481	9503008	T	C	5297	0.294789	0.00900818	0.00693771	0.194137
1	rs10779724	9504017	A	G	5297	0.245705	0.00921415	0.00738144	0.211926
1	rs79931130	9506751	T	C	5296	0.178437	0.00748946	0.00837381	0.371113
1	rs79200652	9509290	C	T	5292	0.115835	-0.00540994	0.00994015	0.586269
1	rs4926491	9514846	C	T	5298	0.321914	-0.00278542	0.00679233	0.681745
1	rs6695925	9526956	G	A	5296	0.113199	-0.0131502	0.0101387	0.194618
1	rs7418365	9535303	A	G	5297	0.49528	-0.00718171	0.00640416	0.262112
1	rs10157778	9542612	A	G	5298	0.198094	0.0062229	0.00804184	0.43904
1	rs7550613	9562830	A	G	5279	0.456336	0.00169139	0.00650463	0.794842
1	rs77011317	9568755	T	C	5299	0.108322	-0.00596751	0.0102677	0.56111
1	rs113545684	9572348	A	G	5269	0.106187	-0.00358743	0.010369	0.729361
1	rs7525571	9576675	G	A	5298	0.145715	-0.00560493	0.008988	0.53289
1	rs7412149	9579964	G	A	5293	0.414888	-0.00757267	0.00647318	0.24206
1	rs12037667	9594670	C	A	5295	0.307649	-0.0147821	0.00688636	0.0318273
1	rs12124860	9627103	G	A	5297	0.106192	0.00576433	0.0102439	0.573632
1	rs56026893	9642329	T	C	5296	0.281722	-0.0123967	0.00706315	0.0792391
1	rs9430174	9647137	G	A	5296	0.307213	-0.0138471	0.00689045	0.044473
1	rs60097082	9660299	A	G	5290	0.39811	-0.0101719	0.00652306	0.118908
1	rs56394030	9664754	A	C	5276	0.190296	-0.00897759	0.00812399	0.269129
1	rs10779727	9677853	T	C	5296	0.32855	-0.012406	0.00681801	0.0688207
1	rs4076986	9688512	A	G	5299	0.303642	-0.00979345	0.00695318	0.158988
1	rs4076440	9690476	G	A	5300	0.0542453	-0.0149646	0.0141927	0.291704
1	rs9430506	9693988	C	T	5295	0.185741	0.00640859	0.00817274	0.432956
1	rs11121465	9696690	G	A	5292	0.407596	-0.00142521	0.00649382	0.826282
1	rs9430525	9697895	C	T	5285	0.246641	-0.00996874	0.0074395	0.180254
1	rs4129341	9704925	T	G	5295	0.318602	-0.00822711	0.00690044	0.23316
1	rs6540985	9708688	A	G	5298	0.130898	-0.00480182	0.0095231	0.614101
1	rs7518793	9711487	C	T	5293	0.224447	-0.00515696	0.00770354	0.503223
1	rs4240895	9713386	C	T	5298	0.108154	-0.0058737	0.0102836	0.567885
1	rs58380009	9720496	C	T	5298	0.3708	-0.00544599	0.00660026	0.409305
1	rs6677649	9746248	G	A	5293	0.143964	-0.000807752	0.0090588	0.928949
1	rs1135427	9787840	G	T	5296	0.442409	-0.00880922	0.00644067	0.17139
1	rs7550295	9804693	T	C	5294	0.118625	-0.0035536	0.00990382	0.719736
1	rs11674	9811541	G	A	5297	0.164055	-0.00432832	0.00868887	0.618382
1	rs78589157	9815372	A	G	5299	0.0775618	-0.0183009	0.0120172	0.127785
1	rs10746492	9842576	C	T	5294	0.269645	-0.00620367	0.00711815	0.383466
1	rs61479984	9866437	T	G	5299	0.400547	0.000563312	0.00648737	0.930805
1	rs6666296	9890158	T	C	5296	0.216579	-0.00290896	0.00779193	0.708903
1	rs2379107	9911291	A	G	5297	0.261846	0.0067942	0.00738252	0.357411
1	rs1220405	9922245	G	A	5299	0.293263	0.00679151	0.00707886	0.337354
1	rs2278611	9923101	A	G	5292	0.241591	0.00263443	0.00753167	0.726503
1	rs1660735	9945538	T	C	5291	0.051219	0.0174463	0.0145231	0.229642
1	rs72858090	9989081	A	G	5299	0.0729383	0.00991821	0.0120515	0.410516
1	rs12064822	10008191	A	G	5291	0.229635	-0.00406107	0.00760289	0.593239
1	rs1220421	10008221	G	A	5299	0.402057	0.00448765	0.0064971	0.489744
1	rs6683452	10029913	A	G	5299	0.172768	0.0124707	0.00835537	0.135559
1	rs11578833	10068175	A	G	5299	0.100302	0.000533559	0.0105794	0.959777
1	rs3003376	10071301	C	T	5299	0.391489	0.00685269	0.00652037	0.293274
1	rs72861422	10138485	G	A	5299	0.0673712	0.00914532	0.0125913	0.467641
1	rs9430244	10155283	A	G	5296	0.0954494	0.0142916	0.0108041	0.185907
1	rs12076922	10165301	G	T	5297	0.178969	-0.00161135	0.00828339	0.845763
1	rs3762290	10177790	G	A	5297	0.252029	0.00117427	0.00731481	0.872461
1	rs1074461	10203445	C	T	5296	0.315143	0.000302743	0.0067964	0.96447
1	rs6659436	10219202	T	C	5297	0.219464	0.00598175	0.00763867	0.433575
1	rs72864129	10232434	G	A	5299	0.0618041	0.00966812	0.0132895	0.466918
1	rs72864132	10232584	T	C	5297	0.0619218	0.00922948	0.0132816	0.487114
1	rs9783053	10233756	G	A	5296	0.0625944	0.00854836	0.0132252	0.51804
1	rs7418410	10236402	T	C	5294	0.415848	0.00276017	0.00649916	0.671059
1	rs1046277	10240094	T	C	5296	0.0745846	0.00105356	0.0122006	0.931186
1	rs4348727	10265606	A	G	5297	0.297338	0.00364524	0.00707281	0.606282
1	rs117391752	10268967	T	C	5295	0.0514636	0.0220113	0.0143501	0.12506
1	rs6541085	10285709	G	A	5295	0.370538	0.00299613	0.00666126	0.652866
1	rs11584023	10302596	G	A	5293	0.368128	0.00318564	0.00666975	0.632917
1	rs3748576	10342629	G	A	5297	0.469228	-0.0028287	0.00640853	0.658926
1	rs912963	10348042	T	C	5298	0.36712	0.00328673	0.00667526	0.622455
1	rs10492972	10353112	C	T	5291	0.366944	0.00307458	0.00667869	0.645261
1	rs17401966	10385471	G	A	5297	0.293562	0.00424655	0.00708714	0.549046
1	rs4475756	10387788	G	A	5295	0.36695	0.0033192	0.00667215	0.618857
1	rs2297881	10397567	G	A	5297	0.073721	-0.00409202	0.012237	0.738079
1	rs10864453	10407169	G	T	5296	0.369241	0.00343371	0.00666566	0.606459
1	rs1467653	10413123	A	G	5294	0.36938	0.00386958	0.00666442	0.561488
1	rs12738317	10419663	T	C	5298	0.366931	0.00319416	0.00667397	0.632223
1	rs7530167	10453374	G	A	5296	0.293618	0.00413281	0.00708441	0.559647
1	rs79819846	10458433	T	C	5296	0.0737349	-0.00367941	0.0122202	0.763344
1	rs4846219	10463888	A	C	5299	0.362804	0.00457939	0.00666534	0.492054
1	rs2229688	10473200	A	G	5297	0.0738154	-0.00256751	0.012231	0.833731
1	rs41274480	10479791	A	G	5285	0.059035	-0.000232768	0.0138399	0.986581
1	rs78459513	10483983	C	A	5296	0.104041	-0.0223173	0.0104879	0.0333442
1	rs79763829	10484880	A	G	5296	0.0682591	0.00802591	0.0126988	0.527373
1	rs505141	10488314	G	A	5298	0.474707	0.00695139	0.00639336	0.276912
1	rs528713	10488555	G	A	5299	0.474618	0.00758282	0.00639469	0.235701
1	rs597441	10493415	T	C	5294	0.353608	0.00501476	0.00671359	0.45509
1	rs72867498	10499064	C	T	5296	0.183252	-0.00443431	0.00830909	0.59357
1	rs60102421	10502306	T	G	5293	0.1297	-0.00479846	0.009356	0.608039
1	rs2847337	10502710	A	G	5298	0.167044	0.00509476	0.00852114	0.549909
1	rs12134590	10516290	G	A	5298	0.263401	0.00113693	0.00719725	0.874483
1	rs636291	10556097	G	A	5298	0.267082	0.00422535	0.0072467	0.559845
1	rs648324	10556447	G	T	5295	0.189991	0.00300475	0.00811482	0.711174
1	rs662064	10557251	T	C	5297	0.190296	0.00306314	0.0081068	0.705543
1	rs10864459	10563609	A	G	5296	0.405495	0.0016806	0.00658099	0.798435
1	rs1755594	10565488	T	C	5284	0.331472	0.00388128	0.00676668	0.566247
1	rs616488	10566215	G	A	5299	0.323269	-0.00947662	0.00684504	0.16622
1	rs602601	10567058	C	T	5295	0.489802	-0.00505259	0.00640627	0.43029
1	rs604369	10567208	A	C	5299	0.432251	0.0035411	0.00646931	0.584125
1	rs6540934	10569930	T	C	5294	0.0772573	0.00804176	0.0120728	0.505345
1	rs2056417	10581658	A	G	5299	0.193999	-0.00842807	0.00810298	0.298284
1	rs2483678	10582047	T	C	5296	0.191371	0.00985766	0.00802319	0.219205
1	rs2506889	10596022	T	C	5300	0.194434	-0.00790818	0.00808516	0.32802
1	rs4240914	10597217	C	A	5296	0.287387	0.0106169	0.00712641	0.136277
1	rs6681221	10601761	A	G	5297	0.288465	0.0104616	0.0071122	0.141309
1	rs12120962	10609505	A	G	5299	0.335629	-0.00453896	0.00681502	0.505396
1	rs10157111	10613344	G	T	5300	0.339151	0.0129617	0.00674983	0.0548204
1	rs12565494	10629562	G	A	5298	0.338713	0.0140647	0.0067595	0.0374586
1	rs72641424	10632615	G	A	5295	0.286213	0.0179975	0.00713045	0.0116019
1	rs6687430	10633245	G	A	5242	0.245899	-0.0102673	0.00752251	0.172291
1	rs12741973	10638604	T	C	5291	0.340106	-0.00987297	0.00655332	0.131924
1	rs72857041	10644149	A	G	5297	0.173494	-0.00645694	0.00838817	0.441438
1	rs72857049	10647924	T	C	5293	0.227092	-0.00154964	0.00757425	0.83789
1	rs6540940	10651460	C	T	5298	0.239996	-0.00331315	0.00740289	0.654479
1	rs284273	10652977	T	C	5298	0.275953	0.00425481	0.00715024	0.551805
1	rs284271	10654369	A	G	5298	0.316912	-0.00364325	0.0067971	0.591958
1	rs284270	10654552	T	C	5300	0.102925	0.00279218	0.0104154	0.788636
1	rs3790630	10673094	C	T	5298	0.43809	-0.00156132	0.00637611	0.806557
1	rs75827648	10682857	T	C	5300	0.107264	-0.00287502	0.0101895	0.777825
1	rs190775	10683683	T	G	5281	0.0949631	0.00399944	0.0109682	0.715381
1	rs2242288	10684098	A	C	5299	0.10719	-0.00227374	0.0101925	0.823475
1	rs199867187	10697878	D	I	5287	0.192642	0.00306344	0.0080448	0.703353
1	rs11587145	10704688	T	C	5298	0.110042	-0.00187937	0.0100916	0.852264
1	rs778228	10708142	G	A	5299	0.202302	0.00379277	0.00792621	0.632287
1	rs284294	10713765	C	T	5295	0.283003	0.00874045	0.00710592	0.218688
1	rs12073762	10739523	T	C	5297	0.138852	0.00477945	0.00923106	0.604627
1	rs516243	10750432	G	A	5298	0.147886	0.00814055	0.00899643	0.365537
1	rs684096	10751153	T	C	5291	0.0604801	0.00548298	0.0132619	0.679285
1	rs118123289	10759597	C	T	5284	0.0684141	0.000945258	0.0126632	0.940496
1	rs2387232	10759741	T	C	5295	0.0806421	-0.0130255	0.0118308	0.270905
1	rs7514663	10762349	T	C	5165	0.0778316	0.0147243	0.0119665	0.218525
1	rs7514751	10762432	T	C	5293	0.155677	0.019083	0.00882191	0.0305305
1	rs4845952	10767379	A	G	5297	0.335001	-0.0063858	0.00676602	0.34527
1	rs11805515	10767785	C	T	5072	0.280757	-0.000677207	0.00719361	0.924998
1	rs616519	10768002	C	T	5298	0.0818233	-0.0104453	0.011809	0.376416
1	rs284247	10774856	G	A	5299	0.423382	-0.00652469	0.00643347	0.310497
1	rs706007	10780727	G	A	5299	0.228722	-0.00961767	0.00758429	0.204761
1	rs518789	10787538	T	C	5300	0.147453	0.000210446	0.00896115	0.981264
1	rs78892927	10788942	A	G	5298	0.123632	-0.00104329	0.00967781	0.914153
1	rs284277	10790797	A	C	5298	0.141657	-0.00624876	0.00922652	0.498241
1	rs6540946	10793411	T	C	5295	0.0542021	-0.00378897	0.0140218	0.786991
1	rs880315	10796866	T	C	5297	0.356051	-0.00642177	0.00664771	0.334038
1	rs6700479	10800737	T	C	5298	0.174405	0.00215175	0.00837955	0.797344
1	rs560649	10803357	G	A	5291	0.0816481	-0.0169242	0.0116318	0.145671
1	rs506203	10803450	A	C	5298	0.164779	-0.0099893	0.0086742	0.249482
1	rs72860191	10804219	A	G	5297	0.177365	0.00341834	0.00837122	0.683021
1	rs76892273	10805263	C	T	5294	0.140536	6.37231e-05	0.00907755	0.994399
1	rs4845955	10805414	C	T	5298	0.276048	0.0138441	0.00706407	0.0500195
1	rs4845844	10805465	G	A	5295	0.163078	0.0154503	0.00864078	0.0737645
1	rs4845956	10805468	C	T	5297	0.30876	0.010642	0.00682123	0.11873
1	rs2076492	10808587	G	A	5297	0.173211	0.0183421	0.00843475	0.0296615
1	rs78971008	10810015	T	G	5297	0.135171	0.00215573	0.00922243	0.815181
1	rs1342904	10810317	T	C	5296	0.141711	0.00127664	0.00907125	0.88808
1	rs7519604	10824835	C	T	5298	0.0922046	0.00655609	0.0109907	0.550833
1	rs205488	10827135	C	T	5291	0.361085	-0.00362989	0.00662926	0.583997
1	rs205474	10832861	T	C	5298	0.425066	0.00902491	0.00652476	0.16661
1	rs710137	10842386	C	G	5295	0.145798	-0.00890444	0.00900233	0.322601
1	rs710138	10844444	A	G	5296	0.20761	0.00577433	0.0077972	0.458957
1	rs10864471	10849645	A	G	5296	0.406816	-0.00380172	0.00644398	0.555215
1	rs11121628	10859478	G	A	5298	0.459041	-0.0114858	0.00639577	0.0725206
1	rs11121629	10860604	A	G	5299	0.492357	-0.0112752	0.00636059	0.0762829
1	rs1750861	10869052	C	A	5297	0.12979	0.0277871	0.00955447	0.00363415
1	rs1776220	10874522	T	C	5298	0.262741	0.0155558	0.00731319	0.0334131
1	rs7547155	10874877	C	A	5299	0.447537	-0.00989452	0.00652392	0.129354
1	rs10779747	10875070	T	C	5296	0.394354	-0.00684828	0.00662525	0.301294
1	rs1776217	10877740	A	C	5023	0.462871	0.00847731	0.00651924	0.193481
1	rs6540951	10879725	A	G	5294	0.29779	-0.00974408	0.00709523	0.16965
1	rs12744556	10880048	G	A	5297	0.445158	-0.00763366	0.00650141	0.240333
1	rs706006	10883314	A	G	5296	0.240181	-0.011143	0.00754663	0.139794
1	rs572950	10889280	T	G	5298	0.0587014	0.00119427	0.0135702	0.929871
1	rs7555879	10890026	A	G	5299	0.13295	-0.0115912	0.00955337	0.225012
1	rs661352	10890155	T	G	5299	0.211644	0.0149209	0.00780239	0.0558316
1	rs497483	10890771	G	A	5296	0.340446	0.00541937	0.00676667	0.423195
1	rs526764	10891687	A	G	5300	0.162358	-0.00416695	0.00873038	0.633154
1	rs58177718	10895024	A	G	5293	0.232571	-0.00945704	0.0076587	0.216901
1	rs521333	10897690	T	C	5299	0.125778	-0.010368	0.00977317	0.28875
1	rs555027	10901907	T	C	5295	0.103777	0.0156874	0.0105082	0.13547
1	rs672270	10907842	C	A	5297	0.0808005	-0.00928381	0.0117145	0.428066
1	rs1292668	10910069	G	A	5297	0.434397	-0.00606309	0.00643071	0.345766
1	rs637037	10912551	C	T	5273	0.177698	-0.0112454	0.00836167	0.178667
1	rs77903336	10920086	T	C	5297	0.100623	-0.000727861	0.0106474	0.945499
1	rs12048262	10920676	G	A	5297	0.100057	0.00259527	0.0106451	0.807386
1	rs1280993	10921228	C	T	5298	0.399774	-0.00287433	0.00650415	0.658546
1	rs7543046	10922467	T	C	5299	0.0658615	0.00746907	0.0129751	0.564853
1	rs1280989	10924273	A	G	5297	0.197659	-0.0101678	0.00799226	0.203302
1	rs1281001	10929298	A	G	5298	0.379672	-0.0028905	0.00658844	0.660862
1	rs28521290	10929582	G	A	5294	0.0871742	0.00368336	0.0112896	0.744227
1	rs35787367	10932629	A	G	5297	0.0529545	-0.00629237	0.0142597	0.659017
1	rs6690924	10935265	A	G	5298	0.442997	0.00723718	0.0064022	0.258299
1	rs11586137	10940895	A	C	5297	0.355862	0.00537421	0.00656392	0.412929
1	rs12090662	10950061	G	C	5295	0.356752	0.00503468	0.00657759	0.444016
1	rs6670956	10957719	C	A	5296	0.430986	0.00344335	0.0063201	0.585874
1	rs75569901	10963618	C	T	5298	0.0588901	0.034492	0.0135067	0.0106587
1	rs7515021	10968479	C	T	5298	0.444224	0.0039829	0.00634953	0.530479
1	rs67978715	10968701	T	C	5298	0.299264	-0.00135684	0.00691722	0.84449
1	rs146441170	10974357	G	A	5287	0.0648761	0.00575123	0.0129859	0.65785
1	rs6540954	10977102	T	G	5295	0.500094	-0.00656107	0.00627974	0.296115
1	rs2387422	10980998	C	T	5297	0.436757	0.00250431	0.00638514	0.694904
1	rs10779748	10985068	A	G	5297	0.431754	0.000838954	0.00640321	0.895759
1	rs12748162	10986308	A	C	5294	0.353891	-0.00594132	0.00662206	0.369611
1	rs2387698	10992104	G	A	5297	0.417595	-0.00135545	0.00642419	0.832894
1	rs9803711	10996382	A	G	5292	0.472884	0.00374688	0.00629996	0.552012
1	rs7527445	10997978	C	T	5296	0.22838	-0.0121645	0.00761078	0.109971
1	rs1925666	10999600	C	T	5294	0.260672	0.0113344	0.00730591	0.120805
1	rs59494995	11001424	A	G	5297	0.256655	0.0108839	0.00735653	0.13901
1	rs6666764	11005495	T	C	5295	0.449575	0.00489969	0.0063649	0.44142
1	rs2275490	11006569	G	A	5298	0.0609664	-0.0160729	0.0134985	0.233763
1	rs75130475	11015165	G	A	5295	0.283853	0.00431925	0.00706186	0.540782
1	rs12033594	11019245	G	T	5297	0.478478	-0.000961693	0.00632234	0.8791
1	rs4282824	11021064	T	C	5294	0.416887	0.00323754	0.00641611	0.613844
1	rs74052097	11028623	T	C	5297	0.3064	0.000463824	0.00692983	0.946636
1	rs12085319	11029478	T	G	5284	0.458933	-0.0055507	0.00635513	0.382434
1	rs56102775	11029942	A	G	5297	0.289503	-0.00032491	0.00705908	0.963289
1	rs75524741	11031607	C	T	5298	0.163175	0.000899831	0.008614	0.916803
1	rs2003046	11032827	A	C	5298	0.221404	-0.00135619	0.00766629	0.859585
1	rs12565727	11033082	G	A	5296	0.316371	-0.00374677	0.00687833	0.585946
1	rs11121667	11038476	T	C	5297	0.306589	-0.00427075	0.00694908	0.538833
1	rs7542354	11040385	A	G	5285	0.305771	-0.00396972	0.00697233	0.569116
1	rs9430161	11046855	T	G	5297	0.0779687	-0.00149996	0.0119955	0.900489
1	rs6704113	11053101	G	A	5295	0.417941	-0.0063426	0.00654104	0.332214
1	rs11121675	11060075	G	T	5297	0.458278	-0.00613397	0.00643403	0.340405
1	rs79373286	11060698	G	A	5299	0.122382	0.00504588	0.00977374	0.605667
1	rs11121676	11063043	T	C	5299	0.399698	-0.00954634	0.00646051	0.139503
1	rs9430335	11072117	C	T	5299	0.145405	0.004186	0.00920077	0.649137
1	rs2273348	11079077	A	G	5297	0.350953	-0.00766413	0.00681651	0.260866
1	rs1782454	11087835	T	C	5294	0.145448	0.00398874	0.0091966	0.664493
1	rs2273346	11090897	G	A	5292	0.201436	-0.0123501	0.00796671	0.12109
1	rs12711521	11090916	C	A	5298	0.351453	-0.00710855	0.006796	0.295566
1	rs12142107	11097867	T	C	5298	0.0901283	-0.000875922	0.0111667	0.937477
1	rs140099549	11099247	A	G	5282	0.0527262	0.0208435	0.0143044	0.145079
1	rs7548659	11107439	G	T	5297	0.267887	0.00633131	0.00731969	0.387055
1	rs12121344	11111629	T	C	5236	0.170455	0.00692128	0.00860298	0.421096
1	rs2261217	11127764	C	A	5296	0.208365	0.00751718	0.0079337	0.343385
1	rs2791654	11129317	G	A	5297	0.20842	0.00735876	0.00793292	0.353603
1	rs910660	11130643	A	G	5299	0.208341	0.00725937	0.00793212	0.360093
1	rs72871414	11153739	G	A	5296	0.141239	0.00931308	0.00925694	0.314385
1	rs12133922	11159823	C	T	5297	0.141495	0.00993963	0.00925187	0.282671
1	rs12139042	11167146	A	G	5296	0.0857251	0.0273123	0.011493	0.0174811
1	rs2275525	11169676	T	C	5297	0.126015	0.0194171	0.00966754	0.0445915
1	rs17036350	11171226	T	C	5294	0.126181	0.0193755	0.00967463	0.0452081
1	rs868080	11184489	T	C	5298	0.12618	0.0194515	0.00967149	0.0443025
1	rs2275527	11190646	A	G	5297	0.0837266	0.000568613	0.0116205	0.960974
1	rs17036411	11209899	C	T	5295	0.0857413	0.027581	0.0114932	0.0164055
1	rs12041740	11236524	G	A	5296	0.210725	0.013485	0.00801808	0.0926026
1	rs11121696	11238063	C	T	5298	0.068422	0.00132786	0.0127226	0.916876
1	rs12124598	11255431	T	C	5298	0.0856927	0.0277756	0.0114926	0.0156564
1	rs11121697	11259830	C	A	5299	0.0853935	0.0282702	0.0115204	0.0141306
1	rs1010447	11269796	T	C	5297	0.0850481	-0.00089613	0.0115537	0.938177
1	rs12116957	11273418	G	T	5297	0.0855201	0.0284161	0.0115162	0.0136059
1	rs74225573	11280994	C	T	5291	0.12578	0.0197797	0.00969425	0.041315
1	rs2076655	11289161	G	A	5293	0.212545	0.012657	0.00798909	0.11313
1	rs2788570	11289466	T	C	5288	0.0777231	2.17673e-05	0.0120193	0.998555
1	rs7524202	11297762	T	C	5298	0.0848433	-0.000898499	0.0115773	0.938139
1	rs6661859	11301063	T	C	5299	0.124646	-0.00064376	0.00984295	0.947853
1	rs7525957	11318236	C	T	5299	0.125024	-0.000426986	0.00983413	0.965368
1	rs12142905	11318983	C	T	5300	0.085566	0.0279456	0.0115109	0.0151927
1	rs77768358	11353244	A	G	5298	0.117025	0.0230837	0.00996842	0.0205753
1	rs2788538	11359751	A	G	5285	0.123557	0.0192773	0.00972349	0.0474174
1	rs12134340	11361065	G	A	5281	0.11797	0.0226498	0.00994904	0.0228115
1	rs11121720	11364920	C	T	5299	0.123325	0.0195277	0.00971771	0.0444848
1	rs12133728	11375944	C	A	5298	0.0655908	0.0227316	0.0128972	0.0779821
1	rs2982380	11395283	C	A	5294	0.102852	-0.000624906	0.0105509	0.952771
1	rs3120819	11400409	C	A	5295	0.25373	-0.0160467	0.00726589	0.0272101
1	rs2982384	11401745	A	G	5292	0.213341	-0.0192846	0.00767175	0.0119469
1	rs732023	11403648	A	G	5297	0.252879	-0.0174129	0.00725065	0.0163252
1	rs3124641	11407333	A	C	5298	0.212156	-0.0215511	0.00773605	0.00533947
1	rs11121722	11414172	A	G	5297	0.222862	-0.0212999	0.00755322	0.00480278
1	rs733761	11416252	A	C	5296	0.223187	-0.0226646	0.00754899	0.00267911
1	rs2744854	11419868	C	T	5294	0.211371	-0.0215034	0.00774947	0.00552328
1	rs2788557	11439588	A	G	5290	0.491777	0.0081002	0.0063632	0.203027
1	rs11121728	11468442	C	T	5293	0.41262	0.00973887	0.00647604	0.132625
1	rs77867201	11472786	G	A	5300	0.278585	0.00270626	0.00711091	0.703516
1	rs2077480	11488203	T	G	5299	0.453199	0.0109824	0.00640654	0.0864837
1	rs877309	11489678	G	A	5298	0.278407	-0.0090622	0.00706851	0.199824
1	rs12074336	11490914	G	T	5295	0.104249	-0.00813246	0.0104819	0.437832
1	rs2922240	11493832	C	T	5299	0.389696	-0.0152691	0.00644639	0.0178542
1	rs2379152	11494851	A	G	5296	0.469883	0.00527547	0.00636772	0.407403
1	rs56050412	11500412	C	T	5279	0.485035	0.0065681	0.00637551	0.302912
1	rs2379156	11503660	T	G	5299	0.336007	-0.00646472	0.00670552	0.335001
1	rs2379159	11504514	T	C	5297	0.390976	-0.0101008	0.0064788	0.118984
1	rs12026602	11518397	T	C	5297	0.307533	-0.00893223	0.00690341	0.195705
1	rs11121742	11520653	G	T	5297	0.162734	0.0140145	0.00853195	0.100468
1	rs4846010	11531059	A	G	5286	0.131101	-0.00972643	0.00949645	0.305732
1	rs10159458	11534053	A	C	5296	0.234328	-0.00491132	0.00749383	0.512222
1	rs7555562	11542957	C	A	5299	0.209757	0.00514383	0.00780051	0.509625
1	rs11121753	11553382	A	G	5284	0.284822	-0.00518901	0.00708166	0.463718
1	rs2076465	11562276	T	C	5293	0.478651	0.00325492	0.00637661	0.609738
1	rs2745265	11574942	T	C	5299	0.286375	-0.00631272	0.00707947	0.372557
1	rs2072994	11579470	A	G	5290	0.275047	-0.00671249	0.00711166	0.345236
1	rs2076469	11584164	G	A	5295	0.483758	0.00480163	0.00635744	0.450083
1	rs12044052	11585139	T	G	5298	0.0712533	-0.00355756	0.0125034	0.776007
1	rs2235660	11595331	A	G	5297	0.210497	-0.001204	0.00788358	0.878618
1	rs2817619	11603063	T	C	5295	0.475071	0.00611964	0.00637124	0.336798
1	rs2745291	11607932	G	A	5299	0.46622	0.00207707	0.00637486	0.744559
1	rs2817596	11618309	C	T	5297	0.499906	0.0029005	0.0063615	0.648429
1	rs6698664	11638084	A	G	5297	0.18435	-0.00151128	0.0082531	0.854706
1	rs2745276	11641283	G	A	5299	0.492168	-0.00399281	0.0063417	0.528949
1	rs2817642	11644173	C	T	5299	0.305812	-0.00219945	0.00692695	0.750849
1	rs74055132	11644223	C	T	5296	0.054003	0.0148333	0.0139907	0.289043
1	rs2745274	11647129	T	C	5298	0.441393	0.0028673	0.00633874	0.651021
1	rs7530509	11654491	A	G	5298	0.453284	0.00991401	0.0063287	0.117228
1	rs4364885	11655069	G	A	5298	0.179407	-0.00520183	0.00820679	0.526182
1	rs761087	11656684	G	A	5292	0.339191	-0.00760109	0.00665226	0.253191
1	rs1320986	11659375	A	G	5297	0.129413	-0.0137807	0.00946663	0.145472
1	rs761084	11660710	C	T	5293	0.346118	-0.0108473	0.00664812	0.102758
1	rs79395222	11665100	A	C	5297	0.0637153	0.00413249	0.0130266	0.751066
1	rs4846019	11665575	A	G	5296	0.486688	0.0115449	0.00633517	0.0684015
1	rs7512822	11668035	G	T	5256	0.358543	-0.0099036	0.0066856	0.138518
1	rs734737	11675059	G	T	5300	0.328585	-0.00828647	0.00671374	0.217108
1	rs72868048	11678124	G	A	5298	0.0865421	0.0112956	0.0112354	0.314723
1	rs11121783	11685967	C	T	5294	0.0881186	0.0217915	0.0111685	0.0510377
1	rs77031870	11686554	A	G	5295	0.10085	-0.017597	0.0105968	0.0967953
1	rs17420537	11688722	C	T	5298	0.104851	-0.0173387	0.0104279	0.0963698
1	rs80112965	11690369	A	G	5297	0.056919	-0.0161042	0.0139136	0.247093
1	rs6661641	11690563	C	A	5297	0.416745	-0.0142131	0.00642172	0.0268784
1	rs11121787	11694930	A	G	5287	0.327312	-0.0123974	0.00675718	0.0665502
1	rs6540986	11702082	A	G	5296	0.445525	0.0093372	0.006401	0.144645
1	rs6540987	11703843	A	G	5298	0.446395	0.00942243	0.00640225	0.141092
1	rs9614	11710561	G	T	5294	0.496033	0.00844319	0.00638947	0.18636
1	rs12045158	11711485	A	G	5293	0.452957	-0.00667248	0.00639493	0.296763
1	rs12139487	11717300	C	T	5274	0.0753697	0.00251084	0.0121092	0.835736
1	rs2294641	11721854	T	C	5298	0.408739	0.0104816	0.00653571	0.10877
1	rs3820340	11723520	G	A	5276	0.147176	0.016239	0.00896845	0.0701905
1	rs747862	11733075	C	T	5295	0.158829	-0.00855896	0.00877524	0.329385
1	rs878778	11735245	C	A	5299	0.491036	-0.0041802	0.00641175	0.514427
1	rs2233025	11735652	A	G	5296	0.164747	0.0152598	0.00856333	0.0747494
1	rs2336030	11736600	C	T	5298	0.426293	0.0057711	0.00642818	0.369302
1	rs28924102	11738806	C	A	5293	0.058379	3.42936e-05	0.0136299	0.997992
1	rs2233004	11742074	C	T	5293	0.0616852	0.010034	0.0130118	0.440621
1	rs11121796	11744797	A	G	5299	0.142857	-0.00649092	0.00914166	0.477681
1	rs2336031	11745459	A	G	5298	0.0774821	0.00680996	0.0119276	0.56804
1	rs7539455	11754168	G	T	5296	0.407477	-0.0016416	0.00649458	0.80045
1	rs60536251	11761586	C	T	5295	0.0627951	0.00558285	0.0132522	0.673553
1	rs1534988	11761714	T	C	5148	0.12432	-0.00790875	0.00980761	0.420019
1	rs6657454	11765806	A	G	5296	0.0667485	-0.00696949	0.0126393	0.581351
1	rs12132907	11766889	A	G	5286	0.167423	-0.00688364	0.00850215	0.41815
1	rs12085723	11770557	A	G	5290	0.169187	-0.00537592	0.00851644	0.527883
1	rs55852125	11771521	A	G	5296	0.251133	-0.00280674	0.00738495	0.7039
1	rs76390929	11772491	A	C	5268	0.0625475	0.0028674	0.0133273	0.829649
1	rs74541046	11790925	T	C	5297	0.354918	-0.00306781	0.00658202	0.641152
1	rs12743892	11791890	G	A	5298	0.1057	0.0145169	0.0104321	0.164055
1	rs4073489	11801642	G	A	5291	0.45738	-0.00567936	0.00645453	0.378911
1	rs12752700	11807426	C	T	5293	0.0887021	-0.00210413	0.0112608	0.851775
1	rs17875947	11807759	T	C	5297	0.0493676	-0.0221072	0.0147421	0.13372
1	rs10864535	11823156	G	A	5260	0.332985	-0.00955332	0.00684038	0.162532
1	rs4845877	11824303	T	C	5296	0.185706	0.00260721	0.00816734	0.749557
1	rs114941496	11826085	A	G	5293	0.132817	0.0084272	0.00934211	0.367022
1	rs4845881	11828319	G	A	5297	0.244478	0.0124526	0.00740059	0.0924423
1	rs55738118	11838451	T	C	5296	0.0984705	0.0153367	0.0108182	0.156286
1	rs12561919	11839923	T	C	5223	0.105399	0.0164915	0.0106061	0.119967
1	rs3737967	11847449	A	G	5299	0.103888	0.0169935	0.0105768	0.108125
1	rs4846049	11850365	T	G	5298	0.202624	0.0155823	0.00797173	0.0506196
1	rs2274976	11850927	T	C	5296	0.103663	0.0181741	0.0106091	0.0867015
1	rs1476413	11852300	T	C	5296	0.208648	0.0136981	0.00787319	0.0818877
1	rs1801131	11854476	G	T	5297	0.20134	0.0168817	0.00798783	0.0345641
1	rs1801133	11856378	A	G	5298	0.355417	0.00424262	0.00661661	0.521388
1	rs17421511	11857788	A	G	5293	0.0995655	0.0124509	0.0107456	0.246579
1	rs17037390	11860843	A	G	5297	0.104021	0.0204733	0.0105741	0.0528453
1	rs9651118	11862214	C	T	5296	0.385291	-0.0144396	0.00652058	0.0267965
1	rs17367504	11862778	G	A	5300	0.104623	0.023921	0.0105403	0.0232387
1	rs72640244	11869853	G	A	5290	0.104915	0.0240734	0.0105395	0.0223647
1	rs198392	11879162	A	G	5300	0.211321	0.0202756	0.00782952	0.0096079
1	rs7537765	11887303	G	A	5299	0.104359	0.0244351	0.0105609	0.0206818
1	rs2272803	11898789	T	G	5296	0.103474	0.0253825	0.0106156	0.0168003
1	rs1023252	11899033	T	G	5213	0.201803	0.0213208	0.00803846	0.00799329
1	rs5063	11907648	T	C	5299	0.0983204	0.015631	0.0108211	0.1486
1	rs198389	11919271	G	A	5296	0.157383	0.0037274	0.00878593	0.671386
1	rs79712000	11924030	C	T	5292	0.0784203	-0.0103627	0.0119746	0.386826
1	rs6676300	11925300	G	A	5265	0.171415	0.00502911	0.00851677	0.554859
1	rs74714707	11926758	T	C	5300	0.0783962	-0.0102946	0.0119676	0.389678
1	rs12562952	11927056	C	T	5298	0.0863533	-0.0102636	0.0114189	0.368748
1	rs4846064	11934842	C	T	5297	0.449028	0.0103665	0.00643424	0.107146
1	rs9661078	11936324	A	C	5297	0.411176	0.00817373	0.00649816	0.208445
1	rs7554327	11937404	T	C	5295	0.392635	0.007822	0.00660079	0.236014
1	rs4846066	11938050	G	A	5285	0.432356	0.00861205	0.00647238	0.183325
1	rs2050269	11946489	C	T	5299	0.486696	-0.000737225	0.00646114	0.909158
1	rs6667637	11947957	G	A	5298	0.456587	-0.00231882	0.00648522	0.720677
1	rs12085006	11958723	A	G	5297	0.430999	0.00469656	0.00658321	0.475589
1	rs1999594	11959216	G	A	5297	0.430904	0.00471916	0.00658225	0.473403
1	rs57044570	11959238	G	C	5298	0.446584	-0.00267617	0.00649347	0.680242
1	rs7554547	11973888	A	G	5298	0.464137	0.00745255	0.00642711	0.246232
1	rs2038028	11979556	A	G	5298	0.365138	0.0111527	0.00668663	0.0953338
1	rs11555351	11982580	A	G	5289	0.0618264	-0.00492889	0.0133211	0.711378
1	rs1208984	11995176	G	A	5294	0.176521	-0.0121508	0.00841304	0.14866
1	rs7513651	11999124	T	C	5295	0.0830973	-0.0212109	0.0116257	0.0680793
1	rs4846080	12004999	G	A	5289	0.344961	0.0133404	0.00670899	0.0467631
1	rs2336379	12008863	G	A	5297	0.255333	-0.0104574	0.00727979	0.15086
1	rs2273285	12010469	T	G	5123	0.0993558	-0.0245965	0.0106017	0.0203373
1	rs2273286	12012409	G	A	5300	0.12783	-0.000201863	0.0094493	0.982956
1	rs2180180	12019369	T	C	5297	0.378516	-0.0030568	0.00662561	0.64454
1	rs3818157	12027308	G	A	5298	0.418082	0.0104526	0.00652632	0.109244
1	rs76208470	12042298	T	C	5298	0.0760664	-0.0180728	0.0120584	0.133933
1	rs4240897	12042755	G	A	5296	0.487538	0.00417851	0.00639304	0.513368
1	rs2336384	12046063	G	T	5296	0.411159	0.00941414	0.00651093	0.148206
1	rs41278626	12058802	C	T	5297	0.124504	-0.00631666	0.00971801	0.515695
1	rs2295281	12059412	T	C	5298	0.389958	-0.000974243	0.00651402	0.881111
1	rs78343636	12059498	A	G	5297	0.124599	-0.00869144	0.00970741	0.370605
1	rs2236057	12062205	A	G	5294	0.362391	0.00839849	0.00665036	0.206639
1	rs2295283	12082926	A	G	5294	0.471666	0.00280385	0.00641944	0.662275
1	rs12042105	12105048	C	T	5299	0.484525	0.00219167	0.00641953	0.732797
1	rs6662024	12113240	G	A	5298	0.455455	-0.00193101	0.00642808	0.763871
1	rs12124861	12116317	A	C	5285	0.466604	0.00841005	0.00638013	0.187449
1	rs6665486	12117901	G	A	5294	0.482527	0.00928048	0.00636682	0.144942
1	rs72641053	12128435	G	A	5299	0.130968	-0.00187249	0.00944987	0.842928
1	rs4491070	12130051	T	C	5297	0.46111	0.00840682	0.0063723	0.187077
1	rs6690493	12135526	G	A	5298	0.221593	0.0135391	0.00765334	0.0768868
1	rs12070530	12138629	G	A	5298	0.0507739	0.00479137	0.0145674	0.742223
1	rs11121854	12142698	T	C	5298	0.0784258	0.00581435	0.0119207	0.625725
1	rs1201114	12144219	G	A	5298	0.229992	0.0123187	0.00764378	0.107049
1	rs72861968	12151282	A	G	5298	0.0742733	-0.00451452	0.0121677	0.710618
1	rs1201110	12153188	A	G	5290	0.438185	0.00822737	0.00641681	0.199787
1	rs12092682	12166855	T	G	5298	0.321631	0.00608839	0.00685574	0.374502
1	rs72641084	12168091	T	C	5299	0.0539724	-0.0183048	0.014224	0.198131
1	rs501525	12180805	C	T	5297	0.308854	0.00202749	0.00690532	0.769054
1	rs4846096	12183174	A	C	5292	0.247166	-0.00332966	0.00743985	0.654482
1	rs17422381	12184423	A	G	5298	0.338807	0.00365453	0.00672035	0.586579
1	rs11569920	12187232	A	G	5295	0.148159	-0.0101053	0.00894119	0.258395
1	rs620894	12188028	A	C	5295	0.354485	-0.000402433	0.00668807	0.952019
1	rs1201122	12188482	G	A	5294	0.313374	-0.00094173	0.00701832	0.893259
1	rs535068	12189561	A	G	5298	0.377878	-0.00523447	0.00659933	0.427672
1	rs1148472	12194451	T	C	5292	0.187925	-0.00492109	0.00821565	0.54918
1	rs476488	12198297	C	T	5274	0.409651	-0.00651805	0.00646921	0.31367
1	rs6419481	12198635	T	C	5294	0.295429	0.0121687	0.00693763	0.0794287
1	rs630542	12206866	T	G	5295	0.257318	0.000323316	0.00722864	0.964325
1	rs1148461	12213337	G	A	5298	0.298792	0.00309122	0.00687929	0.653178
1	rs816050	12241991	A	G	5294	0.112202	-0.00158838	0.0100725	0.874698
1	rs1061622	12252955	G	T	5299	0.179751	-0.00332271	0.00832898	0.689942
1	rs17884213	12263545	T	C	5296	0.0904456	-0.0140457	0.0111037	0.205887
1	rs1061624	12267265	A	G	5283	0.433655	-8.2379e-05	0.00644036	0.989794
1	rs1061628	12267999	T	C	5297	0.318577	-0.0143847	0.00684853	0.0356928
1	rs1061631	12268499	A	G	5293	0.098243	-0.00484124	0.0107026	0.651023
1	rs5746078	12270222	T	C	5292	0.209656	-0.0136523	0.00789411	0.083733
1	rs235214	12271503	T	C	5292	0.450491	-0.00279316	0.0064328	0.664139
1	rs374450	12305286	A	G	5281	0.221076	0.00248565	0.00771807	0.74741
1	rs3765337	12342599	G	T	5292	0.149187	0.0053965	0.00885712	0.542337
1	rs115361959	12368336	C	A	5298	0.087014	-0.00618113	0.0113604	0.586375
1	rs6660347	12420300	C	T	5299	0.137101	0.00410345	0.00921622	0.656145
1	rs7547740	12463073	G	A	5296	0.160498	0.0210015	0.00863309	0.0149879
1	rs11801678	12467620	T	C	5297	0.134416	0.00179847	0.00930214	0.846694
1	rs76258242	12475878	T	C	5297	0.0719275	0.00253531	0.0124408	0.838518
1	rs11121906	12488475	A	C	5296	0.132364	0.00236533	0.00934086	0.800095
1	rs1061030	12569358	T	C	5266	0.0674136	-0.0158377	0.0128928	0.219294
1	rs41279476	12571994	G	A	5296	0.0800604	-0.00601182	0.0117854	0.609977
1	rs17038052	12587934	C	T	5298	0.14798	0.00548226	0.00894167	0.539801
1	rs7543597	12592282	C	T	5295	0.080831	-0.0175401	0.0117149	0.134329
1	rs7546779	12593371	T	C	5296	0.409838	-0.00854008	0.00651478	0.189899
1	rs4846107	12593561	G	A	5295	0.264023	0.0140364	0.00721997	0.0518826
1	rs55836856	12595871	T	C	5298	0.0602114	-0.0178503	0.013522	0.186804
1	rs760943	12598434	C	T	5298	0.152605	-0.0065183	0.00891683	0.464772
1	rs7521256	12600396	C	T	5291	0.0584011	-0.016643	0.013773	0.226902
1	rs77248031	12600845	A	G	5293	0.142925	0.0211437	0.00904743	0.0194399
1	rs4846109	12606267	C	A	5250	0.474857	0.00152765	0.00637616	0.81065
1	rs10779770	12606725	A	C	4981	0.463863	0.000343019	0.00635795	0.956974
[truncated: 370,166 more rows]
