# Supplementary material for: Genome-wide associated variants of subclinical atherosclerosis among young people with HIV and gene-environment interactions
Source: J Transl Med. 2022 Dec 20;20:609. doi: 10.1186/s12967-022-03817-6 (PMC9764595; doi:10.1186/s12967-022-03817-6)
Supplement: Supplementary file 3 — Additional file 3: Summary statistics of GWAS in relation to cIMT among all PWH. [file 12967_2022_3817_MOESM3_ESM.txt]

CHR	SNP	POS	A1	A2	N	AF1	BETA	SE	P
1	rs9701055	565433	T	C	2792	0.114076	-0.0214939	0.014549	0.139584
1	rs61768207	790465	A	G	2813	0.100782	0.0223757	0.015708	0.15431
1	rs12127425	794332	A	G	2815	0.141918	0.00761149	0.0136384	0.57678
1	rs28385272	834198	C	T	2822	0.0896527	-0.0214559	0.0164014	0.190815
1	rs4475691	846808	T	C	2796	0.0765379	-0.00624437	0.017564	0.7222
1	rs6657440	850780	C	T	2825	0.225487	0.00656254	0.0111405	0.555814
1	rs7537756	854250	G	A	2825	0.0711504	-0.0157292	0.0182536	0.388851
1	rs2879816	861630	A	G	2823	0.485654	0.0161893	0.00932543	0.0825581
1	rs13302982	861808	A	G	2825	0.444248	-0.0121695	0.00934123	0.192652
1	rs9988179	865694	T	C	2825	0.10708	-0.0302975	0.0151058	0.0448899
1	rs2880024	866893	C	T	2822	0.336641	0.0128574	0.00980629	0.189811
1	rs76723341	872952	T	C	2822	0.302977	-0.00782602	0.00999859	0.433796
1	rs2272757	881627	G	A	2780	0.32482	-0.00872374	0.0100192	0.383915
1	rs3748597	888659	T	C	2825	0.0844248	0.0164821	0.0166351	0.321783
1	rs3828049	889238	A	G	2824	0.0846317	0.0164587	0.0165863	0.321048
1	rs13303010	894573	G	A	2824	0.258144	-0.00548654	0.0106894	0.607763
1	rs13303229	897564	T	C	2823	0.0880269	-0.00110759	0.0163264	0.945913
1	rs3935066	900730	G	A	2825	0.264248	-0.00854313	0.0106369	0.421881
1	rs116147894	902069	C	T	2821	0.0648706	0.00968498	0.0188281	0.606979
1	rs6669800	903321	G	A	2806	0.125267	0.0172578	0.0142213	0.224934
1	rs35241590	904752	C	T	2783	0.123608	-0.0316011	0.0142794	0.0268941
1	rs3829740	909238	G	C	2825	0.126372	-0.000197586	0.0140988	0.988819
1	rs3748588	911101	T	C	2824	0.129426	-0.0238131	0.0137258	0.0827556
1	rs41285816	917640	A	G	2825	0.135398	0.00707365	0.0134807	0.599776
1	rs2341354	918573	A	G	2822	0.184444	0.00190778	0.0119512	0.873172
1	rs6605059	919419	T	C	2821	0.157568	0.0175507	0.0127096	0.167307
1	rs4970414	919501	G	T	2824	0.278683	0.0152713	0.010398	0.141921
1	rs116781904	919855	A	G	2820	0.0874113	0.0188547	0.0164096	0.250556
1	rs6693747	922009	A	G	2824	0.0941926	-0.00250677	0.0158501	0.874335
1	rs74718486	931500	T	C	2821	0.0599078	-0.00638684	0.0198516	0.747658
1	rs1891910	932457	A	G	2825	0.0952212	-0.00151106	0.0157898	0.92376
1	rs3128116	941284	T	C	2823	0.155508	-0.00390715	0.0127928	0.760047
1	rs2799064	957898	T	G	2816	0.172053	-0.0113664	0.0122332	0.352816
1	rs28591569	959509	G	T	2825	0.105841	0.0283679	0.0150506	0.0594514
1	rs2275811	985460	C	T	2825	0.420531	-0.00431839	0.00934862	0.644133
1	rs2465136	990417	C	T	2819	0.169032	-0.00958351	0.0122685	0.434715
1	rs7526076	998395	A	G	2823	0.097237	-0.014606	0.0155002	0.346033
1	rs9442372	1018704	A	G	2824	0.195644	-0.00014313	0.0116351	0.990185
1	rs12132100	1023788	T	C	2825	0.0624779	-0.0266796	0.019323	0.167365
1	rs12731175	1030374	A	G	2825	0.104602	-0.000160865	0.0153939	0.991662
1	rs6687776	1030565	T	C	2825	0.176991	0.000838557	0.0121857	0.945137
1	rs6671356	1040026	C	T	2820	0.207624	-0.000986445	0.0115461	0.931916
1	rs34381538	1061602	A	G	2825	0.234159	-0.00459884	0.0110196	0.676436
1	rs9329411	1062025	G	A	2824	0.222734	-0.00221681	0.0112189	0.843361
1	rs9442373	1062638	C	A	2825	0.444248	0.000897541	0.00940791	0.923995
1	rs4072537	1065296	T	C	2825	0.38177	0.00802035	0.00955919	0.401458
1	rs10907182	1066403	T	C	2802	0.442184	0.000364341	0.00943274	0.969189
1	rs57527288	1092563	T	G	2823	0.342012	0.00777234	0.00983933	0.429571
1	rs61768477	1095130	C	T	2823	0.0559688	0.00816118	0.0204085	0.689236
1	rs9442385	1097335	T	G	2825	0.391858	-0.00828417	0.00947268	0.381828
1	rs9660710	1099342	A	C	2823	0.41463	-0.0122702	0.00928945	0.186542
1	rs11260542	1110019	G	A	2825	0.0869027	0.0165184	0.0166875	0.322239
1	rs6671609	1112982	T	C	2823	0.217145	0.00783646	0.0110844	0.479578
1	rs12092254	1113121	A	G	2824	0.0867564	0.0207269	0.0167003	0.214566
1	rs111290899	1118578	A	G	2775	0.0563964	-0.000318727	0.0208684	0.987814
1	rs1320571	1120431	A	G	2825	0.11115	0.00456274	0.0149823	0.760715
1	rs77950429	1120536	A	G	2815	0.111545	0.0050553	0.0148282	0.73316
1	rs11260549	1121794	G	A	2819	0.469493	0.00907277	0.00926424	0.327416
1	rs6684820	1124663	G	A	2824	0.166962	7.78554e-07	0.0126825	0.999951
1	rs10907175	1130727	C	A	2824	0.19529	0.00852871	0.0117544	0.4681
1	rs58004717	1133930	G	A	2825	0.0895575	0.0057921	0.0165812	0.726851
1	rs34115518	1150448	C	T	2825	0.195221	0.0159484	0.0116497	0.170999
1	rs79561057	1157834	T	C	2822	0.219702	0.0160305	0.0112445	0.153974
1	rs3813199	1158277	A	G	2825	0.219646	0.0161356	0.0112404	0.151146
1	rs76888271	1158357	G	A	2825	0.219646	0.0161356	0.0112404	0.151146
1	rs12093154	1178925	A	G	2823	0.221396	0.0139551	0.0112023	0.212861
1	rs78446752	1183397	T	C	2823	0.21927	0.0135906	0.0112333	0.226335
1	rs566056983	1183442	G	A	2789	0.293833	0.0136499	0.0103748	0.188282
1	rs6603785	1186502	T	A	2824	0.299044	0.0135207	0.0102988	0.189233
1	rs116866065	1189605	A	G	2823	0.0658874	0.0138194	0.0187618	0.461384
1	rs1058161	1190523	T	C	2825	0.0969912	-0.00980826	0.0157556	0.533595
1	rs12070338	1193713	G	C	2824	0.0786119	0.00305796	0.0175267	0.861492
1	rs72894077	1196374	T	C	2825	0.0752212	0.000722951	0.01782	0.967639
1	rs4018608	1203938	T	C	2824	0.422273	-0.00165627	0.0094868	0.861405
1	rs2144440	1220136	A	G	2813	0.418415	-0.00181328	0.00944783	0.847801
1	rs12751100	1220954	G	A	2825	0.424956	0.000711812	0.00941977	0.939765
1	rs11260578	1221138	G	A	2824	0.436084	-0.00236762	0.00935784	0.800261
1	rs3737721	1227897	A	G	2825	0.429027	-0.00173884	0.0094275	0.853666
1	rs12410087	1239935	C	A	2807	0.248842	-0.0035412	0.0108487	0.744108
1	rs62623580	1254255	A	G	2825	0.0874336	-0.0103089	0.0167261	0.537671
1	rs3845293	1258246	A	C	2825	0.178584	-0.00250338	0.0121521	0.836788
1	rs307355	1265154	T	C	2825	0.178584	-0.00412464	0.0121376	0.733991
1	rs307377	1269554	T	C	2823	0.0894439	0.00322667	0.0162363	0.842472
1	rs35056373	1297059	A	G	2748	0.0986172	-0.0143696	0.0157334	0.361075
1	rs71628956	1301388	A	G	2825	0.193628	-0.00636961	0.0116883	0.585783
1	rs78389809	1302753	D	I	2793	0.188865	-0.00543509	0.011859	0.646729
1	rs76022438	1302995	A	G	2820	0.191844	-0.00663789	0.0117501	0.572127
1	rs17160669	1305561	C	T	2824	0.192458	-0.00661164	0.0117256	0.572846
1	rs2260423	1314707	A	G	2825	0.0929204	0.00352588	0.0159863	0.825438
1	rs34429643	1316247	A	G	2824	0.123761	0.00302348	0.0140938	0.830137
1	rs1240707	1335302	T	C	2824	0.105347	0.0132666	0.0151309	0.380601
1	rs138985554	1361130	C	T	2824	0.103754	0.0086819	0.0152334	0.568729
1	rs143000156	1365759	A	G	2824	0.117918	0.00721306	0.0146847	0.623288
1	rs3843249	1373373	G	A	2825	0.14885	0.0104244	0.013204	0.429825
1	rs78727284	1377535	A	G	2819	0.136041	0.00604656	0.0136994	0.658942
1	rs138988486	1394069	T	C	2823	0.0609281	0.00144474	0.0196465	0.941379
1	rs111938039	1400170	A	G	2824	0.142351	-0.0149621	0.0134289	0.265206
1	rs6690515	1447325	G	A	2824	0.495574	0.00254028	0.00924093	0.783397
1	rs6669795	1450947	C	A	2823	0.368048	0.010792	0.00960065	0.260973
1	rs1619925	1452551	A	G	2788	0.328192	0.00939868	0.00983677	0.339343
1	rs1619896	1452566	A	G	2807	0.327218	0.00993156	0.00981379	0.311538
1	rs1619815	1452592	C	T	2777	0.329492	0.0088352	0.0098243	0.368481
1	rs12032637	1465382	G	A	2825	0.330973	0.0110526	0.00985475	0.262055
1	rs1571149	1474167	A	G	2824	0.140227	-0.0246808	0.0134605	0.0667178
1	rs2031709	1485984	A	C	2824	0.292316	0.00941063	0.0102333	0.357779
1	rs3766176	1486903	C	T	2825	0.460177	0.00381332	0.00935046	0.683405
1	rs1887284	1487059	A	G	2824	0.330028	0.00609775	0.00983354	0.535194
1	rs7531530	1489670	C	T	2821	0.222793	-0.00924947	0.0113038	0.41321
1	rs77167259	1501089	A	G	2822	0.0643161	-0.01375	0.0193401	0.477108
1	rs6603792	1505041	T	C	2825	0.13292	-0.0259689	0.0136678	0.0574333
1	rs77661767	1510724	T	C	2825	0.0895575	0.0167613	0.0165079	0.309938
1	rs146898897	1517816	T	C	2824	0.0501062	0.000350642	0.0213659	0.986906
1	rs6604983	1521595	G	A	2825	0.195752	-0.0177719	0.0115696	0.124516
1	rs4648786	1521805	G	A	2825	0.333982	0.0107092	0.00985324	0.277093
1	rs78798302	1524081	T	C	2825	0.256106	0.00038855	0.0106668	0.970943
1	rs78746457	1525404	T	G	2825	0.258938	-2.57668e-05	0.0106011	0.998061
1	rs28703654	1543311	A	G	2825	0.0776991	0.005776	0.0174706	0.740937
1	rs74735770	1549750	A	C	2824	0.256905	-0.0025892	0.0107181	0.809112
1	rs4648611	1550702	G	A	2825	0.181239	0.025521	0.012008	0.0335592
1	rs78656035	1555718	A	G	2825	0.257699	0.000329894	0.0107076	0.975422
1	rs28635343	1560103	T	C	2825	0.291327	-0.011513	0.0103071	0.263996
1	rs28464684	1566160	T	C	2824	0.25779	-0.00914813	0.0106596	0.390777
1	rs7531938	1585597	A	G	2824	0.411827	0.0179436	0.00950961	0.0591755
1	rs7532034	1603163	T	C	2825	0.289027	-0.00444828	0.0104239	0.669569
1	rs7520934	1615348	A	C	2825	0.489381	-0.00163796	0.00932527	0.860571
1	rs9442411	1619767	T	C	2824	0.154391	-0.00693439	0.0127774	0.587331
1	rs11488591	1635565	T	C	2714	0.236367	-0.00322056	0.0110793	0.771294
1	rs7528782	1645366	A	G	2808	0.245905	-0.00774917	0.010869	0.47587
1	rs909823	1647686	A	C	2814	0.258706	-0.00319846	0.0103084	0.756351
1	rs2294489	1664124	T	C	2818	0.387331	-0.012397	0.00926294	0.180783
1	rs2076327	1686962	T	C	2824	0.298159	-0.0032023	0.0102593	0.754938
1	rs17162855	1695831	C	T	2825	0.193805	0.000824764	0.0119958	0.945185
1	rs6603811	1706136	T	C	2825	0.117522	0.0222007	0.0149075	0.136428
1	rs7531583	1706160	A	G	2825	0.321239	0.00673704	0.0100843	0.504088
1	rs10907185	1733219	A	G	2825	0.335752	-0.00144595	0.0100013	0.885045
1	rs2180311	1748734	C	T	2825	0.46177	0.00494372	0.00951203	0.603249
1	rs4648727	1776269	A	C	2821	0.342432	-0.00615335	0.00982129	0.530966
1	rs7525092	1810090	T	C	2825	0.171504	-0.0171	0.0124535	0.169717
1	rs6603802	1812521	T	C	2821	0.498228	0.00477575	0.00937409	0.610428
1	rs71511317	1830151	T	C	2788	0.17109	-0.00583822	0.0123996	0.637755
1	rs2474460	1844046	T	C	2825	0.352743	-0.000529148	0.00995381	0.957604
1	rs2247560	1846765	A	G	2825	0.445133	0.00319231	0.00945508	0.735642
1	rs28710181	1847531	T	C	2822	0.177356	0.0142719	0.0124432	0.251399
1	rs28633659	1854546	T	C	2822	0.178065	0.0138384	0.0124032	0.264546
1	rs941530	1858309	T	C	2824	0.376239	-0.0115386	0.00971144	0.234778
1	rs45489198	1859176	C	T	2825	0.177699	0.0135041	0.0124025	0.276235
1	rs60609500	1860997	A	G	2823	0.177471	0.0138628	0.0124244	0.264522
1	rs2803316	1865298	A	G	2825	0.374513	-0.0102979	0.0097223	0.289508
1	rs4648597	1881361	T	C	2825	0.101593	0.0033225	0.0154233	0.829439
1	rs28624830	1885769	A	G	2824	0.101452	0.00267619	0.0154626	0.862592
1	rs3795289	1886863	C	T	2825	0.102301	-0.000311198	0.0154178	0.983896
1	rs28548017	1887019	A	G	2825	0.144602	-0.0055204	0.0133548	0.679339
1	rs3820011	1888193	A	C	2825	0.204248	-0.0123333	0.0116226	0.28862
1	rs28499066	1888682	C	T	2809	0.145247	-0.00944159	0.0133333	0.47887
1	rs78927713	1891034	T	C	2821	0.0707196	-0.00267339	0.0185108	0.885166
1	rs28446828	1891156	T	C	2819	0.137992	0.0130812	0.0137731	0.342232
1	rs4648601	1899861	T	C	2825	0.253805	-0.000475175	0.0106071	0.964269
1	rs16824588	1900232	C	T	2825	0.313097	-0.00611254	0.00997665	0.540085
1	rs140992306	1901753	T	C	2823	0.0687212	-0.0111415	0.0184062	0.544971
1	rs4648742	1912583	G	T	2825	0.238761	-0.0167349	0.0109797	0.127467
1	rs4648746	1914487	G	A	2825	0.435929	-0.0154969	0.00944951	0.101011
1	rs4233028	1918191	A	G	2809	0.479174	0.0176904	0.009347	0.0584071
1	rs13303332	1923129	A	G	2819	0.39961	0.00831926	0.00959362	0.385851
1	rs6662278	1923507	T	C	2825	0.102655	-0.00421693	0.0154004	0.784223
1	rs6605081	1930754	T	C	2825	0.145487	0.0193639	0.012949	0.134811
1	rs28706276	1933267	A	G	2825	0.112566	-0.0124389	0.014869	0.402836
1	rs56351829	1935509	C	T	2822	0.27321	-0.0146879	0.0105815	0.165114
1	rs28550169	1939826	T	C	2824	0.403506	0.0130788	0.00951783	0.1694
1	rs6656398	1941929	A	G	2823	0.30712	-0.00542941	0.0102025	0.594613
1	rs13303016	1946591	G	A	2824	0.17245	-0.0345385	0.0126336	0.00625967
1	rs16824627	1962633	A	G	2825	0.495929	-0.0179555	0.00937794	0.0555361
1	rs6661694	1978655	A	G	2824	0.0740085	-0.00964427	0.017934	0.59074
1	rs61709121	1979842	G	A	2825	0.0759292	-0.00983984	0.0177564	0.579471
1	rs75148117	1980170	A	C	2823	0.0890896	0.00762782	0.0164354	0.642569
1	rs28668690	1985705	A	G	2824	0.338173	-0.004612	0.00986243	0.640047
1	rs1878747	1991162	A	G	2825	0.471504	-0.00394733	0.00930206	0.671311
1	rs28622246	1997161	T	C	2825	0.196637	-0.0040004	0.0118483	0.735639
1	rs4454477	2000337	A	G	2825	0.137699	-0.0114697	0.0137262	0.403375
1	rs76394063	2002926	C	T	2823	0.116188	-0.00252306	0.0147801	0.864454
1	rs74322154	2003591	C	T	2824	0.0832153	-0.012591	0.0168765	0.455626
1	rs28652946	2008688	T	C	2825	0.361062	-0.00116498	0.00947263	0.90212
1	rs13303130	2019070	A	G	2824	0.127125	0.00473523	0.0139877	0.734966
1	rs13303198	2020905	T	C	2821	0.126374	0.00444115	0.0140396	0.751752
1	rs908743	2038824	A	G	2824	0.138279	0.0149766	0.0136098	0.271144
1	rs4648807	2040898	T	C	2824	0.48495	0.00597052	0.00928706	0.520298
1	rs4648808	2040936	T	C	2825	0.184071	-0.00404248	0.012034	0.736929
1	rs3107144	2045380	C	A	2815	0.371936	0.0106844	0.00962965	0.2672
1	rs3107146	2047584	T	C	2824	0.0741856	0.00369261	0.0178252	0.835888
1	rs11589827	2055856	G	A	2822	0.157867	0.00281314	0.0127026	0.824733
1	rs118137464	2058091	G	A	2825	0.0835398	0.00169499	0.0170471	0.920797
1	rs425277	2069172	T	C	2825	0.21115	0.00701357	0.0115433	0.543462
1	rs424079	2071340	C	A	2821	0.292272	0.00901774	0.0103421	0.383239
1	rs427811	2075560	G	T	2808	0.218127	0.00986533	0.0114004	0.386847
1	rs385039	2077409	G	A	2824	0.214943	0.00729787	0.0114637	0.524382
1	rs34944978	2082829	A	G	2824	0.0777266	0.0076255	0.0173854	0.66094
1	rs262654	2089526	A	G	2825	0.21469	0.00779682	0.0114634	0.496412
1	rs262652	2090816	C	T	2823	0.213957	0.00674264	0.0114823	0.557055
1	rs626479	2110260	A	G	2825	0.213628	0.00749476	0.0114932	0.514334
1	rs77958421	2112099	C	T	2823	0.0768686	-0.0312857	0.0175031	0.0738658
1	rs262687	2117155	A	G	2825	0.213982	0.00792067	0.0114914	0.490654
1	rs1105270	2141945	T	C	2825	0.366372	-0.00378819	0.00971427	0.696565
1	rs7512482	2146966	C	T	2825	0.143186	0.00668522	0.0134267	0.61855
1	rs2460000	2156362	A	G	2825	0.224956	-0.00671282	0.0112214	0.549695
1	rs262680	2167149	C	T	2825	0.385133	0.00112375	0.00955263	0.906354
1	rs867635	2168604	T	C	2825	0.198407	-0.000169449	0.0116508	0.988396
1	rs10910033	2173179	A	G	2824	0.428116	0.0129212	0.00930269	0.164839
1	rs263526	2173504	C	T	2825	0.227434	0.0188482	0.0111571	0.0911545
1	rs260513	2180524	A	G	2823	0.422246	0.0125601	0.00939159	0.181098
1	rs12084736	2189580	T	C	2825	0.384602	-0.0139699	0.00939565	0.137055
1	rs10910045	2205527	A	G	2820	0.0647163	-0.00680296	0.0191824	0.722855
1	rs12047069	2205548	A	C	2825	0.104248	-0.00322003	0.0152939	0.833244
1	rs12045693	2205581	C	A	2825	0.455221	-0.0167134	0.00938619	0.0749718
1	rs6671815	2207480	G	C	2821	0.444346	0.00173105	0.00945827	0.854782
1	rs3795275	2209780	A	G	2825	0.11292	-0.000456202	0.0145211	0.974937
1	rs6678142	2214743	T	C	2745	0.498179	2.17291e-05	0.00957365	0.998189
1	rs75187898	2215913	C	G	2823	0.0524265	-0.00109457	0.0206062	0.957638
1	rs4648821	2216368	T	G	2825	0.390973	-0.0154098	0.00953231	0.105967
1	rs6689315	2216391	G	A	2819	0.0970202	-0.00473327	0.0158649	0.765437
1	rs12119470	2218100	T	C	2824	0.0764873	-0.00820384	0.0173608	0.636535
1	rs59476564	2218129	C	T	2825	0.102478	-0.0162845	0.015321	0.287832
1	rs2643884	2220425	T	C	2788	0.194046	-0.00593685	0.0119992	0.620761
1	rs2017143	2220649	T	C	2824	0.369865	0.00492017	0.00958882	0.607871
1	rs903920	2222560	A	G	2825	0.144248	-0.0202654	0.0133054	0.127734
1	rs884940	2223866	T	C	2825	0.456106	0.00762092	0.00945424	0.420194
1	rs2889408	2225251	T	C	2824	0.190156	0.0147992	0.0117851	0.209205
1	rs1532385	2225284	G	A	2824	0.333392	-0.00219281	0.00995989	0.825743
1	rs12024136	2225412	C	T	2825	0.0876106	0.0141526	0.016528	0.391841
1	rs11576356	2233961	A	G	2819	0.110323	0.0120739	0.0147385	0.412665
1	rs1496555	2234251	A	G	2825	0.139646	-0.0178234	0.0134728	0.185864
1	rs12082516	2251160	C	T	2824	0.359596	-0.00481137	0.0097325	0.621051
1	rs36096196	2252205	T	C	2766	0.154375	-0.0145677	0.0130064	0.262698
1	rs76805690	2256288	A	C	2817	0.134895	-0.0112505	0.0136307	0.409159
1	rs2643893	2257727	C	T	2825	0.0989381	0.00966388	0.0156818	0.537732
1	rs2645065	2261222	A	C	2825	0.169912	0.0176744	0.0125552	0.159208
1	rs12091632	2268570	G	A	2813	0.434589	-0.00566007	0.00937445	0.545992
1	rs2036085	2269899	C	T	2824	0.342245	-0.00637901	0.00984037	0.516824
1	rs12730050	2273144	G	A	2824	0.461402	-0.000436494	0.0094238	0.963057
1	rs1472319	2273905	T	C	2822	0.392807	-0.00707198	0.00950573	0.456895
1	rs72920968	2277392	A	G	2825	0.0523894	0.00773414	0.0208946	0.711271
1	rs2843134	2277827	G	A	2824	0.166608	0.0109341	0.0126224	0.386355
1	rs2055204	2280661	G	A	2824	0.363669	-0.00447595	0.00968168	0.643858
1	rs7527871	2281726	C	A	2825	0.423717	0.00163964	0.00950591	0.863055
1	rs2840526	2283266	C	T	2825	0.279292	0.00444058	0.0103	0.666377
1	rs2840529	2284898	G	T	2824	0.398017	-0.00903448	0.00966532	0.349926
1	rs903914	2289321	A	G	2824	0.130135	-0.0213044	0.0139849	0.127664
1	rs2840535	2301609	G	T	2823	0.419766	0.000184622	0.00931353	0.984185
1	rs10910061	2303512	A	G	2823	0.121679	0.00934497	0.0144242	0.51707
1	rs2279703	2306695	T	C	2825	0.498053	0.00432761	0.00928538	0.641167
1	rs12070746	2308029	A	G	2825	0.128673	0.00913389	0.0139606	0.512942
1	rs2643908	2312395	C	T	2815	0.11794	-0.0153185	0.0144784	0.290045
1	rs1123571	2326009	A	G	2825	0.309735	-0.00827708	0.0101725	0.415832
1	rs3001344	2329808	A	G	2825	0.106549	-0.00422413	0.0149644	0.77773
1	rs6693447	2330190	G	T	2823	0.239284	-0.0140104	0.0110685	0.205588
1	rs2494427	2338569	T	C	2825	0.175221	-0.00780558	0.012237	0.523559
1	rs2494429	2339395	A	G	2823	0.235211	-0.000479461	0.0110096	0.965264
1	rs3935659	2351699	T	C	2825	0.477522	-0.0145459	0.00934316	0.119507
1	rs12731309	2352146	T	C	2825	0.14531	-0.00948267	0.013169	0.47148
1	rs2494591	2352280	A	G	2825	0.101416	0.00236408	0.015143	0.875941
1	rs12118145	2355223	C	T	2824	0.341891	0.0152282	0.00973139	0.117617
1	rs67532508	2355400	G	A	2824	0.25903	-0.00277942	0.0106314	0.793757
1	rs2494641	2362827	T	C	2825	0.334159	0.00351772	0.009925	0.723016
1	rs2494639	2368775	T	C	2825	0.205664	-0.0286838	0.0114157	0.0119826
1	rs61763907	2369021	C	T	2823	0.0913921	-0.0256106	0.0161842	0.113548
1	rs2494425	2372858	T	C	2824	0.0612606	-0.0139022	0.0191298	0.467392
1	rs74049259	2372940	T	C	2825	0.0653097	0.00849356	0.0189292	0.653647
1	rs12563838	2374120	T	C	2824	0.491324	0.0103623	0.009288	0.264567
1	rs71511345	2374431	A	G	2825	0.110442	-0.00483847	0.0151235	0.749021
1	rs12406368	2380384	T	C	2824	0.183074	-0.00726357	0.0121032	0.548414
1	rs10797425	2383756	A	G	2825	0.389912	-0.011854	0.00960546	0.217169
1	rs4648845	2387101	C	T	2824	0.145361	-0.0221072	0.0131147	0.0918568
1	rs12037821	2387715	T	C	2821	0.264268	0.0271415	0.0108014	0.0119781
1	rs12742224	2387913	G	A	2825	0.258584	0.00240212	0.0105911	0.820575
1	rs4648846	2389152	A	G	2825	0.487611	0.0119798	0.00938645	0.201855
1	rs16824399	2391367	A	G	2820	0.281028	0.0292501	0.0106555	0.00604983
1	rs2477686	2392648	G	C	2816	0.111328	-0.0312898	0.0149417	0.0362484
1	rs7512269	2418625	T	C	2825	0.161593	-0.0180945	0.0127506	0.155866
1	rs10910082	2418935	C	T	2823	0.228657	-0.00962551	0.0110024	0.381652
1	rs2494620	2441358	C	T	2825	0.426549	0.000816173	0.00942765	0.931012
1	rs2247308	2445406	G	A	2824	0.425283	0.000611905	0.00943817	0.948307
1	rs1980789	2455863	C	A	2823	0.0998937	0.0259749	0.0155748	0.0953643
1	rs11584295	2465329	G	A	2825	0.48177	0.000872719	0.00931047	0.925319
1	rs2477678	2478511	A	T	2822	0.478561	-0.00572439	0.00942163	0.543467
1	rs2227312	2487663	A	C	2824	0.472025	-0.00917538	0.00940358	0.329197
1	rs10797432	2501338	C	T	2805	0.498396	0.00989092	0.00943126	0.294299
1	rs6667605	2502780	C	T	2825	0.495398	0.010932	0.00942858	0.246273
1	rs55658746	2506229	C	T	2821	0.349521	0.00620225	0.00982649	0.527925
1	rs734999	2513216	T	C	2825	0.498053	-0.012767	0.00941101	0.174907
1	rs10752747	2524915	T	G	2824	0.490262	-0.00995712	0.00936755	0.28781
1	rs3748817	2525665	C	T	2817	0.49361	-0.0104285	0.00938219	0.266345
1	rs3748816	2526746	G	A	2825	0.495398	-0.0106176	0.00934821	0.256047
1	rs2843401	2528133	T	C	2825	0.489381	-0.00901922	0.0093649	0.335503
1	rs2764841	2529360	G	A	2825	0.491504	-0.0102408	0.00937003	0.274426
1	rs4445406	2539400	T	C	2825	0.499469	0.0106101	0.009364	0.257186
1	rs11590198	2551900	A	G	2824	0.459986	-0.0106488	0.00939433	0.256991
1	rs3890745	2553624	C	T	2825	0.499823	-0.0102771	0.00933752	0.271062
1	rs66705332	2566025	T	C	2825	0.423009	0.017439	0.00951017	0.0666947
1	rs117874566	2576337	T	C	2822	0.0644933	-0.0103721	0.019033	0.585788
1	rs55713073	2623180	G	C	2809	0.396582	0.0177782	0.00939126	0.0583509
1	rs4648356	2709164	C	A	2825	0.464602	0.011155	0.00930201	0.230449
1	rs2377041	2713327	T	C	2825	0.389381	0.0199338	0.00960662	0.0379864
1	rs4648450	2723214	A	C	2823	0.482111	0.0184091	0.00936936	0.0494352
1	rs57917493	2729038	T	C	2823	0.106447	-0.0130159	0.0148926	0.382125
1	rs60513129	2729251	T	C	2820	0.105851	-0.0140607	0.0149522	0.347026
1	rs56820613	2735418	G	A	2825	0.0985841	-0.0142884	0.0155464	0.358055
1	rs6679232	2739972	G	A	2825	0.099292	-0.0171411	0.01542	0.266303
1	rs7511879	2752265	G	A	2825	0.386903	0.0138553	0.00962196	0.149878
1	rs10797390	2752693	C	T	2820	0.45922	0.00649999	0.00939659	0.489101
1	rs6691019	2754188	G	A	2825	0.384956	0.0119432	0.00950869	0.209105
1	rs729045	2754406	G	A	2824	0.449363	-0.0126769	0.00936387	0.175798
1	rs4648384	2756621	C	A	2822	0.457831	-0.00476366	0.00936756	0.611084
1	rs12739189	2757537	C	T	2819	0.434019	-0.00194264	0.00908487	0.830678
1	rs114996183	2757675	T	C	2823	0.0503011	-0.0100675	0.0212566	0.635774
1	rs897619	2776777	T	C	2825	0.457168	0.004244	0.00943705	0.652915
1	rs10909992	2778766	C	T	2824	0.40687	0.00537913	0.00955219	0.573346
1	rs12409348	2779043	T	C	2825	0.393982	0.00302472	0.00961645	0.753114
1	rs118103097	2781390	C	T	2812	0.0778805	-0.0123266	0.0174063	0.478839
1	rs897636	2784092	G	A	2820	0.498759	0.00267348	0.00934418	0.774792
1	rs1563470	2786694	T	C	2824	0.498407	0.000993893	0.00937074	0.915532
1	rs6673012	2794250	C	A	2825	0.115221	0.00961174	0.0145826	0.509816
1	rs6668620	2794537	T	C	2823	0.379915	-0.00808213	0.00968493	0.403996
1	rs10797342	2797856	C	T	2825	0.483894	-0.00199365	0.00943433	0.832638
1	rs3100865	2806107	T	G	2817	0.399893	-0.00304465	0.0094719	0.747877
1	rs10909834	2812244	C	G	2822	0.318923	-0.00227269	0.00989482	0.818336
1	rs2842910	2817421	C	T	2825	0.351681	0.00282104	0.00993608	0.776473
1	rs7340016	2833332	G	A	2825	0.30531	-0.00608578	0.00997497	0.541792
1	rs1563468	2833743	C	T	2821	0.385324	-0.0111787	0.00940544	0.234621
1	rs2842926	2834025	A	G	2825	0.384248	-0.011706	0.00939876	0.212956
1	rs2606410	2836099	T	C	2825	0.11292	-0.015376	0.014596	0.29214
1	rs2045331	2842270	A	G	2825	0.437168	0.00268956	0.00941292	0.775085
1	rs34512080	2842483	C	T	2823	0.489904	0.00313477	0.00935454	0.737544
1	rs79922096	2845573	G	T	2824	0.0727691	-0.020668	0.0179095	0.24849
1	rs10797368	2852707	T	C	2825	0.18885	-0.00237044	0.0118759	0.841792
1	rs16823228	2853759	G	A	2825	0.470088	0.00121222	0.00933788	0.896711
1	rs2925499	2860931	C	T	2825	0.375929	0.00726476	0.00963427	0.450817
1	rs7539511	2862320	T	G	2824	0.399079	0.00647133	0.00953487	0.497327
1	rs60920732	2865014	A	G	2824	0.0848088	0.000966422	0.0167997	0.954126
1	rs10909845	2876525	T	C	2824	0.480701	-0.0100442	0.0092601	0.278065
1	rs2842925	2886356	A	G	2824	0.195822	0.00582331	0.0118837	0.624116
1	rs72853379	2886903	A	G	2823	0.0722635	0.0137708	0.0180067	0.444415
1	rs117105675	2887220	T	G	2825	0.0959292	0.00568361	0.015719	0.71767
1	rs12044030	2889577	C	T	2825	0.29469	0.00446602	0.0103395	0.665785
1	rs56877975	2894910	G	A	2825	0.189381	0.00177215	0.0118305	0.880927
1	rs35490531	2897876	A	G	2825	0.287788	-0.0137548	0.0103375	0.183329
1	rs6681741	2898960	T	C	2825	0.24177	-0.00438276	0.0109125	0.687959
1	rs1572657	2902128	C	T	2825	0.0789381	0.00662513	0.0172419	0.700796
1	rs7546695	2907435	A	C	2824	0.243272	-0.0049589	0.0108811	0.64858
1	rs12411019	2907667	C	T	2825	0.243186	-0.00395642	0.0108799	0.716123
1	rs12025260	2917377	C	T	2823	0.393907	-0.00596985	0.00952454	0.530799
1	rs12022429	2919942	A	G	2824	0.241678	-0.00395172	0.0109034	0.717031
1	rs12562637	2924666	T	C	2824	0.189979	-0.00614743	0.011867	0.604439
1	rs2889476	2924726	C	T	2825	0.432566	-0.00580441	0.00928325	0.531803
1	rs12027883	2927678	T	C	2824	0.24097	-0.00335578	0.0108314	0.756699
1	rs7412983	2943183	C	A	2825	0.424248	0.000561262	0.00939017	0.952338
1	rs2142569	2944527	A	G	2825	0.158761	0.0178581	0.0127821	0.16238
1	rs74048148	2954031	G	A	2824	0.42245	0.00106337	0.00938712	0.909809
1	rs717795	2970464	C	T	2824	0.425283	-0.000163403	0.00940433	0.986137
1	rs59243365	2979184	A	G	2825	0.182301	-0.00331095	0.0120956	0.78429
1	rs12563622	2980793	C	T	2824	0.209101	-0.00071357	0.0114093	0.950131
1	rs2297828	2983963	A	G	2824	0.170149	0.0164004	0.0125535	0.191405
1	rs2993482	2991808	G	T	2825	0.191858	0.00271593	0.0118485	0.818697
1	rs2742687	2998632	A	G	2824	0.0984419	-0.0104712	0.015774	0.506803
1	rs6695131	3000924	T	C	2825	0.357345	-0.00197546	0.00961627	0.837237
1	rs11801109	3003532	A	G	2825	0.0874336	-0.0137552	0.0163244	0.399443
1	rs926244	3006283	G	A	2825	0.116106	-0.0266758	0.0144503	0.0648874
1	rs2817165	3007039	G	A	2824	0.40085	0.00498917	0.00943133	0.596805
1	rs7543737	3009969	G	A	2824	0.478576	-0.000587659	0.00916822	0.948893
1	rs2817168	3013690	A	G	2825	0.381062	-0.00966898	0.00963755	0.315735
1	rs79191971	3016117	A	G	2823	0.0763372	-0.0384775	0.0179091	0.0316756
1	rs2993493	3020246	A	C	2824	0.289483	0.00980218	0.0104452	0.348021
1	rs79434823	3024253	C	A	2825	0.232743	0.00548692	0.0110552	0.619668
1	rs1890336	3024265	A	C	2823	0.171803	-0.00189722	0.0125477	0.879818
1	rs2993500	3024705	C	T	2822	0.489546	-0.00811804	0.00944898	0.390261
1	rs2993501	3025986	A	C	2824	0.075779	-0.0115252	0.0178183	0.517751
1	rs2993503	3028987	A	G	2825	0.15115	-0.00055001	0.0132115	0.966793
1	rs2072733	3029081	T	C	2820	0.315603	-0.00892864	0.0101112	0.377211
1	rs79143856	3045623	G	T	2824	0.276912	0.00118072	0.0104387	0.909943
1	rs2817178	3047252	T	C	2825	0.453982	-0.000698263	0.00952394	0.941554
1	rs10797378	3047447	C	T	2823	0.275948	0.00303593	0.0104556	0.771538
1	rs2742668	3047612	A	G	2823	0.269749	-0.00138366	0.0105914	0.896061
1	rs10909882	3049713	A	G	2824	0.244688	0.00196078	0.0109432	0.857798
1	rs12120884	3058914	A	G	2823	0.114063	0.0105289	0.0145066	0.467961
1	rs12750690	3061563	C	T	2823	0.11548	0.0126528	0.0143807	0.378941
1	rs2817187	3062875	T	G	2825	0.136283	-0.036192	0.0135177	0.00742023
1	rs79155405	3062909	T	C	2825	0.115929	0.00185228	0.0145557	0.898739
1	rs731031	3072692	T	C	2824	0.416608	0.0164601	0.0094948	0.0829906
1	rs16823409	3072956	T	C	2825	0.20708	-0.0195842	0.0115919	0.0911297
1	rs79063099	3078729	G	A	2813	0.20583	-0.020669	0.0116436	0.0758745
1	rs2742673	3080019	G	T	2825	0.272743	0.0247587	0.0104916	0.018282
1	rs79135020	3080498	T	C	2825	0.307434	-0.0148693	0.0101595	0.143307
1	rs2075968	3081241	T	C	2825	0.144602	-0.00721668	0.0132406	0.585725
1	rs2651899	3083712	C	T	2825	0.414867	-0.00530284	0.00956961	0.579487
1	rs2651935	3086496	T	C	2823	0.222281	0.000840313	0.0112333	0.94037
1	rs61759167	3091587	T	C	2817	0.143415	-0.0049947	0.013321	0.707698
1	rs61759178	3098489	C	T	2823	0.14311	-0.00387395	0.0133934	0.772395
1	rs72846849	3099635	T	C	2825	0.210796	-0.0192344	0.0115453	0.0957132
1	rs2651927	3101762	C	A	2825	0.313805	-0.00197527	0.0100457	0.844119
1	rs12135062	3103312	T	G	2824	0.314271	-0.00242008	0.0100659	0.810003
1	rs10752733	3104630	A	G	2825	0.189735	-0.00950735	0.0119085	0.424656
1	rs79612213	3104999	T	C	2825	0.0867257	-0.0200515	0.016814	0.233048
1	rs67620903	3111119	A	C	2824	0.244511	-0.0160935	0.0110183	0.144121
1	rs12094678	3111669	A	G	2822	0.494685	-0.00168755	0.00942208	0.857855
1	rs10909892	3112278	A	G	2815	0.204973	-0.0112092	0.0115202	0.33055
1	rs9659513	3116361	T	G	2824	0.303116	-0.00282974	0.010293	0.783379
1	rs72846890	3116817	A	G	2824	0.444582	0.00250259	0.00954415	0.793158
1	rs58819932	3119118	A	G	2825	0.203186	0.0242945	0.0115167	0.0349014
1	rs7521987	3124080	G	A	2824	0.296565	0.0176525	0.0101488	0.0819706
1	rs13328662	3124155	G	A	2825	0.100177	-0.0192654	0.0158369	0.223799
1	rs4376672	3126090	A	G	2824	0.171565	-0.0242399	0.01263	0.0549549
1	rs3753758	3127538	A	G	2824	0.239377	-0.0100389	0.0110451	0.363402
1	rs2817146	3133439	T	C	2822	0.285967	-6.44444e-05	0.0103251	0.99502
1	rs2651895	3138111	T	G	2825	0.0989381	-0.00163545	0.0156507	0.916775
1	rs16823548	3140812	A	G	2825	0.0688496	-0.00306944	0.0184375	0.867781
1	rs10158583	3144068	A	G	2825	0.163009	-0.000578493	0.0127104	0.963698
1	rs7518852	3146762	C	T	2825	0.39115	0.000908358	0.00949941	0.92382
1	rs2651920	3148153	C	T	2824	0.16466	-0.0155695	0.0125235	0.213788
1	rs2455116	3148574	G	A	2824	0.458924	0.00263729	0.00935092	0.777917
1	rs16823576	3148697	C	T	2825	0.0819469	-0.0166183	0.0171691	0.333085
1	rs11807062	3153237	C	A	2825	0.493982	-0.00917905	0.009329	0.325151
1	rs2937390	3163997	A	G	2823	0.233971	-0.0106672	0.0109903	0.331748
1	rs55987640	3168247	G	A	2698	0.435137	-0.0127387	0.00957851	0.183542
1	rs4648465	3172062	G	A	2731	0.435555	-0.0113915	0.00956419	0.23363
1	rs2455107	3180158	G	T	2817	0.225772	-0.0117824	0.0113941	0.301102
1	rs16823763	3194916	G	A	2825	0.206549	-0.0161568	0.0117497	0.169106
1	rs12757342	3208830	G	T	2825	0.123894	-0.00400977	0.0143193	0.779457
1	rs2500294	3209767	C	T	2823	0.336167	0.00325819	0.00997405	0.74392
1	rs2455144	3214732	A	G	2825	0.319115	0.00391403	0.0101371	0.699417
1	rs2455137	3217151	T	C	2825	0.421062	-0.00332799	0.00942917	0.724129
1	rs2455135	3219901	A	G	2825	0.267434	-0.00244396	0.0106424	0.818369
1	rs28541625	3233830	A	G	2823	0.245838	0.00328802	0.0109758	0.764505
1	rs6687835	3237174	C	T	2825	0.450442	-0.0073679	0.00935985	0.431176
1	rs79548216	3241254	C	A	2825	0.200885	-0.020315	0.0117361	0.083453
1	rs10909930	3243017	T	G	2825	0.188673	-0.0163767	0.0119184	0.169422
1	rs2483270	3244257	C	T	2824	0.112783	0.00458541	0.0143578	0.749449
1	rs2483274	3248098	G	A	2824	0.298513	-0.00980598	0.0102786	0.340072
1	rs2483278	3252104	C	T	2825	0.116991	-0.00893805	0.0145656	0.539453
1	rs2483280	3255539	A	G	2825	0.187434	-0.0188085	0.0119718	0.116167
1	rs6686156	3259029	C	T	2825	0.110088	-0.0132895	0.0150281	0.376529
1	rs6683273	3259183	G	A	2823	0.110521	-0.0142385	0.0150141	0.342956
1	rs4648379	3261516	C	T	2825	0.404956	-0.0214961	0.00950008	0.0236526
1	rs4415513	3261682	C	T	2824	0.389341	-0.0183089	0.0095499	0.0552147
1	rs2483289	3264190	A	C	2824	0.172627	-0.0114498	0.012317	0.352582
1	rs35864930	3271154	T	G	2820	0.441489	-0.0022274	0.00932311	0.811175
1	rs7550526	3272541	A	G	2823	0.470953	-0.00883389	0.0092038	0.337152
1	rs946760	3272755	A	G	2825	0.0922124	-0.0151341	0.015768	0.337155
1	rs7524171	3279324	A	G	2825	0.350089	-0.0150691	0.00972978	0.12144
1	rs4648487	3285304	T	C	2824	0.342068	-0.0103816	0.00988553	0.293633
1	rs2493309	3296951	T	C	2806	0.417142	-0.000974492	0.00936751	0.917146
1	rs868688	3300807	C	T	2825	0.424248	-0.00625026	0.00936347	0.504443
1	rs2493278	3307746	T	C	2825	0.359115	0.00318866	0.00969028	0.742112
1	rs11577526	3318435	A	G	2823	0.370174	-0.00263087	0.00966474	0.785458
1	rs2483225	3325037	C	T	2824	0.320467	0.00469946	0.00996603	0.63725
1	rs72851311	3330390	T	C	2825	0.280708	0.00867379	0.0103398	0.401542
1	rs2493285	3333595	A	G	2824	0.282932	0.0168084	0.0103842	0.105521
1	rs4648385	3340269	C	T	2825	0.300354	0.0197678	0.0102168	0.0530103
1	rs2244013	3342530	A	G	2825	0.220177	0.00853291	0.0110809	0.441267
1	rs2493280	3343356	T	G	2732	0.458638	0.0169321	0.00955474	0.0763748
1	rs2483239	3344215	G	A	2811	0.489683	0.0136722	0.00941828	0.146593
1	rs79430889	3344608	A	G	2825	0.194159	0.0112066	0.0117886	0.341792
1	rs76162834	3348815	T	C	2825	0.192566	0.00255811	0.0118288	0.828785
1	rs2493272	3349513	T	C	2825	0.444071	-0.0168096	0.00948716	0.0764233
1	rs1537406	3352227	T	C	2823	0.205101	0.00184468	0.0114341	0.871833
1	rs867814	3362256	C	T	2825	0.434513	-0.00836723	0.00954686	0.380792
1	rs11808779	3364487	T	C	2824	0.156339	-0.0144461	0.0130191	0.267168
1	rs12086322	3366314	A	G	2825	0.0529204	-0.00355718	0.0209551	0.865205
1	rs2493257	3368338	G	A	2825	0.222478	-0.00124404	0.0112184	0.911701
1	rs2487680	3377442	C	T	2825	0.221239	0.00152157	0.0112573	0.892484
1	rs3806164	3380057	A	G	2825	0.172566	-0.00999261	0.0123924	0.42004
1	rs9787074	3382135	T	C	2824	0.209632	0.00286339	0.0115161	0.803637
1	rs2493315	3399842	A	G	2825	0.209204	0.00434309	0.0114923	0.705496
1	rs12124659	3400725	C	T	2825	0.364602	-0.00646518	0.00976429	0.507891
1	rs115919274	3404818	A	G	2825	0.0707965	-0.00546835	0.0182397	0.764326
1	rs2821040	3406791	G	A	2824	0.206622	-0.0145296	0.0115837	0.209726
1	rs61910697	3410410	T	C	2822	0.0575833	-0.00694486	0.020308	0.732368
1	rs61746168	3410581	A	G	2825	0.166549	-0.00855586	0.0126541	0.498957
1	rs12075570	3410973	T	C	2822	0.0566974	-0.0199968	0.0205797	0.331211
1	rs61742846	3417211	A	G	2824	0.0555949	0.00183232	0.0205314	0.928888
1	rs947344	3423467	T	C	2825	0.456637	0.00351481	0.00936814	0.707521
1	rs947345	3424388	A	G	2825	0.0552212	0.00220887	0.0205857	0.91455
1	rs2821003	3426717	C	A	2814	0.239694	0.000413002	0.0110584	0.970208
1	rs11587498	3432993	A	G	2825	0.38	0.00582356	0.00964795	0.546106
1	rs2820996	3434110	A	G	2822	0.124026	-0.00741654	0.014135	0.599795
1	rs10797399	3440824	A	G	2824	0.191572	-0.0117581	0.0118392	0.320636
1	rs115852179	3441702	T	C	2825	0.0686726	0.00277247	0.0184053	0.880264
1	rs114476348	3443288	T	C	2819	0.118659	0.00851398	0.0145669	0.558902
1	rs12119711	3451005	T	C	2824	0.115793	0.00112073	0.0144397	0.938135
1	rs74649444	3454302	T	C	2825	0.103186	-0.0080127	0.0154335	0.603638
1	rs12562983	3457311	T	C	2825	0.0879646	0.00432359	0.0165776	0.79424
1	rs10797401	3462904	C	T	2825	0.298053	0.0100553	0.0103017	0.329026
1	rs6685801	3464451	C	T	2825	0.306372	0.00768599	0.010205	0.451353
1	rs2821062	3475083	T	C	2824	0.120751	0.0140182	0.0142164	0.324105
1	rs7525042	3479335	G	T	2825	0.29292	0.00482009	0.0103049	0.639967
1	rs77039417	3480162	T	C	2825	0.164956	0.000283296	0.0126956	0.982197
1	rs113235815	3481184	A	G	2825	0.0653097	-0.00498866	0.0187133	0.78979
1	rs75995598	3485108	T	C	2823	0.0935175	-0.00178491	0.0159894	0.911116
1	rs867413	3486335	G	A	2825	0.124779	-0.00809321	0.0141959	0.568605
1	rs2821054	3493850	G	T	2781	0.412442	0.013474	0.00940844	0.152111
1	rs10909973	3495672	A	G	2825	0.0718584	-0.0138138	0.0181353	0.446235
1	rs2794340	3496479	T	C	2825	0.306018	0.0204908	0.0099866	0.0401858
1	rs10909974	3499067	T	C	2824	0.369334	-0.00144318	0.00970716	0.881813
1	rs12138798	3505754	T	C	2824	0.286296	0.00516767	0.0104789	0.621908
1	rs4648527	3507861	G	A	2821	0.347926	0.013069	0.00973727	0.179543
1	rs115868017	3508851	A	G	2825	0.0831858	-0.0163888	0.016876	0.331484
1	rs7513275	3511934	G	A	2823	0.377435	-0.000878039	0.00967317	0.927675
1	rs56770023	3518487	T	C	2823	0.42384	0.00846897	0.00933257	0.364162
1	rs74998818	3519544	T	C	2824	0.0603754	-0.021519	0.0195327	0.270596
1	rs35701577	3522561	C	T	2825	0.381593	0.00706233	0.00948744	0.456642
1	rs57902798	3528537	C	A	2824	0.468661	-0.00163545	0.00928231	0.860145
1	rs78267041	3528586	T	C	2780	0.113309	-0.00998805	0.0144557	0.489601
1	rs4364818	3538501	C	T	2825	0.367257	-0.00958585	0.0095351	0.314742
1	rs12757620	3540024	G	T	2825	0.432389	0.0152061	0.00921685	0.0989814
1	rs16823922	3543951	A	G	2824	0.215297	-0.0120145	0.0111353	0.280607
1	rs2244942	3548542	T	C	2706	0.424797	0.0193579	0.00928919	0.0371674
1	rs3765689	3559482	G	A	2825	0.215575	-0.0131065	0.0111439	0.239549
1	rs6697769	3570883	T	C	2825	0.366549	0.0184451	0.00955668	0.0535977
1	rs2368544	3574756	C	T	2824	0.480701	-0.00483389	0.00932505	0.604195
1	rs2224718	3576060	C	T	2824	0.467776	0.00330251	0.00927467	0.721782
1	rs10910004	3576197	C	T	2824	0.177585	0.0056905	0.0121656	0.639962
1	rs4648545	3577321	A	G	2823	0.302515	-0.00776498	0.0101022	0.442104
1	rs3765692	3584771	C	T	2823	0.385406	0.00820113	0.00965729	0.395761
1	rs3765695	3587377	A	C	2825	0.196283	0.00981266	0.0115405	0.395171
1	rs6671482	3590425	A	G	2824	0.401735	-0.00787455	0.00951049	0.407678
1	rs3765703	3592436	G	T	2825	0.282655	0.0125048	0.0102839	0.223999
1	rs57596460	3599514	T	C	2825	0.158053	-0.00563314	0.012694	0.657214
1	rs3765716	3601940	A	G	2823	0.228126	0.000110569	0.0111022	0.992054
1	rs3765731	3611892	A	G	2824	0.110836	-0.0157559	0.0148106	0.287406
1	rs3819958	3613067	A	G	2825	0.060708	-0.00103929	0.0193095	0.957076
1	rs3765736	3616601	T	C	2823	0.365746	-0.00305934	0.00964363	0.751062
1	rs6424089	3628663	A	G	2824	0.494865	-0.0144037	0.00932535	0.122449
1	rs6688320	3630630	G	T	2825	0.177699	-0.00907147	0.0123109	0.461204
1	rs3765769	3635630	C	T	2825	0.184248	0.00495918	0.012161	0.683426
1	rs2181487	3637812	C	A	2824	0.148548	0.0065289	0.0130655	0.617283
1	rs6701784	3641123	A	C	2806	0.492516	0.00188045	0.00920097	0.83806
1	rs2146657	3644374	G	A	2819	0.279	0.000470881	0.0103413	0.963682
1	rs79372369	3645208	G	A	2824	0.220963	-0.00543039	0.0112714	0.629958
1	rs6695978	3648345	A	G	2823	0.221219	-0.00554709	0.0112718	0.622635
1	rs12562437	3651031	T	C	2824	0.21636	-0.00840331	0.0113372	0.458563
1	rs1181867	3651318	G	A	2824	0.441041	0.0007638	0.00938154	0.935112
1	rs12117836	3657759	A	G	2824	0.283817	-0.0130342	0.0102888	0.205216
1	rs10910022	3669500	G	A	2825	0.231858	-0.00463443	0.0110462	0.674814
1	rs74438944	3670946	T	C	2825	0.230265	-0.00428376	0.0110938	0.699394
1	rs79273351	3673866	G	T	2825	0.232212	-0.00820173	0.0110563	0.458201
1	rs1181883	3677933	C	T	2825	0.29469	-0.014388	0.0101821	0.157635
1	rs1181880	3678904	T	C	2823	0.0635848	-0.0274995	0.0188597	0.14481
1	rs2275837	3686318	A	G	2825	0.139823	-0.0093936	0.0135483	0.488093
1	rs9424313	3693110	C	A	2825	0.458938	-0.00288812	0.00941779	0.759097
1	rs12738904	3700119	C	A	2825	0.14885	-0.00591799	0.013204	0.654011
1	rs2253143	3703710	A	G	2824	0.276381	0.00332783	0.0104097	0.749206
1	rs60946587	3705888	G	A	2812	0.137802	-0.00841711	0.0136057	0.53615
1	rs58882037	3706894	T	C	2825	0.138407	-0.00903244	0.0135639	0.505463
1	rs9424299	3716737	A	G	2825	0.304956	-0.00270034	0.0101632	0.790471
1	rs9424305	3736340	C	T	2825	0.444602	-0.0121904	0.00934636	0.192135
1	rs9286792	3737036	G	A	2824	0.485305	-0.00848215	0.00928667	0.361049
1	rs7530291	3742179	G	A	2825	0.309027	-0.0060803	0.0100678	0.545888
1	rs6688969	3743391	C	T	2825	0.484425	-0.010064	0.00928441	0.27838
1	rs61768915	3749115	C	T	2825	0.309027	-0.0060803	0.0100678	0.545888
1	rs2368533	3750167	A	G	2820	0.484929	-0.00883007	0.00930006	0.342385
1	rs6683827	3754596	T	G	2825	0.485487	-0.00861323	0.00928324	0.353498
1	rs1891941	3755675	C	T	2824	0.485836	-0.00827096	0.00928935	0.373267
1	rs1891940	3755869	C	T	2825	0.485664	-0.00840917	0.00928629	0.365176
1	rs2298225	3756074	A	C	2825	0.13292	-0.0137569	0.0138148	0.319345
1	rs10797347	3759784	G	A	2823	0.485476	-0.00849286	0.00928324	0.360266
1	rs4648347	3765755	C	T	2825	0.310265	-0.00426553	0.01005	0.671252
1	rs2275820	3768743	A	G	2824	0.132259	-0.0154876	0.0138572	0.263714
1	rs12127619	3774549	T	C	2824	0.0501062	0.007321	0.0215255	0.733775
1	rs10909810	3783278	C	A	2825	0.420177	0.000395432	0.00937065	0.96634
1	rs5013486	3786612	T	C	2823	0.148601	0.00934341	0.0129417	0.470319
1	rs34108662	3790332	C	T	2822	0.170801	-0.0145336	0.0123146	0.237923
1	rs36081432	3792310	T	C	2825	0.0667257	0.00201059	0.0186111	0.913971
1	rs3205087	3800242	G	A	2825	0.331858	0.0109881	0.00984558	0.264404
1	rs9786975	3802900	A	G	2824	0.313385	-0.00607304	0.0101611	0.550055
1	rs7367066	3803755	T	C	2822	0.393515	-0.00943836	0.00968552	0.329817
1	rs10909820	3807450	A	C	2825	0.164779	-0.00777086	0.01252	0.534812
1	rs6687869	3821216	A	G	2824	0.417139	0.0027685	0.00948098	0.770282
1	rs10909830	3822703	T	C	2824	0.209986	0.00617888	0.0113567	0.586392
1	rs28973022	3823395	T	C	2824	0.111544	0.00740305	0.014834	0.617738
1	rs35383955	3825525	T	C	2814	0.187811	0.0149457	0.012	0.212958
1	rs80294302	3835967	A	G	2825	0.174336	0.0189643	0.0121021	0.117108
1	rs77730699	3836642	T	C	2824	0.173159	0.018197	0.0121617	0.134587
1	rs35025175	3840449	T	C	2825	0.183186	0.0186048	0.0117966	0.114766
1	rs35974482	3840878	A	G	2825	0.396637	0.00186478	0.00934983	0.841915
1	rs80309618	3995644	T	C	2825	0.145664	0.0153708	0.0131246	0.24154
1	rs61770398	3995906	C	T	2822	0.243267	-0.00699426	0.0107505	0.515307
1	rs10157948	4000091	C	T	2824	0.382436	-0.00299382	0.0097717	0.759318
1	rs28438555	4002600	C	T	2822	0.31095	-0.00477417	0.0100815	0.635817
1	rs116047005	4003296	T	C	2822	0.0756556	0.00668019	0.0177896	0.707281
1	rs72640993	4004028	T	C	2825	0.0637168	0.011513	0.0188386	0.541109
1	rs57415555	4005540	T	C	2824	0.206976	0.0182505	0.0116577	0.117459
1	rs7524279	4005693	A	G	2825	0.189911	0.0165773	0.0119618	0.165794
1	rs7548668	4006060	C	T	2823	0.270988	0.0182912	0.0104343	0.079602
1	rs10799181	4009071	C	T	2824	0.0991501	-0.000242374	0.0157674	0.987735
1	rs4654481	4009855	T	C	2825	0.497168	-0.00301809	0.00940106	0.748182
1	rs7522140	4017137	C	T	2825	0.219646	0.0192556	0.0111834	0.0851044
1	rs7550609	4026098	T	C	2825	0.0876106	0.00786159	0.0162432	0.62839
1	rs57147548	4032762	T	C	2822	0.131999	0.0132994	0.0136578	0.330177
1	rs12031557	4034097	G	A	2824	0.32153	-0.000213034	0.00981608	0.982685
1	rs12028397	4037665	T	C	2825	0.455575	0.00879175	0.00927329	0.343093
1	rs9426500	4054972	C	A	2825	0.349735	-0.00592478	0.00964589	0.539064
1	rs12135298	4057488	A	G	2825	0.128496	0.013801	0.0138785	0.320023
1	rs4654557	4058444	C	T	2825	0.431327	0.00459883	0.00936496	0.623379
1	rs10915565	4060196	T	C	2825	0.346903	0.0163568	0.00975563	0.0936115
1	rs4128222	4066781	A	C	2824	0.075602	-0.00123147	0.0179269	0.945233
1	rs68085961	4066956	A	G	2825	0.185664	-0.00255504	0.0119203	0.830279
1	rs6675979	4068052	A	G	2825	0.258938	-0.00317135	0.0106988	0.766909
1	rs72852529	4076373	G	A	2825	0.0745133	-0.00221699	0.018025	0.902111
1	rs4654604	4078090	C	T	2824	0.363314	0.00116519	0.00957722	0.903166
1	rs4129100	4078448	A	G	2825	0.404602	-0.00288978	0.00946818	0.760206
1	rs12026010	4080742	A	G	2825	0.172035	0.0037468	0.0122184	0.759109
1	rs57920188	4087708	G	T	2825	0.199646	-0.00276911	0.0116544	0.81219
1	rs35412083	4089885	A	G	2823	0.177117	0.00234524	0.0120862	0.846143
1	rs10915659	4092949	A	G	2824	0.194228	-0.00114112	0.0116978	0.92229
1	rs60561351	4094092	A	G	2824	0.17546	0.00074734	0.0121187	0.950827
1	rs78425991	4094430	C	T	2822	0.175408	0.000836755	0.0121227	0.94497
1	rs7516695	4098478	T	G	2718	0.131714	0.000170844	0.0139224	0.990209
1	rs12036953	4104757	G	A	2824	0.311084	0.00743573	0.0100804	0.46073
1	rs75864646	4107166	C	T	2824	0.110127	-0.0333947	0.0150013	0.0260062
1	rs12031502	4108761	G	T	2825	0.392212	-0.00819233	0.00962465	0.394668
1	rs60034634	4109399	A	G	2823	0.132129	-0.0156484	0.0137564	0.255314
1	rs58967398	4110784	C	T	2805	0.268627	-0.0109605	0.0106593	0.303832
1	rs10799171	4115576	T	C	2822	0.107725	-0.00845293	0.0150287	0.573807
1	rs4654475	4118571	C	T	2825	0.306726	-0.00468376	0.0102502	0.647712
1	rs7419106	4118900	C	G	2713	0.0733505	-0.0141132	0.0179461	0.431621
1	rs4584362	4120209	T	C	2824	0.0594901	-0.0358544	0.0196484	0.0680303
1	rs4654476	4120591	A	G	2825	0.0674336	-0.0137176	0.0187449	0.464287
1	rs4654477	4120594	T	C	2825	0.0672566	-0.0135184	0.0187644	0.471259
1	rs4233258	4120898	C	T	2824	0.366324	-0.00318025	0.00972941	0.743766
1	rs7524800	4121584	G	A	2823	0.416401	0.0106705	0.0095839	0.265545
1	rs12044274	4123204	T	A	2824	0.478754	0.0168304	0.00934444	0.0716843
1	rs16840701	4129266	C	A	2825	0.26885	-0.00481608	0.0106747	0.651868
1	rs4130940	4130348	G	A	2782	0.312006	-0.00582757	0.0102993	0.571514
1	rs4639725	4139931	C	T	2825	0.211858	-0.00583026	0.0113692	0.608083
1	rs10915421	4145615	C	T	2825	0.392743	0.0097126	0.00963807	0.313582
1	rs10915422	4145875	A	C	2825	0.0844248	-0.00901184	0.016748	0.59052
1	rs10915423	4146028	A	C	2825	0.0844248	-0.00901184	0.016748	0.59052
1	rs115530964	4151121	G	A	2824	0.126416	0.000102155	0.0141681	0.994247
1	rs4548406	4151751	T	C	2824	0.21211	-0.00535542	0.0114658	0.640443
1	rs56329102	4155841	G	A	2825	0.294513	-2.63521e-05	0.010072	0.997912
1	rs10915428	4158955	G	T	2818	0.457949	-0.00617669	0.00925922	0.504717
1	rs77591952	4162563	G	A	2823	0.0935175	-0.013172	0.0159236	0.408125
1	rs12073797	4165198	A	G	2825	0.104248	-0.00712624	0.0155614	0.646992
1	rs74049021	4166023	A	C	2824	0.0833924	0.00858908	0.017142	0.616333
1	rs78714318	4168697	T	G	2825	0.0713274	0.0427667	0.0181387	0.0183853
1	rs12077262	4170048	T	C	2825	0.113451	0.00811159	0.0149126	0.586481
1	rs10492944	4171786	T	C	2824	0.0708215	0.0429156	0.0181913	0.0183176
1	rs16840790	4173506	C	T	2824	0.102337	-0.00261069	0.0157555	0.868393
1	rs10915434	4174116	C	T	2825	0.283717	0.0041133	0.0102349	0.687766
1	rs115990293	4178990	A	G	2823	0.165958	0.00827588	0.0125056	0.508116
1	rs12566219	4180839	A	G	2825	0.119115	-0.0105968	0.0145365	0.466018
1	rs12040805	4180842	T	C	2825	0.324602	-0.0090076	0.0100907	0.372038
1	rs10915437	4183006	G	A	2824	0.320822	-0.00551019	0.0101075	0.585643
1	rs74410087	4192397	A	G	2825	0.0828319	-0.00813326	0.0167099	0.626448
1	rs12568266	4193551	A	G	2825	0.283363	-0.000584429	0.0103574	0.955002
1	rs4131507	4194712	C	T	2825	0.0610619	0.00081062	0.0197459	0.967254
1	rs6702633	4197035	G	A	2825	0.466372	-0.00677314	0.00938995	0.470714
1	rs57352098	4199172	A	G	2823	0.0951116	-0.00514047	0.0161301	0.749964
1	rs16840831	4200169	A	G	2825	0.0610619	-0.00300753	0.0197459	0.878941
1	rs78386849	4200575	T	C	2824	0.147309	-0.0150334	0.0133149	0.258871
1	rs6680278	4207343	T	C	2825	0.284956	-0.0043703	0.0103005	0.671361
1	rs6683453	4210402	A	G	2824	0.397309	-0.00425775	0.00950023	0.654028
1	rs9426496	4210478	A	G	2821	0.423963	0.00152201	0.00956019	0.873509
1	rs12752733	4211740	A	G	2825	0.348496	-0.00586582	0.00972391	0.546352
1	rs72851488	4218044	C	T	2823	0.113177	0.0308719	0.0145404	0.0337389
1	rs114367727	4219710	T	C	2825	0.125841	-0.0221722	0.0142076	0.118622
1	rs75151855	4219747	G	A	2824	0.0637394	-0.00395431	0.0187852	0.833276
1	rs4654496	4224103	C	T	2825	0.158407	-0.0150977	0.012961	0.244079
1	rs12123330	4227464	T	C	2825	0.25292	-0.0103034	0.0107247	0.336693
1	rs4468133	4227634	A	G	2822	0.480333	0.017624	0.00951499	0.0639916
1	rs75291763	4231558	T	C	2825	0.0573451	-0.0127908	0.0196847	0.515832
1	rs6688343	4231757	C	T	2824	0.30772	-0.0113119	0.0101283	0.264055
1	rs12032295	4231964	T	C	2823	0.421183	0.0211687	0.00954224	0.0265258
1	rs6694801	4233380	C	T	2824	0.0881728	-0.000168663	0.0162446	0.991716
1	rs6690519	4234513	C	T	2825	0.0589381	0.0149163	0.019535	0.445125
1	rs12726068	4237162	G	A	2825	0.246018	-0.0204493	0.0108263	0.0589119
1	rs4233264	4240178	T	C	2825	0.245841	-0.0206687	0.0108264	0.0562497
1	rs11808641	4250933	G	A	2822	0.38129	0.0268099	0.00970054	0.00571415
1	rs6667065	4260418	A	G	2821	0.224743	-0.0195623	0.0113797	0.0856048
1	rs4654510	4263063	T	G	2824	0.0979108	-0.00903122	0.0156768	0.564556
1	rs6687268	4263677	T	C	2825	0.313451	-0.013679	0.0100519	0.173563
1	rs12022636	4271526	A	C	2825	0.250442	-0.0233383	0.010919	0.0325656
1	rs7553814	4271915	A	G	2824	0.321707	-0.0166215	0.0100226	0.0972346
1	rs10915479	4277948	C	T	2825	0.495575	0.0298187	0.00953547	0.0017652
1	rs11579829	4282786	T	C	2825	0.177876	-0.00322797	0.0123695	0.794122
1	rs10799218	4289899	T	C	2824	0.493803	-0.00834904	0.00931924	0.37031
1	rs6426409	4302614	T	G	2792	0.368553	-0.00385788	0.00978244	0.693309
1	rs16841032	4314360	C	T	2825	0.154336	-0.00687146	0.0129138	0.594656
1	rs966321	4315204	T	G	2824	0.371636	-0.00231524	0.00967866	0.810942
1	rs964715	4316784	C	T	2820	0.38883	-0.00355349	0.00959635	0.711162
1	rs7526339	4323133	G	A	2825	0.380177	-0.004498	0.00964985	0.641129
1	rs2101576	4327635	T	C	2825	0.225664	0.00287871	0.0112077	0.797294
1	rs10915494	4328476	T	C	2825	0.146372	-0.00781919	0.0132202	0.554213
1	rs903541	4335893	G	A	2824	0.411296	-0.007044	0.00949593	0.458214
1	rs75263049	4338586	G	A	2825	0.160708	-0.00421687	0.0127824	0.741477
1	rs1390136	4341843	T	C	2824	0.407401	0.00358604	0.00959439	0.70858
1	rs16838560	4351888	C	T	2821	0.245126	0.0093186	0.0108422	0.39008
1	rs16838566	4358265	A	G	2823	0.094226	-0.0198417	0.016149	0.219197
1	rs34546429	4360348	A	G	2824	0.0975567	-0.0180388	0.0159524	0.258144
1	rs200326227	4363034	G	A	2825	0.122832	-0.000672856	0.0143795	0.962678
1	rs74049161	4363625	T	C	2824	0.270538	0.00692567	0.0104321	0.506768
1	rs34429154	4363735	C	A	2825	0.477699	0.000816537	0.0092041	0.929309
1	rs693734	4364226	C	T	2824	0.205028	-0.00833929	0.0115436	0.470037
1	rs351625	4365471	T	G	2824	0.370928	0.0093567	0.00971578	0.335527
1	rs1490413	4367323	G	A	2825	0.414513	-0.00202598	0.00953673	0.831764
1	rs351619	4368819	G	A	2825	0.194513	-0.0111123	0.0117069	0.342515
1	rs351615	4370385	G	A	2825	0.167788	-0.00708554	0.0125224	0.57151
1	rs12073612	4370489	A	G	2824	0.128718	-0.00427747	0.0142334	0.763777
1	rs12132314	4371949	T	C	2825	0.130796	0.0167551	0.0138757	0.227237
1	rs12408012	4379687	G	A	2825	0.462478	-0.0104112	0.00935374	0.265687
1	rs2171985	4381253	T	G	2695	0.0651206	0.0276018	0.0197954	0.163211
1	rs351606	4384056	T	C	2825	0.17823	-0.00251586	0.0123805	0.838969
1	rs641473	4388885	C	T	2739	0.457466	-0.00843543	0.00954109	0.376633
1	rs10915515	4390432	C	T	2823	0.417287	-0.0225599	0.00967546	0.0197184
1	rs111555716	4396839	C	T	2825	0.385664	-0.0243782	0.00978532	0.0127275
1	rs10799228	4405998	A	G	2825	0.335929	-0.0176266	0.00999458	0.0777964
1	rs600933	4409496	C	T	2825	0.458761	-0.014973	0.00955305	0.117033
1	rs528291	4414045	G	A	2825	0.123186	0.00244437	0.0140651	0.86203
1	rs79461685	4418667	A	G	2825	0.0681416	0.0256403	0.0186152	0.168393
1	rs349393	4419820	C	A	2824	0.334455	0.000870481	0.00999209	0.930578
1	rs17410050	4419997	T	C	2825	0.238761	0.00440905	0.0110885	0.690907
1	rs75411	4425414	T	C	2825	0.0562832	-0.0198973	0.0200868	0.321898
1	rs12404619	4426085	T	C	2818	0.277324	0.00764161	0.0105783	0.470057
1	rs572439	4431264	A	C	2823	0.24265	0.00362241	0.010978	0.741424
1	rs12028738	4431571	A	G	2825	0.331681	-0.0159932	0.0100432	0.111287
1	rs79716136	4435401	T	C	2825	0.0902655	0.0311038	0.0163189	0.05665
1	rs72632711	4435437	G	A	2823	0.0903294	0.0311801	0.01632	0.056064
1	rs239339	4444539	T	G	2824	0.0550637	-0.0199461	0.0202681	0.325061
1	rs7418714	4446996	T	G	2825	0.446195	0.00504795	0.00949881	0.595121
1	rs72632736	4449204	G	A	2825	0.0888496	0.0333897	0.0163743	0.0414345
1	rs12041711	4452455	T	C	2824	0.46512	-0.0160146	0.00942351	0.0892381
1	rs7521665	4456277	A	G	2824	0.465652	-0.0163623	0.00940522	0.0819117
1	rs12044775	4458722	C	T	2825	0.463186	-0.0171245	0.00939846	0.0684475
1	rs349400	4462460	T	G	2824	0.388279	0.0101645	0.00971135	0.295254
1	rs2898801	4463753	G	C	2821	0.466501	-0.0172481	0.00944022	0.0676868
1	rs78357815	4473793	T	C	2824	0.117564	0.018535	0.0148022	0.210503
1	rs4654432	4481215	T	C	2825	0.0961062	0.0112842	0.0159011	0.47792
1	rs12029910	4488779	G	A	2825	0.451681	-0.0175904	0.00944608	0.0625768
1	rs6658372	4488979	A	G	2825	0.247611	0.0153436	0.0107046	0.151754
1	rs6678792	4489398	C	T	2825	0.202301	0.0160943	0.0116229	0.166144
1	rs1762814	4496256	T	C	2825	0.292212	-0.00839388	0.0103019	0.415194
1	rs77633111	4497313	G	A	2824	0.0555949	-0.0233886	0.0203244	0.249829
1	rs12731060	4500436	C	T	2825	0.401239	-0.000774573	0.00971961	0.936482
1	rs780588	4506325	T	G	2825	0.117699	0.0102285	0.0147683	0.488561
1	rs780593	4507743	C	T	2824	0.181126	-0.00849657	0.0121103	0.482928
1	rs12691489	4516259	A	G	2825	0.0725664	0.0244608	0.0181632	0.17807
1	rs666152	4518202	G	T	2820	0.256206	0.0231148	0.0107126	0.0309501
1	rs55653177	4534969	T	C	2825	0.146018	0.018716	0.0133226	0.160073
1	rs11799990	4541390	C	A	2824	0.122344	0.00677766	0.0141172	0.631156
1	rs705690	4549380	G	A	2824	0.390758	-0.0112377	0.00972551	0.247893
1	rs4654438	4559901	T	C	2825	0.195044	0.0282402	0.011985	0.0184578
1	rs4654441	4566515	A	G	2824	0.396955	-0.0130286	0.00975596	0.181727
1	rs1018306	4567165	G	A	2822	0.155209	0.0101855	0.0130805	0.436171
1	rs60725706	4568900	C	T	2758	0.16715	0.0111453	0.0127351	0.381483
1	rs780568	4569834	A	G	2825	0.113274	0.00834223	0.0148931	0.575384
1	rs1710422	4574117	C	T	2825	0.169558	0.00899883	0.0127405	0.479993
1	rs12035830	4579733	A	G	2825	0.219823	-0.029902	0.0114892	0.00925125
1	rs241232	4590969	A	G	2825	0.24354	-0.0155511	0.0110832	0.160581
1	rs537398	4594603	C	T	2823	0.385583	-0.00600724	0.00984696	0.541822
1	rs113955068	4596011	A	C	2825	0.341947	-0.00317496	0.010052	0.752114
1	rs592726	4599243	T	C	2825	0.311504	-0.00760551	0.0102606	0.458553
1	rs241257	4614822	T	C	2824	0.156516	0.0135722	0.0131425	0.301747
1	rs4654556	4615331	C	T	2822	0.190822	-0.0132591	0.012014	0.26975
1	rs72852789	4615934	T	G	2825	0.16	-0.0160406	0.0128285	0.211161
1	rs241273	4627077	C	A	2825	0.157522	0.00347769	0.012942	0.788151
1	rs171317	4632828	C	A	2824	0.106232	-0.00248216	0.0149806	0.8684
1	rs6426421	4633639	C	T	2824	0.359065	0.00274695	0.00987234	0.780823
1	rs1157688	4636767	T	C	2825	0.370265	0.00263142	0.00985999	0.789562
1	rs1024139	4640902	T	C	2825	0.412212	-0.00102922	0.00968585	0.915376
1	rs241224	4641799	G	T	2824	0.292847	-0.000744977	0.0101162	0.941295
1	rs725563	4643472	T	G	2825	0.31646	0.011668	0.00986959	0.23712
1	rs616180	4645704	T	G	2824	0.240616	-0.00151634	0.0108318	0.888668
1	rs619364	4646379	G	A	2825	0.470442	-0.00409754	0.0092719	0.658539
1	rs644647	4647469	C	A	2825	0.242478	-0.001632	0.0108082	0.879979
1	rs164772	4652512	C	T	2824	0.217245	-0.0101413	0.0112981	0.369392
1	rs6426423	4656147	C	A	2823	0.461211	-0.00697351	0.00934078	0.455326
1	rs537761	4662408	A	C	2825	0.22	-0.0114947	0.0112737	0.307914
1	rs164783	4664614	C	A	2825	0.308142	-0.00757677	0.0101976	0.457486
1	rs3896439	4668670	A	G	2825	0.311327	0.00746661	0.00994271	0.452675
1	rs10915571	4674429	C	T	2822	0.481751	0.000851074	0.00934332	0.927422
1	rs4654569	4675555	A	G	2825	0.329912	-0.00886753	0.0100546	0.377811
1	rs4654574	4679731	C	T	2825	0.28	-0.0102237	0.0104191	0.326471
1	rs12029673	4684090	G	A	2824	0.327018	-0.00677615	0.00991402	0.494296
1	rs1107467	4685222	A	G	2824	0.377833	-0.00793299	0.00959701	0.408458
1	rs875807	4685672	A	G	2825	0.338761	0.0183657	0.00972169	0.0588715
1	rs10799249	4691860	C	T	2824	0.322592	0.00278265	0.0100861	0.782632
1	rs79001594	4696853	T	C	2825	0.0575221	0.0216644	0.0201724	0.28284
1	rs75765799	4697215	A	G	2825	0.0552212	-0.00552104	0.020309	0.785736
1	rs12122754	4698559	T	C	2824	0.193874	0.01243	0.0119829	0.299593
1	rs76059212	4698677	A	G	2822	0.0581148	0.0254484	0.0200976	0.205426
1	rs10915575	4701258	C	T	2825	0.300177	0.00814563	0.00999868	0.415261
1	rs74727341	4704223	C	A	2824	0.467068	-0.00976955	0.00939488	0.298396
1	rs116950653	4705549	A	G	2824	0.098796	-0.00957643	0.0155683	0.538473
1	rs12125737	4706755	T	C	2821	0.343141	0.00361622	0.00969895	0.709262
1	rs900501	4717340	C	T	2822	0.0992204	-0.0118455	0.0156743	0.449813
1	rs12408160	4723046	T	C	2825	0.204248	0.0241556	0.0115721	0.0368511
1	rs12083131	4723818	A	G	2825	0.236637	-0.00330086	0.0111474	0.767146
1	rs7517857	4725585	G	A	2825	0.492389	-0.019565	0.00944701	0.0383567
1	rs12567266	4726454	C	T	2825	0.449381	0.0135786	0.0095066	0.153195
1	rs10915582	4731447	G	A	2825	0.467434	-0.0086255	0.00930796	0.354093
1	rs11587129	4731928	A	G	2825	0.467257	-0.00862485	0.00930512	0.353982
1	rs4654585	4733239	C	T	2789	0.282718	-0.020931	0.0103055	0.0422498
1	rs115426150	4737666	G	A	2824	0.0748938	0.0148152	0.0175387	0.398269
1	rs2071990	4738058	T	C	2825	0.227965	0.0197611	0.0111556	0.0764935
1	rs2071995	4738678	T	C	2825	0.302832	0.0216154	0.0102206	0.03444
1	rs12402150	4750267	A	C	2825	0.186549	0.0123714	0.0119805	0.301781
1	rs16839469	4751995	A	G	2824	0.21335	0.00511228	0.011387	0.653463
1	rs10915588	4756468	T	C	2825	0.492212	0.00236472	0.00939634	0.801301
1	rs12121882	4758327	T	C	2824	0.188385	-0.00370467	0.0118413	0.754387
1	rs35923204	4766739	T	C	2825	0.0938053	0.0261272	0.0158697	0.0996888
1	rs2101196	4767753	A	G	2823	0.456075	-0.00417613	0.00940677	0.657079
1	rs3766961	4779955	G	A	2825	0.204779	0.0157737	0.011709	0.177934
1	rs3820251	4781151	T	C	2825	0.122478	0.0169306	0.0139984	0.226483
1	rs3820252	4784556	T	C	2825	0.223363	0.00966534	0.0112039	0.388314
1	rs16839524	4785449	T	C	2825	0.143009	-0.00950034	0.0130731	0.467404
1	rs3766962	4788354	T	C	2825	0.14177	-0.0100582	0.0131554	0.444526
1	rs3766964	4792184	C	T	2821	0.178128	-0.00486723	0.0121063	0.687654
1	rs3753702	4799200	T	C	2825	0.0553982	-0.0235074	0.020629	0.25448
1	rs7532708	4806207	A	G	2825	0.202655	0.0153275	0.0116975	0.190085
1	rs368808	4806381	G	A	2825	0.102832	-0.0179393	0.0155111	0.247457
1	rs72639906	4813360	T	C	2824	0.0508144	-0.0183237	0.0213189	0.390063
1	rs523141	4819667	A	G	2825	0.286726	0.00509562	0.0100922	0.613623
1	rs426095	4828063	A	G	2825	0.0617699	-0.0284695	0.0192362	0.138873
1	rs7518471	4828606	T	C	2825	0.0631858	-0.0382252	0.0191788	0.0462508
1	rs423285	4831076	T	C	2825	0.454513	-0.000989412	0.00923187	0.914651
1	rs12030265	4831752	T	C	2824	0.371813	0.0049183	0.00960784	0.608718
1	rs399377	4835375	C	T	2825	0.457699	0.00115006	0.00923454	0.900888
1	rs9426506	4844376	T	C	2825	0.0642478	-0.018079	0.0189414	0.339846
1	rs4654460	4847845	A	G	2824	0.0899433	-0.0173371	0.0163068	0.287699
1	rs7519688	4853910	T	C	2825	0.105133	-0.0212141	0.0151949	0.162676
1	rs16839670	4858666	C	A	2823	0.178179	0.0145558	0.012354	0.238705
1	rs17345280	4859537	C	A	2823	0.0540205	-0.0217737	0.0207102	0.293097
1	rs760817	4863913	T	C	2825	0.346903	0.0030735	0.00975563	0.752724
1	rs12410445	4867850	G	T	2821	0.362283	-0.00556539	0.00985929	0.572426
1	rs10799262	4872571	A	G	2771	0.290689	0.0025982	0.0104085	0.802879
1	rs10915611	4872651	T	C	2807	0.100819	-0.0162222	0.0153863	0.291735
1	rs10915613	4874505	A	G	2825	0.278761	0.00334018	0.0104521	0.749294
1	rs2050010	4880917	A	C	2822	0.178951	0.0121626	0.0123159	0.323372
1	rs2181699	4888012	T	G	2825	0.368673	-0.00675269	0.009752	0.48866
1	rs12028621	4888723	T	A	2813	0.0551013	-0.00814003	0.0204357	0.690392
1	rs10799265	4889604	T	C	2825	0.246018	0.0054525	0.0108781	0.616204
1	rs11805663	4906358	T	A	2824	0.470078	-0.00361586	0.00943155	0.701438
1	rs10915626	4906783	A	G	2825	0.451858	-0.00521063	0.00940139	0.579415
1	rs6683849	4908901	G	A	2824	0.371636	0.00424965	0.00977549	0.663763
1	rs6693945	4911172	C	T	2824	0.353399	0.00403844	0.00989736	0.68325
1	rs7549868	4912726	G	A	2825	0.284779	-0.0133104	0.0102472	0.193969
1	rs6426440	4914910	C	A	2825	0.193982	0.00278331	0.0117243	0.812349
1	rs10915645	4928187	G	T	2825	0.482478	-0.00909355	0.00930954	0.328669
1	rs7512035	4929802	G	A	2824	0.48495	-0.0108907	0.00930657	0.241914
1	rs76647621	4931045	A	G	2825	0.173628	0.00720609	0.0122572	0.556594
1	rs12044914	4932655	A	C	2824	0.185198	0.0157083	0.012138	0.195616
1	rs7539101	4940715	T	C	2825	0.435575	-0.00546229	0.00946496	0.563868
1	rs7548372	4943523	A	C	2822	0.448972	-0.00218424	0.0094325	0.816876
1	rs12061881	4946268	T	C	2825	0.0888496	0.0105742	0.0165918	0.52392
1	rs6664880	4952788	G	A	2825	0.387257	0.000950117	0.00965492	0.921609
1	rs12025356	4954746	A	G	2825	0.138761	-0.0103072	0.0133964	0.441658
1	rs6426446	4955862	T	C	2825	0.441593	0.00548032	0.00956129	0.566524
1	rs6678459	4968528	T	C	2825	0.346903	-0.0111302	0.0099095	0.261359
1	rs12034557	4971507	T	C	2824	0.140227	-0.00722162	0.0132863	0.586759
1	rs11805753	4973107	T	C	2824	0.340652	0.00473863	0.00989758	0.632105
1	rs12035499	4980692	A	G	2825	0.141947	-0.00785663	0.013207	0.55192
1	rs942245	4981503	A	G	2824	0.421034	0.00188532	0.00942926	0.841525
1	rs6666453	4987424	G	T	2825	0.385841	0.00427652	0.0096463	0.657525
1	rs12567162	4988063	C	A	2822	0.38005	0.000454176	0.00960712	0.962294
1	rs2898853	4992204	C	T	2825	0.407965	0.00111626	0.00955835	0.907032
1	rs10915683	4996185	A	G	2823	0.463868	0.00863272	0.00936313	0.356534
1	rs12037632	4996661	C	T	2791	0.200645	-0.00135465	0.0117389	0.90813
1	rs10915295	5001488	G	T	2825	0.0621239	0.00931178	0.0190795	0.625514
1	rs9286971	5003504	A	G	2825	0.336283	-0.000132656	0.0097407	0.989134
1	rs9426490	5011402	A	G	2825	0.379823	0.006671	0.0094832	0.481772
1	rs10915298	5012301	A	G	2823	0.278073	-0.00983232	0.0103611	0.34264
1	rs6656223	5015844	G	A	2824	0.469901	-0.00036702	0.00930877	0.96855
1	rs12029491	5017652	T	C	2824	0.227691	-0.019956	0.0110799	0.071688
1	rs10799145	5021200	G	T	2825	0.424602	-0.0108735	0.00934821	0.244764
1	rs55899550	5021544	A	G	2825	0.0700885	0.032972	0.0183605	0.0725249
1	rs72634196	5023291	T	C	2825	0.0660177	0.0269029	0.0185834	0.147707
1	rs12754637	5023321	A	G	2824	0.337288	0.0167281	0.00984016	0.0891348
1	rs7523398	5024385	G	T	2817	0.232694	-0.00848289	0.0110009	0.440645
1	rs12025571	5029531	A	C	2825	0.407965	-0.00181129	0.00955835	0.849702
1	rs7535462	5033661	A	G	2825	0.156283	0.0117585	0.0127921	0.357991
1	rs76290374	5034174	A	G	2824	0.309844	-0.0180593	0.0100899	0.0734801
1	rs12757902	5036234	A	G	2824	0.0929533	0.00770212	0.0162582	0.635687
1	rs12122541	5036622	G	A	2821	0.0611485	0.0187993	0.0192673	0.329206
1	rs898335	5036777	G	T	2825	0.457522	-0.004268	0.00934871	0.648006
1	rs6666618	5038093	C	A	2824	0.188385	-0.00156395	0.011978	0.896117
1	rs6426376	5041894	A	C	2823	0.0690755	-0.0115477	0.0182211	0.52624
1	rs1563791	5043734	C	A	2824	0.0704674	-0.00564423	0.0181291	0.755546
1	rs7365286	5047163	T	C	2824	0.0968484	-0.0171221	0.0156715	0.274588
1	rs7418901	5053263	T	C	2825	0.0681416	-0.0141723	0.0183595	0.440156
1	rs10158288	5061519	T	C	2825	0.161593	-0.0145893	0.0126184	0.247604
1	rs10915309	5065850	G	A	2825	0.163894	-0.0142928	0.0125656	0.255348
1	rs10915310	5068210	G	A	2824	0.441749	0.014512	0.0094733	0.125551
1	rs34951087	5069170	T	G	2825	0.396106	-0.00677214	0.00956278	0.478836
1	rs12045336	5070663	G	A	2824	0.258676	0.0189348	0.0108621	0.0812982
1	rs9286975	5073092	G	A	2822	0.344082	-0.00678056	0.00969074	0.484118
1	rs79730912	5078999	T	C	2810	0.243772	-0.00399594	0.0107552	0.710238
1	rs9439575	5085955	G	A	2809	0.352439	0.0156962	0.00985404	0.11119
1	rs9439507	5090997	G	A	2824	0.480524	-0.00040834	0.0094152	0.965406
1	rs6693990	5094435	A	G	2824	0.131905	-0.00991458	0.0136771	0.46851
1	rs10915324	5103621	G	A	2825	0.0962832	-0.0148574	0.0159237	0.350801
1	rs10915329	5114102	T	C	2824	0.183251	0.0101106	0.0120869	0.402878
1	rs1563792	5124859	A	G	2825	0.313451	0.00217414	0.0100519	0.82876
1	rs10915335	5136477	T	C	2825	0.32708	-0.00815424	0.0099853	0.414143
1	rs3128687	5141293	T	G	2820	0.464184	-0.006799	0.00953985	0.476035
1	rs10915341	5142552	T	G	2825	0.317345	-0.00960601	0.0101936	0.346008
1	rs3101214	5150534	G	A	2824	0.0871105	0.00432135	0.0163834	0.791962
1	rs2290848	5151437	C	A	2815	0.0866785	0.00504896	0.016471	0.759196
1	rs2242157	5160662	G	T	2824	0.145892	0.0170425	0.0131399	0.194628
1	rs57000660	5166480	G	A	2819	0.0728982	-0.00228068	0.0179586	0.898943
1	rs10733013	5168663	C	T	2825	0.166903	0.0142522	0.0124723	0.253158
1	rs7513590	5170712	G	A	2824	0.0686969	0.0211286	0.018611	0.256261
1	rs10799170	5179530	A	C	2824	0.108003	0.0241826	0.0147974	0.102208
1	rs2045587	5183547	A	G	2820	0.0755319	0.0326989	0.0173242	0.0590981
1	rs6674378	5186247	G	T	2824	0.113137	0.001119	0.0143209	0.937718
1	rs61762187	5187278	G	A	2823	0.113177	0.00111969	0.0142978	0.93758
1	rs6671889	5192703	C	A	2825	0.18354	0.0203603	0.0118871	0.0867483
1	rs80049372	5193921	C	T	2825	0.0762832	0.0510153	0.0172076	0.00302989
1	rs10492925	5195371	C	T	2824	0.472203	-0.00801416	0.00935314	0.391532
1	rs4345839	5206639	A	G	2825	0.104602	0.0503418	0.015079	0.00084221
1	rs12121369	5210124	A	C	2825	0.408142	-0.012132	0.00943575	0.198529
1	rs17366543	5224616	G	A	2825	0.0674336	-0.0430103	0.0189618	0.0233135
1	rs61542310	5228983	A	C	2825	0.350089	-0.00169524	0.00972233	0.861578
1	rs16840071	5229311	A	G	2824	0.350035	-0.00175335	0.00972267	0.856889
1	rs78837890	5232281	T	G	2823	0.0634077	0.00540456	0.0192156	0.778512
1	rs9286977	5233284	A	C	2801	0.297215	0.00387518	0.0104136	0.7098
1	rs7547229	5240211	T	C	2823	0.267446	-0.00620716	0.0105391	0.555884
1	rs4641339	5243848	A	G	2825	0.297699	-0.000578281	0.0101276	0.954466
1	rs10492930	5247082	G	A	2825	0.254513	-0.00566719	0.0105978	0.592822
1	rs2722781	5257229	T	C	2819	0.216744	-0.00928001	0.0112379	0.40893
1	rs12043987	5264697	G	A	2808	0.167023	0.012932	0.0127277	0.309604
1	rs6603821	5267850	G	A	2825	0.469735	-0.00646137	0.00939186	0.491468
1	rs16840190	5282726	T	C	2824	0.227691	0.00858488	0.0111466	0.441192
1	rs7546667	5282817	A	G	2825	0.217699	-0.00014865	0.0116234	0.989796
1	rs938962	5283942	T	C	2824	0.447769	0.00492343	0.00930089	0.596562
1	rs677735	5295176	A	G	2825	0.227788	0.00232544	0.0110454	0.833251
1	rs2353169	5296844	C	T	2825	0.227257	-0.0132638	0.01095	0.225776
1	rs586165	5297887	T	C	2825	0.484248	0.00659096	0.00939338	0.482891
1	rs12066405	5302528	A	G	2823	0.486185	0.00476147	0.00931505	0.60924
1	rs76964255	5303786	A	G	2825	0.0573451	0.0133114	0.0201317	0.508475
1	rs521430	5307076	T	C	2825	0.440885	0.0070601	0.00937894	0.451594
1	rs7534404	5309255	A	G	2824	0.209986	0.00382819	0.0114894	0.738989
1	rs78612437	5310840	C	A	2825	0.059646	0.0138881	0.0199378	0.486072
1	rs4475768	5312165	G	T	2825	0.099823	0.00186547	0.015824	0.906156
1	rs494046	5312366	C	T	2825	0.377168	-0.00805541	0.00961818	0.402301
1	rs6703948	5313445	A	C	2825	0.112035	-0.0121015	0.0142883	0.39702
1	rs12091281	5314737	T	C	2825	0.11115	-0.00981576	0.0143449	0.493806
1	rs72852179	5315344	C	T	2824	0.111013	-0.0102358	0.0143521	0.475729
1	rs72638072	5317014	T	C	2825	0.100177	0.00157912	0.0158048	0.920413
1	rs630153	5321139	A	G	2821	0.283587	-0.00290128	0.0101785	0.775613
1	rs499416	5324231	C	T	2825	0.330796	-0.00285568	0.00984577	0.771785
1	rs579467	5329865	C	T	2823	0.326603	0.00635237	0.00984961	0.518968
1	rs584938	5334079	C	A	2823	0.283741	0.00626381	0.0101599	0.537549
1	rs4847576	5335599	C	T	2825	0.287965	0.00377368	0.0103293	0.714858
1	rs549155	5338287	T	G	2825	0.332566	-0.00356186	0.00987396	0.718299
1	rs557477	5346474	T	G	2824	0.35039	-0.00253953	0.0097331	0.794156
1	rs560335	5346800	G	T	2825	0.118053	-0.00436105	0.0143794	0.761674
1	rs563939	5347155	C	T	2825	0.395929	0.00149208	0.0095466	0.875801
1	rs4417082	5348270	G	A	2825	0.197168	0.00148733	0.0117774	0.899505
1	rs4514251	5348479	A	G	2824	0.381905	-0.00151887	0.00963279	0.874712
1	rs2353174	5350428	C	T	2824	0.365793	0.0018524	0.00970937	0.848694
1	rs1983881	5350989	G	A	2792	0.362464	0.00161901	0.00979113	0.868665
1	rs7522758	5352390	T	C	2825	0.36531	0.00214849	0.00969658	0.824647
1	rs912988	5354844	T	C	2825	0.128496	0.0097341	0.0140325	0.487882
1	rs9439523	5368769	A	G	2825	0.352566	-0.00302173	0.00966218	0.75448
1	rs4478820	5371934	A	G	2825	0.344956	-0.00110895	0.00970263	0.909005
1	rs5026665	5374940	A	G	2825	0.343363	-0.00279349	0.00972716	0.773971
1	rs79729928	5380047	A	C	2805	0.0566845	-0.012397	0.0202952	0.541308
1	rs9439565	5381250	C	T	2824	0.251062	-0.00363161	0.0108474	0.737782
1	rs16840531	5385613	A	G	2825	0.0578761	-0.012245	0.0200559	0.541502
1	rs2148211	5401364	A	G	2825	0.290089	-0.00836752	0.0103646	0.419482
1	rs10915416	5403031	A	G	2810	0.346797	-0.0112959	0.00974422	0.246357
1	rs4129058	5410542	T	C	2822	0.279589	-0.00912497	0.0104953	0.384609
1	rs12752113	5413994	C	T	2821	0.233251	-0.0167061	0.0112161	0.136363
1	rs12738923	5415884	T	C	2793	0.234157	-0.0180107	0.0112658	0.109885
1	rs74219217	5454407	T	C	2822	0.345322	-0.0042686	0.00971534	0.660395
1	rs36194643	5458909	A	G	2825	0.34885	-0.00289695	0.00969719	0.765138
1	rs61763344	5465505	A	G	2824	0.0725921	-0.00834498	0.01802	0.643295
1	rs61763346	5470084	G	A	2820	0.0680851	-0.0155526	0.0185328	0.401361
1	rs7546092	5473983	G	A	2821	0.376994	-0.00535432	0.00978157	0.584112
1	rs11576458	5475581	T	C	2824	0.189979	-0.0147674	0.0118806	0.213872
1	rs6603835	5475663	A	C	2824	0.399256	-0.0127277	0.00961514	0.185599
1	rs11260646	5478587	G	A	2819	0.199539	-0.00910473	0.0115881	0.432047
1	rs3922826	5485177	G	T	2825	0.136991	-0.0120415	0.0134403	0.370292
1	rs6603840	5486898	A	C	2824	0.345255	0.000569526	0.00997567	0.954472
1	rs12755610	5489018	G	A	2825	0.137345	0.00614197	0.0134118	0.646988
1	rs10907211	5492043	A	C	2825	0.213451	-0.00160962	0.011421	0.887921
1	rs7367086	5497307	T	G	2824	0.21636	4.40135e-05	0.0115308	0.996954
1	rs12065301	5506194	G	A	2820	0.151241	0.010752	0.0130184	0.408858
1	rs11260694	5514194	T	C	2825	0.101239	0.00763444	0.0155009	0.622355
1	rs12568815	5521691	T	C	2824	0.35995	-0.000313631	0.00975826	0.97436
1	rs59862356	5528176	A	G	2824	0.361898	-0.000892126	0.00974656	0.92707
1	rs7414322	5533601	T	C	2824	0.388279	-0.00521348	0.00963805	0.588558
1	rs12566781	5535339	G	A	2820	0.113475	0.0188951	0.0147127	0.199048
1	rs12023817	5536722	A	C	2822	0.384833	-0.00736972	0.00966617	0.445807
1	rs61759135	5540162	T	C	2823	0.372122	-0.0130133	0.00978128	0.183377
1	rs12045091	5547562	C	T	2825	0.116814	-0.00465261	0.0145224	0.748685
1	rs11260698	5549525	C	T	2825	0.432212	0.00682829	0.0094788	0.471294
1	rs9662668	5554049	G	A	2824	0.460694	-0.00193023	0.00941914	0.83763
1	rs2071953	5555141	A	G	2825	0.444956	0.00424614	0.00936478	0.650249
1	rs2071959	5556067	A	G	2823	0.100425	-0.00631628	0.0154869	0.683385
1	rs1573738	5561229	T	C	2825	0.451504	0.00143088	0.00941618	0.879219
1	rs9659669	5563399	A	G	2825	0.450973	0.00294765	0.00942832	0.754556
1	rs9729649	5572304	A	G	2825	0.450442	0.000747066	0.00939321	0.936609
1	rs11260635	5578655	C	T	2810	0.178292	-0.0225349	0.0122844	0.0665892
1	rs9660967	5581798	T	C	2825	0.0900885	0.00500516	0.0162601	0.758221
1	rs2008457	5585215	A	G	2823	0.0892667	-0.00125112	0.0163881	0.939146
1	rs7515958	5603850	G	A	2824	0.375531	0.0104389	0.0097637	0.285003
1	rs80317570	5613767	A	G	2825	0.099469	0.00425171	0.0158756	0.788843
1	rs1935764	5615524	A	G	2824	0.0876416	0.00521986	0.0164559	0.75109
1	rs11260644	5618182	T	C	2825	0.44	0.00393551	0.00948831	0.678307
1	rs9439613	5623965	T	C	2822	0.459957	-0.0103124	0.00944853	0.275084
1	rs7522344	5635316	C	A	2825	0.458053	0.0222176	0.00925906	0.0164149
1	rs904525	5635724	C	T	2823	0.45519	0.0234319	0.00926804	0.0114632
1	rs7549896	5642705	G	T	2806	0.0889166	0.0194348	0.0163483	0.234521
1	rs10907200	5646002	T	C	2825	0.333274	-0.00648885	0.00987134	0.51096
1	rs950601	5659587	T	G	2823	0.282324	0.000813729	0.0102326	0.936616
1	rs707582	5671786	G	A	2825	0.449912	-0.00328876	0.00934527	0.724901
1	rs770718	5674434	T	C	2825	0.315221	0.00992702	0.010046	0.323077
1	rs9439585	5679368	T	C	2818	0.163414	0.00975654	0.0125056	0.435289
1	rs10157819	5680572	G	A	2821	0.0916342	0.0104761	0.0165283	0.526191
1	rs2173541	5684110	T	C	2764	0.390557	0.00293256	0.00982232	0.765275
1	rs945322	5684301	C	A	2824	0.243272	0.00256049	0.010923	0.814665
1	rs12145625	5684788	A	G	2825	0.289735	0.00129424	0.0103273	0.900268
1	rs770682	5689610	T	C	2823	0.468119	0.011767	0.00938559	0.209942
1	rs75624280	5693597	C	T	2824	0.0702904	-0.0121523	0.0182933	0.506498
1	rs77597942	5695978	G	T	2825	0.0706195	-0.0116849	0.0182083	0.521045
1	rs59791798	5696018	C	T	2824	0.446353	0.000671578	0.0095155	0.943734
1	rs6690868	5701323	C	T	2819	0.164597	0.0231365	0.0125814	0.0659228
1	rs17028491	5703552	A	G	2825	0.376637	0.00285418	0.00985912	0.772201
1	rs17028511	5704836	G	A	2823	0.0717322	-0.0125838	0.0180574	0.48588
1	rs12129885	5705919	T	C	2823	0.166844	0.0215578	0.0124766	0.0840151
1	rs971816	5707091	A	C	2823	0.375487	-0.0131085	0.00960946	0.172527
1	rs4845812	5707816	C	T	2825	0.497699	-0.0134865	0.00934432	0.14894
1	rs709183	5709728	T	C	2825	0.301239	0.000829008	0.0102999	0.93585
1	rs707589	5711647	C	T	2825	0.462124	0.00560273	0.00947634	0.554364
1	rs707590	5712831	A	G	2825	0.159292	-0.0062477	0.0126401	0.621111
1	rs2454615	5716860	T	C	2825	0.120354	0.00431379	0.0142747	0.7625
1	rs11260671	5717388	T	C	2822	0.489015	0.00181422	0.00941208	0.847151
1	rs6699073	5719531	A	G	2824	0.151735	-0.0258263	0.0128611	0.0446333
1	rs12091928	5721189	G	A	2825	0.153097	-0.0154169	0.0128506	0.230257
1	rs770721	5722405	G	A	2824	0.493449	-0.0197679	0.00935896	0.0346706
1	rs707580	5724940	T	C	2825	0.349558	-0.0141893	0.00986994	0.15054
1	rs7544244	5732221	G	A	2820	0.121099	0.00371187	0.0142365	0.7943
1	rs771071	5732473	A	G	2824	0.416076	-0.000812437	0.00938587	0.931022
1	rs707593	5736682	G	A	2825	0.0653097	-0.0234699	0.0183527	0.200959
1	rs10492948	5738500	A	G	2825	0.100177	-0.0152256	0.0155858	0.328624
1	rs1695616	5749226	A	G	2825	0.293982	-0.0102068	0.0100616	0.310375
1	rs2649070	5750125	C	T	2821	0.377526	0.0185048	0.00967547	0.0558057
1	rs770712	5751591	G	A	2824	0.486721	-0.00625139	0.00933091	0.502879
1	rs11579682	5752416	A	G	2818	0.10983	-0.00631192	0.0148928	0.671695
1	rs2649072	5754088	A	G	2823	0.471838	-0.0135899	0.00937383	0.147121
1	rs2649074	5755428	C	T	2825	0.398407	0.0127359	0.00947089	0.178708
1	rs75517434	5761968	G	A	2825	0.110088	-0.00329536	0.0150556	0.826744
1	rs770693	5765353	C	T	2811	0.163999	-0.0306272	0.0126539	0.0155043
1	rs873982	5770265	C	A	2825	0.491327	0.019737	0.00930752	0.0339599
1	rs2649079	5770702	A	G	2825	0.362478	0.0248154	0.00964792	0.0101084
1	rs1414380	5774876	G	A	2825	0.269911	-0.00829473	0.0105227	0.430541
1	rs2244632	5780697	A	G	2825	0.20708	-0.0134326	0.0114801	0.241972
1	rs10907212	5782721	A	G	2729	0.483327	-0.00257974	0.00936078	0.782863
1	rs79895490	5782727	A	G	2825	0.131327	-0.00721045	0.0137749	0.600663
1	rs2649084	5784433	T	C	2825	0.332212	0.00310326	0.00987919	0.753429
1	rs2649083	5784445	A	G	2825	0.158761	-0.00966729	0.0129195	0.454298
1	rs1875037	5785135	T	C	2824	0.0809136	-0.0227067	0.0172949	0.189212
1	rs11260678	5786865	C	T	2817	0.419063	-0.00447161	0.00930088	0.630678
1	rs59531141	5795581	G	A	2824	0.103045	-0.0129417	0.0151251	0.392194
1	rs12043762	5795600	G	A	2825	0.103009	-0.0128387	0.0151245	0.395954
1	rs2649063	5799631	G	A	2825	0.156637	-0.0200805	0.0128368	0.117749
1	rs2649066	5802390	A	G	2824	0.153152	-0.0185599	0.0129734	0.152542
1	rs12060804	5814154	G	A	2824	0.102691	-0.0277528	0.015313	0.0699302
1	rs80030164	5816959	A	G	2825	0.122478	-0.0259492	0.0142962	0.0695076
1	rs12076190	5829039	C	T	2825	0.15646	-0.0187905	0.0130149	0.148803
1	rs4129514	5831601	A	G	2824	0.250354	-0.0151044	0.010837	0.163384
1	rs28457723	5840181	G	A	2824	0.0584278	-0.00244195	0.0197906	0.901799
1	rs75883988	5858429	T	C	2825	0.322478	-0.0264495	0.010101	0.00883148
1	rs4845818	5861105	A	G	2825	0.0812389	-0.0042326	0.0171834	0.805435
1	rs28485858	5864398	T	C	2825	0.133982	-0.0105116	0.0138707	0.448554
1	rs9661840	5882333	C	T	2824	0.0734773	0.00434143	0.0180785	0.810219
1	rs10864640	5882696	A	G	2825	0.0500885	0.023736	0.0214449	0.268364
1	rs1890191	5887140	C	T	2824	0.129072	-0.0114645	0.0139948	0.412675
1	rs1698976	5900795	C	T	2824	0.294618	-0.00969716	0.0102345	0.343384
1	rs11579662	5901975	T	C	2825	0.15115	-0.0072187	0.0132489	0.585856
1	rs1765719	5905929	G	T	2823	0.201913	0.0360395	0.0115781	0.00185361
1	rs11121402	5908794	T	C	2825	0.101062	-0.0311476	0.0155707	0.0454571
1	rs74051394	5911588	C	A	2821	0.0664658	0.0377507	0.0187041	0.0435586
1	rs548726	5913621	T	C	2823	0.113355	0.0346851	0.0149213	0.0200967
1	rs11121600	5921042	A	C	2824	0.0764873	-0.00749925	0.0174893	0.668075
1	rs2297791	5927738	A	G	2824	0.0991501	0.0112602	0.0153999	0.464665
1	rs11121921	5939837	G	A	2824	0.143059	-0.0245316	0.0132585	0.0642782
1	rs17432446	5952726	T	C	2824	0.0733003	-0.00757234	0.0179532	0.673185
1	rs2312464	5960503	A	G	2824	0.217068	-0.012157	0.0113341	0.283447
1	rs2134551	5961870	G	A	2822	0.156804	-0.0212701	0.0127714	0.0958223
1	rs77453462	5970367	T	C	2825	0.196283	0.0208849	0.011758	0.0756963
1	rs12060900	5971314	A	G	2825	0.0723894	-0.00287891	0.0180363	0.873182
1	rs7549324	5982044	G	A	2824	0.232472	-0.0162567	0.0110571	0.141496
1	rs11587241	6022451	C	A	2823	0.0765143	-0.00106337	0.017577	0.951759
1	rs71629759	6026002	A	G	2825	0.0764602	-0.00105539	0.017576	0.952118
1	rs34768831	6031652	T	G	2825	0.0764602	-0.00105539	0.017576	0.952118
1	rs4068401	6034001	T	C	2824	0.224504	-0.0189597	0.0112472	0.0918489
1	rs11120934	6037603	G	A	2825	0.225664	-0.0180079	0.011242	0.109192
1	rs12124590	6060238	T	C	2825	0.24885	0.00183696	0.0106845	0.863495
1	rs481762	6061648	G	A	2727	0.411624	-0.0255596	0.00968625	0.00832114
1	rs1295107	6079392	A	G	2825	0.351858	-0.0250828	0.00979012	0.0104055
1	rs6688644	6079975	A	G	2825	0.293097	-0.0235519	0.0102969	0.0221789
1	rs72630663	6091437	A	G	2825	0.0580531	-0.0182662	0.0203643	0.369733
1	rs1295094	6095199	A	G	2825	0.318407	-0.0237968	0.0100741	0.0181676
1	rs3789562	6104029	G	A	2825	0.138053	0.010452	0.0135326	0.439902
1	rs3789560	6104715	G	A	2825	0.33292	-0.0233181	0.00990001	0.0185049
1	rs3789553	6117171	G	A	2824	0.38279	-0.0110302	0.00967887	0.254448
1	rs72862363	6138659	T	C	2824	0.0890581	-0.00672628	0.0167681	0.688319
1	rs11121183	6139169	G	T	2825	0.0955752	-0.00401125	0.0156447	0.797644
1	rs11583500	6140540	G	A	2825	0.290266	-0.00507992	0.0102413	0.61988
1	rs2294936	6145365	A	G	2825	0.251504	0.00365219	0.0107746	0.734637
1	rs3747980	6145683	G	A	2814	0.105544	0.018953	0.0154049	0.218576
1	rs2273042	6149122	A	G	2822	0.192594	-0.0194694	0.0118603	0.100681
1	rs3789529	6153525	A	G	2825	0.376106	-0.0037972	0.00949444	0.689201
1	rs3810992	6162601	C	T	2824	0.268237	-0.000422344	0.0106161	0.968266
1	rs3810988	6164029	T	C	2824	0.246813	-0.00170219	0.0108895	0.875784
1	rs1883768	6165419	T	C	2825	0.360708	0.00708683	0.00976462	0.467982
1	rs12094320	6167194	C	T	2824	0.456799	0.0110611	0.00946558	0.242582
1	rs12142108	6170988	A	G	2824	0.431303	-0.0164799	0.00953578	0.0839487
1	rs1883767	6175489	G	A	2825	0.463009	0.00926948	0.00943613	0.325933
1	rs2843495	6182321	G	A	2825	0.221593	0.00744731	0.0112101	0.506474
1	rs2843494	6183926	C	T	2824	0.298513	0.0100431	0.0102436	0.326877
1	rs2235790	6191632	T	C	2824	0.32631	0.0172856	0.0100788	0.0863382
1	rs11121299	6194018	C	T	2825	0.338761	-0.0236202	0.00984291	0.0164078
1	rs78406496	6199924	A	G	2822	0.407867	0.0138411	0.00963743	0.15095
1	rs2311389	6200885	A	C	2788	0.29089	-0.00056343	0.0104362	0.956945
1	rs12067480	6205349	T	C	2824	0.403506	0.0029901	0.00970463	0.757998
1	rs1883606	6207217	T	C	2825	0.322124	-0.0120206	0.00999193	0.228963
1	rs9434741	6217859	G	A	2825	0.282478	0.00514605	0.0103906	0.620417
1	rs731975	6222501	A	C	2825	0.470796	0.00536118	0.00946406	0.571069
1	rs12039290	6225739	A	C	2823	0.319341	0.0135431	0.0101406	0.181702
1	rs61062646	6228783	A	G	2821	0.153846	-0.00936291	0.0130729	0.473862
1	rs60925969	6229093	G	A	2824	0.167316	-0.00727771	0.0126606	0.565405
1	rs80166192	6230852	A	G	2823	0.494509	-0.0127243	0.00945961	0.178587
1	rs11809884	6232569	T	C	2825	0.135929	-0.00833468	0.01369	0.542647
1	rs4908863	6247066	T	C	2824	0.136331	-0.0102167	0.0136813	0.455209
1	rs7521209	6248784	C	T	2824	0.135977	-0.0107881	0.0136908	0.430705
1	rs2294714	6257826	C	T	2824	0.447592	-0.0122486	0.0094999	0.197278
1	rs3789521	6259043	A	G	2824	0.0913598	-0.0168393	0.0160148	0.293036
1	rs4908864	6263354	T	C	2824	0.256551	-0.00204157	0.0107579	0.849487
1	rs12071731	6276167	G	T	2825	0.0814159	0.013391	0.0172521	0.437634
1	rs846111	6279370	C	G	2825	0.156814	0.00222295	0.0127826	0.861941
1	rs9970334	6296238	T	G	2822	0.381467	-0.0041175	0.00957919	0.667313
1	rs12240078	6306912	C	T	2825	0.209912	-0.014661	0.0115006	0.20238
1	rs12744452	6308695	A	G	2825	0.41115	-0.00710431	0.00950052	0.454592
1	rs4908543	6317983	T	C	2824	0.41767	-0.00213527	0.00946725	0.821557
1	rs35061492	6328483	G	A	2821	0.169975	0.00374405	0.0123124	0.76106
1	rs3789513	6329989	T	C	2825	0.11115	-0.0100626	0.0147173	0.494148
1	rs12073007	6343714	C	A	2825	0.127611	-0.00613962	0.013905	0.658822
1	rs3789500	6352084	A	G	2825	0.14177	0.000586315	0.0132673	0.964751
1	rs17029372	6361437	T	G	2825	0.151327	0.00500961	0.0129718	0.699354
1	rs11121611	6367219	G	T	2824	0.381551	0.014063	0.00961456	0.143557
1	rs60285258	6392534	A	G	2809	0.1246	-0.00757335	0.0141213	0.591746
1	rs3827718	6411024	A	G	2825	0.126195	-0.00527465	0.0139701	0.705752
1	rs1122448	6412599	G	A	2787	0.148367	0.00504177	0.0132324	0.703189
1	rs17026985	6465054	A	G	2824	0.145184	-0.00565149	0.0131185	0.666612
1	rs57131142	6468160	G	A	2824	0.166608	0.000646654	0.01251	0.958775
1	rs7529205	6473294	G	A	2825	0.166549	0.00075936	0.0125091	0.951594
1	rs74709537	6487801	A	G	2825	0.0522124	-0.00335908	0.0210738	0.873356
1	rs61780710	6497075	C	T	2728	0.163673	0.000464133	0.0127443	0.970948
1	rs2986736	6512547	C	T	2805	0.245811	-0.00757377	0.0108316	0.484408
1	rs2986739	6548056	G	A	2825	0.274513	-0.00314303	0.0104867	0.764393
1	rs2986742	6550376	C	T	2824	0.274079	-0.00363844	0.0104588	0.727929
1	rs4908899	6561039	T	C	2825	0.105664	0.0298424	0.0153721	0.0522178
1	rs2986746	6561300	A	G	2823	0.10255	0.0327088	0.0156529	0.0366511
1	rs2986747	6562784	G	A	2825	0.0861947	0.000652111	0.0168133	0.969061
1	rs4908554	6568387	C	T	2824	0.357472	0.00806078	0.00972055	0.406962
1	rs3935435	6572175	G	A	2825	0.376283	0.00583835	0.00963069	0.544366
1	rs4243830	6577871	C	T	2806	0.203671	-0.0133805	0.0117728	0.25572
1	rs4908909	6599041	C	T	2825	0.17292	-0.00736322	0.0124653	0.554723
1	rs11581831	6609958	C	T	2823	0.226532	-0.0113335	0.0113236	0.316886
1	rs4908923	6614535	G	A	2823	0.228126	-0.0100401	0.0112606	0.372599
1	rs4908930	6629274	A	G	2824	0.285942	0.0184416	0.0104498	0.0776003
1	rs11587438	6631431	C	T	2823	0.227063	-0.00219729	0.0111949	0.844394
1	rs75256375	6649603	A	G	2825	0.0840708	0.019917	0.0168891	0.238285
1	rs7521134	6657240	T	C	2815	0.167673	-0.00179191	0.0125419	0.886389
1	rs2072948	6679848	T	C	2821	0.166253	-0.00148604	0.012617	0.906241
1	rs200458	6704635	A	G	2825	0.390088	-0.0186481	0.00957178	0.0513867
1	rs12145525	6711146	C	T	2824	0.427054	0.0183334	0.00945539	0.0525085
1	rs2235564	6713114	T	C	2825	0.188673	-0.000290789	0.0119322	0.980557
1	rs116345233	6717563	A	G	2825	0.079469	0.0188854	0.0174953	0.280385
1	rs201151	6732424	A	G	2825	0.433097	0.016742	0.00942296	0.0756136
1	rs189918	6737212	C	T	2692	0.444837	0.0143588	0.00972537	0.139829
1	rs277679	6783548	C	T	2823	0.459972	0.0121072	0.00933453	0.194618
1	rs4390192	6785946	T	G	2811	0.459267	0.0123955	0.00933309	0.184138
1	rs447558	6795230	T	C	2821	0.10989	0.00801397	0.0149913	0.592944
1	rs378930	6826467	G	A	2824	0.342599	-0.0183148	0.00978963	0.0613683
1	rs391674	6832052	G	A	2825	0.105664	0.00494125	0.0152558	0.746019
1	rs75087584	6833553	T	G	2761	0.256791	-0.0235895	0.0106088	0.0261767
1	rs11122144	6835761	A	G	2824	0.257436	-0.0252062	0.0105246	0.0166215
1	rs74050914	6837155	C	T	2823	0.257527	-0.0244027	0.0105353	0.0205432
1	rs1542899	6853355	G	A	2824	0.250354	-0.0219232	0.0105979	0.0385804
1	rs17029864	6863342	A	G	2824	0.276027	-0.0228868	0.0102136	0.0250376
1	rs659459	6873932	C	T	2825	0.0571681	-0.00744539	0.0200912	0.710951
1	rs74452797	6899170	C	T	2825	0.32531	-0.0161823	0.00983929	0.100039
1	rs72638520	6913481	G	T	2824	0.244688	-0.00532571	0.0108593	0.623831
1	rs6688732	6929760	A	G	2825	0.318584	-0.0170622	0.00989004	0.0844941
1	rs77773844	6939331	A	C	2822	0.243267	-0.0231233	0.0107205	0.0310114
1	rs7515502	6963402	G	C	2810	0.272242	-0.023803	0.0102806	0.0205954
1	rs11586867	6972393	T	C	2824	0.327373	-0.0220433	0.00979253	0.0243839
1	rs10864247	6982350	A	G	2825	0.455398	-0.00207848	0.00940237	0.825047
1	rs6577395	6991925	C	T	2824	0.182897	0.0266159	0.0119502	0.0259311
1	rs72638547	7001078	T	C	2825	0.221593	-0.0132293	0.0110758	0.232308
1	rs75821729	7009910	A	G	2819	0.22437	-0.0287255	0.0109663	0.0088073
1	rs10864251	7011805	A	C	2825	0.408673	-0.00448876	0.00944904	0.634752
1	rs11120796	7014330	A	G	2824	0.171388	0.0272956	0.0122732	0.0261486
1	rs12239076	7014540	G	C	2824	0.170326	0.0268284	0.0123328	0.0296019
1	rs884736	7015105	T	C	2825	0.164956	0.0255223	0.0125332	0.041712
1	rs17030082	7029262	G	A	2825	0.360531	-0.00763588	0.00987014	0.439147
1	rs6681529	7052566	A	G	2824	0.445999	-0.0030961	0.00955914	0.746022
1	rs78892388	7053487	C	T	2824	0.211048	-0.00317337	0.0113511	0.779812
1	rs60710399	7057338	T	C	2822	0.253189	-0.00746562	0.0106494	0.483281
1	rs6693950	7085494	G	A	2825	0.160177	-0.00428154	0.0127915	0.737837
1	rs11120820	7087739	A	G	2825	0.0943363	-0.0177542	0.0160696	0.269232
1	rs4243823	7088855	A	G	2824	0.398725	-0.00725599	0.00973317	0.455975
1	rs7553537	7096700	T	C	2824	0.251771	0.0201672	0.0109311	0.0650466
1	rs12728534	7098807	C	T	2812	0.0915718	-0.0157694	0.0163057	0.333489
1	rs12025462	7107665	G	A	2825	0.370265	-0.0117276	0.00972323	0.227764
1	rs6577410	7112390	T	C	2824	0.340829	-0.00609899	0.00983679	0.535246
1	rs4908595	7119202	T	C	2825	0.319292	-0.00804671	0.010006	0.421287
1	rs117889488	7119514	A	C	2762	0.0550326	0.000481284	0.0209111	0.981638
1	rs4436414	7120915	G	A	2825	0.448142	-0.00201223	0.00939871	0.830472
1	rs7521119	7121794	A	G	2819	0.319794	-0.0076737	0.00999859	0.442797
1	rs555505816	7122726	T	C	2823	0.0717322	-0.0186905	0.0178238	0.294349
1	rs34096415	7126357	G	A	2805	0.0882353	0.0153481	0.0167635	0.359895
1	rs6662527	7129388	T	C	2822	0.46297	-0.00688087	0.0093358	0.461098
1	rs72640062	7130828	T	G	2825	0.195752	0.0171886	0.0117887	0.144825
1	rs74891443	7131072	G	T	2824	0.154745	-0.0170819	0.0127374	0.179894
1	rs11120831	7131192	G	A	2824	0.393768	-0.0152326	0.00946694	0.107609
1	rs1009113	7143807	A	G	2825	0.271681	-0.0194639	0.0103878	0.0609688
1	rs7544611	7148455	T	C	2825	0.344425	0.0104032	0.00991992	0.294308
1	rs2071917	7150527	G	A	2825	0.376106	-0.0155401	0.0095858	0.104985
1	rs2071918	7150577	T	C	2822	0.232282	0.0118439	0.0111827	0.289542
1	rs11120840	7156082	T	G	2825	0.385487	0.00903542	0.00957771	0.345487
1	rs11120841	7157401	G	A	2825	0.132389	-0.00399342	0.0139602	0.774833
1	rs10779674	7160542	T	C	2825	0.487965	-0.00775994	0.00937277	0.407713
1	rs28446548	7164314	T	C	2819	0.399432	-0.0155024	0.00957012	0.10526
1	rs9434469	7177744	T	C	2825	0.156637	-0.00253086	0.0126855	0.841865
1	rs7532024	7179479	T	C	2825	0.438053	-0.002463	0.00925418	0.790124
1	rs4908443	7179721	T	C	2825	0.361593	-0.000473192	0.00961091	0.960732
1	rs4460663	7186325	A	G	2825	0.430088	-0.00989826	0.00937474	0.29104
1	rs12032971	7190806	G	A	2825	0.0893805	-0.01319	0.0162007	0.415552
1	rs11120861	7196125	G	A	2821	0.295285	-0.00966947	0.0102146	0.343825
1	rs4908600	7196659	T	C	2824	0.167847	-0.00226479	0.0122914	0.853811
1	rs72641220	7198514	C	T	2818	0.0888928	-0.0117915	0.0162838	0.468989
1	rs17030384	7210974	A	G	2825	0.14885	-0.00578734	0.0132602	0.662515
1	rs9434482	7211340	T	G	2825	0.241062	-0.00668149	0.0108198	0.536888
1	rs13376128	7214374	T	G	2825	0.190619	0.000748261	0.0118461	0.949635
1	rs9434483	7217727	G	A	2825	0.181062	0.00646834	0.011982	0.589309
1	rs10779676	7217906	T	C	2825	0.377699	-0.0108409	0.0095103	0.254322
1	rs4908602	7220970	A	G	2825	0.429735	0.00600724	0.00933683	0.51997
1	rs4908445	7241523	G	A	2825	0.289027	-0.00365763	0.0103423	0.723596
1	rs12735487	7245162	A	G	2825	0.183009	0.00159787	0.0120736	0.894712
1	rs4908605	7245434	G	T	2825	0.487965	0.00256653	0.00924865	0.781394
1	rs11120876	7252366	T	C	2824	0.245574	0.0214511	0.0108692	0.0484305
1	rs58258089	7259142	G	T	2825	0.059292	-0.0342483	0.0196714	0.0816794
1	rs2097524	7261498	C	A	2823	0.466348	0.00363345	0.0091701	0.691937
1	rs78133753	7266233	C	T	2825	0.060885	-0.0101287	0.0194641	0.6028
1	rs12041336	7266529	A	G	2825	0.0555752	-0.000242314	0.0203923	0.990519
1	rs4908448	7269283	C	T	2825	0.419646	-0.00122795	0.00935723	0.895593
1	rs78437889	7274919	T	C	2825	0.100708	-0.0111761	0.0154081	0.468247
1	rs59833900	7278011	C	T	2824	0.0607295	0.0109116	0.0196694	0.579066
1	rs4243824	7289777	G	A	2825	0.369204	-0.00669126	0.00958889	0.485293
1	rs7524258	7292229	T	C	2825	0.42	-0.00358326	0.00938172	0.702505
1	rs7521056	7297400	T	A	2824	0.121282	-0.00707779	0.0143875	0.622762
1	rs4908451	7299618	G	C	2824	0.290545	0.00285745	0.0101491	0.778291
1	rs4908610	7311260	C	A	2825	0.310088	0.00367321	0.0100408	0.714493
1	rs6701870	7312258	C	T	2825	0.119469	-0.00746892	0.0144742	0.605844
1	rs6698548	7317541	G	A	2825	0.280531	0.0111458	0.0103304	0.280615
1	rs10864289	7318448	T	C	2825	0.25115	0.001258	0.0105968	0.905501
1	rs7515140	7320047	A	T	2819	0.252217	0.00337022	0.0105946	0.750403
1	rs1811132	7322581	C	T	2825	0.499292	-0.0121543	0.00922431	0.187623
1	rs76109818	7324463	G	A	2824	0.123407	0.0087413	0.014128	0.5361
1	rs61780041	7324582	A	G	2825	0.106549	-0.00695421	0.0149644	0.642134
1	rs60130788	7325255	G	A	2825	0.373628	-0.00774621	0.00946344	0.413049
1	rs10864290	7326245	A	G	2825	0.404071	-0.00110508	0.00948246	0.907225
1	rs11583441	7327719	C	T	2825	0.118053	-0.00782766	0.0146263	0.592527
1	rs2412148	7331060	T	C	2825	0.16177	-0.0125442	0.0126976	0.323191
1	rs2412147	7331347	A	G	2822	0.252835	-0.00164892	0.0107384	0.877961
1	rs7539460	7338706	G	A	2825	0.425664	0.00414271	0.00927697	0.655194
1	rs2001142	7348943	T	C	2823	0.166844	-0.00488786	0.01254	0.696698
1	rs1894654	7351434	C	T	2822	0.170446	-0.00570669	0.0124735	0.647309
1	rs6577436	7355346	T	C	2825	0.39823	0.00123474	0.00940088	0.895504
1	rs11120896	7361338	A	G	2825	0.396991	0.000949384	0.00942067	0.919728
1	rs4908619	7369931	G	A	2825	0.32	-0.00312982	0.0101599	0.758041
1	rs12128469	7375258	T	C	2825	0.276283	0.00137415	0.0105958	0.896813
1	rs7543711	7379198	T	C	2825	0.157522	-0.0133369	0.0130128	0.305406
1	rs12041403	7394728	T	C	2824	0.409171	-0.00527401	0.00958843	0.582292
1	rs6674628	7399629	T	C	2825	0.227434	0.000439257	0.0110355	0.968249
1	rs705681	7402480	C	T	2824	0.227514	0.0012867	0.0112264	0.908751
1	rs705680	7402502	T	C	2824	0.214589	0.00549653	0.0113336	0.627692
1	rs763173	7410182	G	T	2786	0.472003	-0.00118435	0.00955488	0.901353
1	rs1894655	7417290	T	C	2825	0.471681	-0.000976157	0.00947238	0.917921
1	rs2153862	7417411	T	C	2823	0.471661	-0.00113567	0.00947929	0.904637
1	rs845265	7425417	C	T	2825	0.463717	-0.00024275	0.00949591	0.979605
1	rs2040433	7448154	T	C	2825	0.489735	0.00139876	0.00939804	0.881684
1	rs845231	7448350	C	T	2825	0.496991	0.00411137	0.00940447	0.661987
1	rs845202	7464375	A	G	2824	0.466714	0.00142557	0.00944995	0.88009
1	rs7535846	7471157	T	C	2825	0.239469	0.00159158	0.0108837	0.883735
1	rs11120917	7478076	T	C	2825	0.233628	-0.00143623	0.0110973	0.897025
1	rs115953234	7480345	G	A	2823	0.463868	-0.00512352	0.00945756	0.587999
1	rs4908637	7482757	A	G	2825	0.266903	-0.00744823	0.0106807	0.48558
1	rs11120922	7485370	G	A	2825	0.470088	0.00471243	0.00945198	0.618086
1	rs61772205	7489748	G	A	2820	0.258688	-0.0202372	0.0108881	0.063076
1	rs61229957	7491728	C	A	2824	0.25301	0.0108629	0.0107661	0.312981
1	rs9988557	7493231	A	G	2823	0.262664	0.00286452	0.0106959	0.788842
1	rs114258814	7500283	G	A	2824	0.0575425	-0.0268845	0.0201729	0.182628
1	rs17030865	7500586	G	A	2824	0.0872875	0.0300798	0.0164075	0.0667579
1	rs12565108	7501060	T	C	2824	0.288421	-0.00566239	0.010478	0.588915
1	rs118097325	7501448	A	G	2825	0.0631858	-0.0210099	0.0193524	0.277635
1	rs1775047	7501823	T	C	2820	0.24805	0.00478099	0.0108631	0.659854
1	rs61032551	7510062	G	A	2825	0.0975221	-0.0192956	0.015919	0.225469
1	rs6577445	7513025	C	T	2824	0.182011	-0.0227405	0.0121582	0.0614308
1	rs1193247	7513252	C	T	2825	0.444602	-0.0224852	0.00947451	0.0176335
1	rs61772213	7513294	T	C	2824	0.0830382	-0.0343964	0.0170077	0.0431354
1	rs67725975	7517947	T	C	2822	0.0970943	-0.0265623	0.0159509	0.0958613
1	rs1750840	7518124	C	T	2822	0.202516	0.00444607	0.0116516	0.702769
1	rs17030902	7518698	C	T	2825	0.0982301	-0.0211824	0.0155042	0.171865
1	rs1750837	7520601	T	C	2824	0.448477	-0.0172677	0.00933089	0.0642283
1	rs1725233	7520629	T	C	2823	0.108927	-0.0127882	0.0151678	0.399162
1	rs1342480	7520980	A	G	2822	0.0848689	-0.00436945	0.0169961	0.797113
1	rs11805932	7521479	A	G	2825	0.315929	-0.0155794	0.0101419	0.124504
1	rs1616122	7521585	T	C	2825	0.158761	-0.00126247	0.0128331	0.921634
1	rs1725230	7523076	T	C	2825	0.280885	-0.00734246	0.0104403	0.481879
1	rs6702132	7524476	G	A	2825	0.373628	-0.0105744	0.00973541	0.277399
1	rs11804218	7525346	C	T	2825	0.0966372	-0.0241629	0.0158712	0.1279
1	rs1201529	7527996	C	T	2825	0.271504	-0.00345604	0.0105168	0.742443
1	rs79217813	7532462	C	T	2821	0.106523	-0.0176893	0.0149475	0.236639
1	rs11805877	7534326	C	T	2825	0.178053	-0.012082	0.0121439	0.319782
1	rs1149338	7536259	A	G	2824	0.158817	-0.00778187	0.0127326	0.541081
1	rs1193181	7537130	G	T	2824	0.310552	-0.00284874	0.00997938	0.77529
1	rs2796483	7541345	C	T	2824	0.402797	-0.00666084	0.00956546	0.486214
1	rs74053039	7543000	T	C	2823	0.0894439	-0.0194685	0.0165574	0.239667
1	rs12091424	7549740	G	A	2825	0.080885	-0.0223287	0.0172526	0.195589
1	rs1309332	7552461	T	C	2825	0.233451	-0.0144845	0.0110646	0.190509
1	rs7551012	7553395	A	G	2814	0.140547	-0.0125227	0.0134332	0.351224
1	rs11120948	7555103	C	T	2823	0.137974	-0.00899077	0.0136402	0.509807
1	rs10864304	7557152	G	A	2825	0.386372	0.0119193	0.00953083	0.211081
1	rs1750844	7558789	A	G	2806	0.336957	-0.00203911	0.00978398	0.834906
1	rs1750851	7561152	T	C	2824	0.287535	-0.0103768	0.0104008	0.318429
1	rs10864305	7567346	T	C	2825	0.0624779	-0.0158376	0.019323	0.412429
1	rs1193179	7569602	T	C	2824	0.476983	-0.00120472	0.00945497	0.898611
1	rs7529399	7575666	C	T	2825	0.129381	-0.00449999	0.0138096	0.744531
1	rs2478267	7584814	G	T	2825	0.230973	0.00535963	0.0110048	0.62624
1	rs2478266	7595233	G	A	2825	0.286195	-0.00392639	0.0103675	0.704894
1	rs72865422	7596466	T	C	2823	0.264612	0.00274605	0.0108715	0.800583
1	rs6577449	7598094	T	C	2824	0.271246	0.00166373	0.0107914	0.877475
1	rs12407666	7600905	A	G	2825	0.324602	0.00383752	0.0099843	0.700715
1	rs1750824	7603317	G	A	2825	0.275575	0.00122651	0.0105842	0.907746
1	rs4908654	7611606	T	C	2824	0.162358	-0.000694819	0.0125434	0.955825
1	rs7417202	7613850	G	A	2825	0.474867	0.00538236	0.00948643	0.57046
1	rs34681732	7616235	A	G	2825	0.245664	0.0111906	0.0107153	0.296319
1	rs1193159	7616610	T	C	2824	0.31852	-0.00435815	0.0098285	0.657462
1	rs17031113	7617484	A	G	2825	0.429204	0.0051867	0.00954044	0.58668
1	rs6697897	7617555	C	T	2823	0.0874956	-0.0226671	0.0163608	0.165914
1	rs12043374	7618117	C	A	2825	0.429381	0.00525909	0.00954296	0.581568
1	rs72630513	7670414	A	G	2821	0.0811769	-0.0300755	0.0173666	0.0833089
1	rs72630514	7670420	G	T	2825	0.0812389	-0.0299803	0.0173501	0.0839944
1	rs12139380	7682237	C	T	2824	0.115085	-0.0186366	0.01454	0.199932
1	rs61014722	7682879	C	T	2824	0.115793	-0.017779	0.0145133	0.220571
1	rs112834828	7701233	A	G	2825	0.0578761	-0.0283921	0.0199266	0.154204
1	rs4908660	7707287	G	A	2823	0.364506	-0.00578365	0.00977239	0.55396
1	rs74336519	7711509	C	T	2824	0.214412	-0.00203373	0.011358	0.857893
1	rs9434879	7713021	A	G	2825	0.278938	0.00171812	0.0103078	0.867621
1	rs17031253	7717080	A	C	2825	0.0716814	0.00388391	0.0181525	0.830578
1	rs1891215	7727854	C	T	2825	0.36	0.00479818	0.00958947	0.616822
1	rs4908473	7731730	C	T	2825	0.276283	0.00458155	0.010354	0.658133
1	rs77914680	7731876	C	T	2825	0.276283	0.00458155	0.010354	0.658133
1	rs6673977	7736097	G	A	2824	0.0766643	0.00291529	0.0175176	0.867826
1	rs1539180	7744767	C	T	2825	0.259646	0.00352985	0.0106996	0.741471
1	rs7551807	7753948	C	A	2822	0.0880581	-0.00739532	0.0163979	0.651995
1	rs34268176	7755583	T	C	2824	0.103754	0.0074905	0.015037	0.618387
1	rs12756299	7758760	C	T	2825	0.337168	0.00253764	0.00990852	0.797868
1	rs2301488	7792411	T	C	2824	0.383144	-0.00214331	0.00967544	0.824687
1	rs4908688	7795554	T	C	2824	0.342422	0.00198902	0.0098264	0.839592
1	rs2071986	7805208	T	G	2824	0.477868	0.00560643	0.00944318	0.552712
1	rs9919220	7811961	G	A	2824	0.30347	-0.00150229	0.0101311	0.882118
1	rs3813809	7828417	A	C	2825	0.274867	-0.00829835	0.0103955	0.424715
1	rs2153733	7830262	C	T	2824	0.275673	-0.00777711	0.0103896	0.454129
1	rs707458	7832212	T	C	2825	0.295575	-0.00890785	0.0103525	0.389537
1	rs2071987	7834026	A	G	2824	0.369865	0.00920144	0.00955333	0.335464
1	rs3753503	7841971	A	G	2825	0.367788	0.0103862	0.0095612	0.277352
1	rs228729	7845695	T	C	2825	0.261593	-0.0056328	0.0106428	0.596627
1	rs836755	7846527	C	A	2825	0.426018	0.0105608	0.0092686	0.25453
1	rs707467	7861684	C	A	2755	0.489655	0.00402458	0.00931513	0.665707
1	rs228642	7863293	T	C	2825	0.191681	-0.00289217	0.0120291	0.809996
1	rs228666	7868725	C	T	2822	0.330085	-0.00332677	0.00990572	0.736989
1	rs2797685	7879063	T	C	2825	0.489027	0.00428226	0.00930592	0.645398
1	rs10127838	7881780	T	C	2825	0.134513	-0.018637	0.0138128	0.177257
1	rs2859388	7888215	A	G	2825	0.193097	-0.00283167	0.0120021	0.813486
1	rs2890565	7909737	T	C	2825	0.285664	-0.0137858	0.0102503	0.178652
1	rs3753500	7911302	C	T	2822	0.406095	0.000337022	0.0096004	0.971996
1	rs228648	7913430	A	G	2823	0.342898	-0.00317421	0.0100537	0.752212
1	rs11582983	7916387	C	T	2822	0.0822112	0.00612849	0.0169958	0.718408
1	rs707476	7918106	T	C	2823	0.0706695	0.0052129	0.0181123	0.773492
1	rs2859389	7920423	T	C	2824	0.189093	-0.00127233	0.012127	0.916441
1	rs7525916	7923038	G	T	2722	0.0802719	0.0270218	0.0172159	0.116513
1	rs504560	7926542	A	G	2824	0.251416	-0.00829081	0.0107355	0.43995
1	rs744000	7934518	G	A	2823	0.499469	0.00355608	0.00943797	0.706334
1	rs228716	7936272	G	T	2824	0.261154	0.00186401	0.0107828	0.862755
1	rs227147	7955089	A	G	2824	0.148017	0.0143413	0.0130405	0.271439
1	rs170551	7955894	A	G	2805	0.299643	0.0120744	0.0101148	0.23258
1	rs227163	7961206	C	T	2824	0.253718	0.0027723	0.0107063	0.795681
1	rs12068202	7961294	A	G	2822	0.402374	0.0104288	0.00944336	0.269438
1	rs679563	7971078	G	A	2824	0.0819759	0.0453704	0.0170883	0.00792963
1	rs1776354	7972201	G	A	2820	0.350532	-0.00145115	0.00979778	0.882256
1	rs161803	7975789	A	G	2824	0.460871	0.00165546	0.00931551	0.858951
1	rs161826	7980338	A	G	2824	0.461225	0.00144551	0.00931449	0.876672
1	rs863171	7992615	T	C	2823	0.398689	-0.00574099	0.00948907	0.545172
1	rs161811	7999602	C	T	2825	0.460885	-0.00175724	0.00932204	0.850482
1	rs161810	8000797	T	C	2824	0.466006	-0.000885496	0.0093443	0.924503
1	rs10864320	8003064	G	A	2825	0.423186	-0.00307255	0.00942328	0.744379
1	rs226474	8009763	C	T	2825	0.0569911	0.0204255	0.0201828	0.311526
1	rs35675666	8021973	T	G	2825	0.0661947	0.00357275	0.018775	0.84908
1	rs3766606	8022197	T	G	2825	0.0661947	0.00357275	0.018775	0.84908
1	rs4908488	8024592	C	T	2825	0.0715044	0.0142084	0.0181698	0.434227
1	rs178932	8030300	G	A	2822	0.327427	-0.0112294	0.00984057	0.253815
1	rs74560209	8033226	G	A	2822	0.0620128	-0.0219408	0.0193317	0.256391
1	rs225119	8044361	T	C	2825	0.355221	-0.00366095	0.00977447	0.708001
1	rs12727642	8046672	A	C	2825	0.0667257	0.00194222	0.0187696	0.917585
1	rs426561	8057254	T	C	2824	0.280276	-0.0113335	0.0103218	0.272195
1	rs225132	8095500	T	G	2823	0.35813	0.00165144	0.0097572	0.865598
1	rs225133	8098462	G	A	2825	0.423363	-0.00188523	0.00945286	0.841923
1	rs2050198	8111839	G	T	2825	0.0686726	-0.010675	0.0185071	0.564071
1	rs55634431	8149549	A	G	2821	0.346863	0.00438099	0.00982691	0.65573
1	rs72634258	8150638	C	T	2822	0.0690999	-0.0150494	0.0185227	0.416513
1	rs7523335	8180210	G	A	2824	0.285588	0.0120406	0.0103305	0.243801
1	rs56296862	8186775	T	C	2825	0.0989381	0.0330647	0.015589	0.0339198
1	rs4908736	8187211	A	G	2823	0.297733	0.00725346	0.0101636	0.475431
1	rs12144409	8191889	C	T	2820	0.468085	-0.0174822	0.00939904	0.0628854
1	rs7545284	8192898	A	G	2825	0.393628	0.00366721	0.00951322	0.699878
1	rs7529511	8195226	T	C	2825	0.334159	-0.034831	0.00990921	0.000439727
1	rs57456491	8200157	G	A	2825	0.269911	0.0174897	0.0105133	0.0961968
1	rs12564077	8212425	C	T	2825	0.241239	0.00651561	0.0108816	0.549326
1	rs11121117	8217303	C	T	2805	0.192335	0.00124927	0.0119584	0.916799
1	rs10864334	8220106	T	C	2825	0.192389	0.00102989	0.0119116	0.9311
1	rs17032281	8222156	A	G	2825	0.316991	0.00385995	0.00999165	0.699261
1	rs6663882	8244145	G	A	2825	0.186903	-8.55101e-05	0.0120472	0.994337
1	rs60650319	8246289	A	C	2824	0.234596	-0.00147871	0.0109986	0.89305
1	rs72635712	8259475	T	C	2823	0.258767	-0.0127397	0.0108222	0.239121
1	rs7548511	8267513	G	A	2825	0.312743	-0.0155717	0.0102074	0.127129
1	rs11121129	8268095	A	G	2825	0.312035	-0.0158096	0.0102118	0.12158
1	rs11121131	8272231	A	G	2823	0.303224	-0.0198286	0.0102858	0.0538849
1	rs6683603	8273177	G	T	2824	0.482118	-0.0134171	0.00941631	0.154191
1	rs405689	8273551	T	C	2821	0.236618	-0.000385799	0.0113136	0.972797
1	rs78732195	8274569	A	G	2821	0.0749734	-0.0174351	0.0180414	0.333846
1	rs411654	8274807	G	A	2815	0.113321	-0.0125978	0.0149686	0.400004
1	rs428180	8278899	C	A	2824	0.466714	-0.00658255	0.00942274	0.484814
1	rs78863888	8279716	C	T	2795	0.20322	-0.0103404	0.0119423	0.386562
1	rs11121137	8287391	A	G	2824	0.473619	-0.00193945	0.00939022	0.83637
1	rs6679409	8291894	C	T	2825	0.110088	-0.0116159	0.0150007	0.43872
1	rs299499	8292761	G	A	2824	0.180241	0.00885989	0.0123576	0.4734
1	rs17032328	8301494	A	G	2823	0.111406	-0.00939188	0.014949	0.529833
1	rs12403649	8306031	C	T	2825	0.138584	-0.012915	0.0134992	0.338709
1	rs6697815	8307849	G	T	2814	0.497512	0.0101168	0.00948275	0.286032
1	rs11583166	8310062	A	G	2825	0.0681416	-0.00120582	0.0184098	0.947777
1	rs4301655	8313894	A	G	2824	0.4375	-0.00526215	0.00953513	0.581038
1	rs10779700	8325842	C	T	2823	0.399221	-0.00646931	0.00957951	0.499468
1	rs72862657	8336374	T	C	2823	0.209883	-0.0179551	0.0113825	0.114697
1	rs299689	8352398	T	C	2824	0.209101	-0.00332622	0.0114577	0.771584
1	rs11121153	8362460	G	A	2824	0.31728	-0.00224115	0.0099542	0.821866
1	rs966134	8373208	A	G	2825	0.23823	0.00428419	0.0109273	0.695012
1	rs12132135	8382607	G	A	2823	0.180128	0.00390259	0.0120659	0.746362
1	rs12142465	8390054	A	C	2808	0.130164	0.00535961	0.013996	0.701766
1	rs11586622	8392395	G	A	2824	0.176877	0.0141017	0.0122627	0.250158
1	rs7520373	8397803	C	T	2825	0.30708	0.01037	0.0102348	0.31096
1	rs8627	8412935	C	T	2825	0.136637	0.0137521	0.0134492	0.306534
1	rs1064826	8412989	A	G	2825	0.0589381	0.0078571	0.019535	0.687532
1	rs2252865	8422676	T	C	2825	0.0814159	0.0188371	0.0168898	0.264724
1	rs10779702	8423510	A	G	2823	0.0791711	0.0190582	0.0171059	0.265224
1	rs3765971	8445360	C	T	2825	0.0773451	0.0143889	0.0173294	0.406361
1	rs2120461	8447722	C	T	2825	0.080531	0.0153128	0.0170355	0.368721
1	rs301793	8467534	T	C	2825	0.0530973	0.03064	0.0209258	0.143134
1	rs301788	8472164	C	T	2825	0.0530973	0.03064	0.0209258	0.143134
1	rs78054286	8475050	C	G	2818	0.198545	0.0112932	0.0115342	0.327528
1	rs11121181	8477006	G	A	2824	0.234596	0.0175462	0.0110637	0.112758
1	rs301806	8482078	C	T	2825	0.153982	0.0112321	0.0131906	0.39448
1	rs301807	8484823	A	G	2817	0.156905	0.0122373	0.0130758	0.349341
1	rs301797	8487323	A	C	2825	0.0711504	0.0261493	0.0180599	0.147639
1	rs301798	8488565	G	A	2824	0.0740085	0.0278129	0.0177051	0.116205
1	rs301799	8489302	C	T	2823	0.160822	0.00890414	0.0129391	0.491353
1	rs302719	8490320	G	T	2822	0.0744153	0.0259718	0.0176745	0.141711
1	rs301800	8490603	T	C	2825	0.0516814	0.0271369	0.0211644	0.199774
1	rs172531	8495590	G	A	2825	0.0761062	0.0230919	0.0174756	0.186375
1	rs301801	8495945	C	T	2825	0.0762832	0.0214877	0.0174606	0.218457
1	rs301802	8497307	T	A	2822	0.156449	0.0076716	0.0130929	0.557919
1	rs4908760	8526142	G	A	2825	0.161947	0.0136256	0.0128293	0.288203
1	rs4908501	8554471	G	T	2825	0.0527434	0.0101937	0.0206916	0.622262
1	rs6577494	8576925	C	T	2825	0.159115	0.014271	0.0129307	0.269741
1	rs6678982	8577185	A	C	2825	0.107257	0.00338433	0.0152391	0.82425
1	rs7545384	8580960	C	A	2825	0.215044	0.0152105	0.0113893	0.18171
1	rs2297867	8586563	C	A	2823	0.0543748	0.0233942	0.0207258	0.259004
1	rs12136689	8601118	C	A	2824	0.0529391	0.0128401	0.0206638	0.534348
1	rs4581300	8610505	T	G	2824	0.0511686	0.032147	0.0211795	0.129055
1	rs10492964	8629380	T	G	2825	0.210442	0.0188062	0.0114732	0.101183
1	rs12122851	8634290	A	G	2825	0.104602	0.00612272	0.0153939	0.690823
1	rs1934138	8645816	G	A	2825	0.158407	0.0131545	0.0129787	0.310801
1	rs11121203	8648240	C	T	2825	0.106726	0.00109535	0.0152637	0.942792
1	rs6675857	8652154	A	G	2825	0.212212	0.0156495	0.0114394	0.171302
1	rs1318218	8658712	T	C	2825	0.156991	0.0150637	0.0130227	0.247386
1	rs6577513	8702753	G	A	2805	0.162032	0.0144209	0.0129701	0.266197
1	rs56305243	8725420	C	T	2825	0.108142	0.00342853	0.0151985	0.821525
1	rs11577530	8743444	T	C	2825	0.107434	0.0040159	0.0152309	0.792036
1	rs6658881	8751268	C	T	2825	0.0527434	0.0366426	0.0209102	0.0797082
1	rs12025126	8759554	T	C	2822	0.201453	0.013748	0.0116207	0.236783
1	rs12567592	8788907	T	C	2823	0.102373	0.0137577	0.0154788	0.374106
1	rs4908777	8804237	G	A	2824	0.122344	0.0128315	0.0142559	0.368076
1	rs2131679	8811768	G	A	2825	0.210265	0.0162535	0.0114498	0.15574
1	rs7513880	8839300	G	A	2812	0.163051	0.0131974	0.012835	0.303839
1	rs12137865	8868406	G	A	2823	0.119377	0.0101673	0.0144575	0.481896
1	rs4908518	8892577	A	G	2825	0.204248	0.0135365	0.0117386	0.248846
1	rs12565639	8901391	G	A	2823	0.253277	0.0222546	0.0107877	0.039117
1	rs11121242	8906301	A	G	2825	0.103009	0.0335624	0.0150966	0.0262033
1	rs11121247	8918795	T	C	2825	0.0532743	0.0172956	0.0207505	0.404561
1	rs2781065	8926752	T	C	2824	0.0538244	0.0166602	0.0206662	0.420154
1	rs2781064	8926868	T	C	2825	0.184956	0.0194838	0.0120388	0.105573
1	rs2274971	8931149	C	T	2825	0.243186	0.0206836	0.0109113	0.0580109
1	rs12034719	8960153	G	A	2824	0.288421	0.0178447	0.0102966	0.0830833
1	rs7534552	8969219	A	G	2823	0.249203	0.0147042	0.0107568	0.171635
1	rs6665631	8978514	G	A	2822	0.121722	0.00736455	0.0142813	0.60608
1	rs12144840	8982271	T	C	2823	0.262487	-0.00143518	0.0105501	0.891794
1	rs78847327	8985988	A	G	2824	0.298867	-0.0028845	0.0101849	0.777013
1	rs10779706	8986682	G	T	2823	0.157279	0.0166536	0.0127611	0.191883
1	rs2765512	8987259	C	T	2825	0.306903	0.0151488	0.00991928	0.126708
1	rs57081602	8987340	G	T	2821	0.491315	-0.00116085	0.00924934	0.900123
1	rs6577539	8989235	G	A	2823	0.0556146	0.00196634	0.0199933	0.921654
1	rs4609454	8991141	A	G	2825	0.171504	0.0205044	0.0124068	0.0983968
1	rs9434652	8991873	T	C	2825	0.110442	0.0260257	0.0148511	0.0796975
1	rs12091891	9000220	G	A	2825	0.0907965	-0.00577382	0.0162159	0.721796
1	rs6692694	9000882	T	C	2825	0.351858	-0.00159587	0.00987475	0.871612
1	rs2274326	9009214	T	C	2822	0.229093	0.0129626	0.0110569	0.241057
1	rs2274329	9009451	C	G	2820	0.171277	0.00203896	0.0123571	0.868942
1	rs17032907	9010405	T	C	2824	0.391112	-0.0112471	0.00945821	0.234387
1	rs3765966	9011722	G	T	2823	0.205632	0.0100507	0.0112769	0.372787
1	rs12059715	9015954	C	T	2825	0.243186	-0.0043603	0.0108591	0.688026
1	rs2274332	9017091	T	C	2820	0.123936	-0.0105549	0.0142113	0.457655
1	rs12126080	9026751	A	G	2824	0.0837465	-0.00901878	0.0169945	0.595635
1	rs3737665	9030964	C	T	2824	0.418378	-0.0102541	0.00958154	0.284532
1	rs3765963	9034598	A	G	2825	0.218938	0.00303004	0.0113482	0.789465
1	rs12127547	9036614	G	A	2825	0.0704425	0.00458103	0.018275	0.802068
1	rs6577546	9039022	G	A	2824	0.148548	0.00531428	0.0131383	0.685855
1	rs7513804	9045124	C	T	2809	0.155393	-0.00506607	0.0129944	0.696635
1	rs875148	9049032	G	T	2825	0.253097	-0.00527487	0.0107953	0.625106
1	rs17392147	9060210	C	T	2813	0.058123	0.0281595	0.0203278	0.165969
1	rs17033008	9060789	A	G	2824	0.115793	0.00212018	0.0144641	0.883461
1	rs12047015	9061382	C	T	2824	0.146601	0.010171	0.0131985	0.440933
1	rs2039631	9068020	T	C	2823	0.124867	0.00181771	0.0142439	0.898455
1	rs7530465	9068386	A	G	2825	0.181593	-0.0195145	0.0119486	0.102425
1	rs66463959	9069412	A	G	2824	0.143591	-0.00148225	0.0133802	0.911791
1	rs7537425	9073801	C	T	2825	0.467611	-0.00052089	0.00935025	0.955574
1	rs12063980	9074465	T	C	2824	0.206268	-0.00210993	0.0113303	0.852272
1	rs10864381	9095494	G	A	2824	0.329674	0.010335	0.00997251	0.300039
1	rs1060998	9100479	A	G	2822	0.215096	-0.00681802	0.0112066	0.542927
1	rs55909245	9102889	A	G	2824	0.146246	-0.0218495	0.0130595	0.0943127
1	rs7521322	9114091	A	G	2824	0.330914	0.0119547	0.0099336	0.228799
1	rs2505972	9116899	C	A	2825	0.395929	-0.0112923	0.00960344	0.239651
1	rs17842190	9118423	T	C	2824	0.123761	-0.0442552	0.0143022	0.00197287
1	rs12145292	9118596	C	A	2824	0.406339	-0.015858	0.00942132	0.0923358
1	rs2478869	9127159	C	A	2824	0.130489	0.0274538	0.0138868	0.048045
1	rs77917183	9134607	A	C	2825	0.216283	0.00303129	0.0111296	0.785343
1	rs12141742	9135369	C	T	2823	0.278959	0.00245055	0.0103457	0.812761
1	rs12409872	9136721	C	A	2819	0.121142	0.0195688	0.014526	0.17793
1	rs17392750	9139460	A	G	2824	0.0532932	0.0569028	0.0206078	0.00575849
1	rs6673259	9140061	C	T	2825	0.246018	-0.00231661	0.0106558	0.827894
1	rs12726360	9140078	C	T	2825	0.448673	0.022306	0.00940672	0.0177263
1	rs12127491	9140327	T	C	2825	0.190265	0.00334183	0.0118493	0.777922
1	rs79438229	9151482	G	A	2825	0.0580531	-0.00234728	0.0200309	0.906715
1	rs12061999	9153629	C	T	2823	0.253985	0.0215111	0.0109226	0.0489062
1	rs12239636	9155701	T	C	2824	0.14005	0.0105613	0.0136463	0.438971
1	rs729829	9158997	T	C	2825	0.193451	0.00564154	0.0117418	0.630895
1	rs17033261	9159671	T	C	2823	0.260361	-0.0111506	0.0106634	0.295704
1	rs7555576	9160365	G	A	2825	0.430442	-0.00374731	0.00944025	0.691404
1	rs12128468	9162490	A	G	2824	0.480524	0.0101154	0.00942196	0.283003
1	rs3737669	9164133	G	A	2825	0.480885	0.00995032	0.00942143	0.290906
1	rs12135666	9171238	T	G	2824	0.19352	-0.000680657	0.0118491	0.954191
1	rs78794533	9180726	A	G	2824	0.171919	0.00066713	0.0126249	0.957858
1	rs9786943	9195409	T	C	2807	0.0701817	-0.0184122	0.0180622	0.308024
1	rs4406655	9205179	G	A	2823	0.291357	0.011688	0.0102829	0.255686
1	rs797256	9219466	T	G	2825	0.196283	0.00781175	0.0117712	0.506926
1	rs2516091	9225184	G	A	2824	0.383676	0.00332262	0.00951668	0.726987
1	rs4908817	9245572	T	G	2825	0.110973	0.020353	0.0147245	0.166894
1	rs4908822	9252541	G	A	2825	0.206018	0.00740002	0.0115359	0.521212
1	rs4908823	9256200	A	G	2825	0.205841	0.00749785	0.011537	0.515759
1	rs2032540	9269638	G	A	2824	0.466006	-0.0024269	0.00943135	0.79693
1	rs1009941	9275194	A	G	2825	0.458938	-0.00521786	0.00943135	0.580095
1	rs6661498	9283733	G	A	2695	0.468089	-0.00139836	0.0095628	0.883741
1	rs10489436	9285721	G	A	2824	0.461756	-0.000585487	0.00942276	0.950455
1	rs9434723	9292282	A	G	2825	0.079823	0.00146935	0.0175091	0.933121
1	rs2268175	9300608	T	C	2825	0.473451	-0.00725023	0.0093473	0.437956
1	rs12032814	9307230	A	T	2822	0.444011	0.00745088	0.00939869	0.427919
1	rs6662509	9317604	T	C	2824	0.08233	-0.0020218	0.0172659	0.906782
1	rs6688832	9323910	A	G	2818	0.464869	-0.000554105	0.0093012	0.952495
1	rs17368528	9324213	T	C	2825	0.0566372	0.00557351	0.0200362	0.780881
1	rs61740358	9329611	T	C	2825	0.0523894	-0.00627608	0.0208212	0.763088
1	rs9435168	9331952	G	A	2825	0.346018	-0.000303054	0.00977097	0.975257
1	rs916384	9333186	C	T	2824	0.113846	-0.000127794	0.0147666	0.993095
1	rs12093524	9334714	A	G	2822	0.145287	-0.00116837	0.0130837	0.928844
1	rs6688233	9335745	T	C	2822	0.195252	-0.00464973	0.0118781	0.695462
1	rs10746487	9338689	T	C	2805	0.312656	-0.0117331	0.0100748	0.244181
1	rs4071607	9340328	A	G	2825	0.444602	-0.0170656	0.00943347	0.0704438
1	rs916380	9341038	C	T	2825	0.326018	-0.0103394	0.00994589	0.29854
1	rs9661151	9343799	T	C	2819	0.0592409	-0.0211884	0.0195145	0.277579
1	rs4465231	9347278	A	G	2825	0.0738053	-0.0126062	0.0174994	0.471294
1	rs621846	9358243	T	C	2822	0.174699	-0.0144576	0.0119202	0.225181
1	rs619928	9358681	A	G	2825	0.159469	-0.0156354	0.0124612	0.209579
1	rs9442562	9367908	G	A	2825	0.310088	-0.0144204	0.0101154	0.153985
1	rs630075	9370911	G	A	2823	0.321821	-0.0137608	0.00998373	0.168104
1	rs9726646	9375309	T	C	2821	0.267104	-0.0125896	0.0104844	0.229833
1	rs1294046	9379693	A	G	2824	0.311438	-0.0098062	0.0101157	0.332346
1	rs3944982	9387506	A	G	2825	0.43469	0.00500847	0.00962073	0.602651
1	rs12749844	9388271	A	G	2821	0.271535	-0.00742857	0.0104011	0.475098
1	rs732591	9389218	C	T	2824	0.258853	-0.00583006	0.0105543	0.580682
1	rs11121371	9392728	G	A	2825	0.231327	-0.00333482	0.0109932	0.761622
1	rs926247	9394008	T	C	2825	0.486726	0.0103983	0.00939737	0.268505
1	rs2205669	9401282	G	A	2822	0.289688	-0.00291294	0.0102948	0.777214
1	rs478103	9402403	T	C	2824	0.287535	-0.00464292	0.0101044	0.645877
1	rs34317170	9407575	T	G	2825	0.362124	0.0028421	0.00970327	0.769597
1	rs9730431	9407597	A	G	2825	0.258053	-0.00367418	0.0106293	0.729594
1	rs2310919	9415727	A	G	2825	0.300531	-0.00645157	0.0101577	0.525339
1	rs553161	9422977	T	C	2824	0.0518768	0.00119503	0.0209089	0.954422
1	rs10864411	9425540	T	C	2822	0.306875	-0.000865867	0.0100101	0.931069
1	rs621655	9426027	C	T	2801	0.3397	0.00576165	0.00977841	0.555712
1	rs2275457	9427869	G	A	2823	0.297202	-0.00613551	0.0102039	0.547646
1	rs9308447	9432390	T	C	2825	0.203363	0.0162031	0.0115528	0.160759
1	rs9729149	9441040	T	C	2823	0.433936	-0.00713429	0.00932859	0.444404
1	rs2095904	9447371	C	T	2822	0.355599	0.00267493	0.00967589	0.782201
1	rs12086791	9457121	C	T	2809	0.130651	-0.0130524	0.0138486	0.345931
1	rs7414710	9465155	T	C	2824	0.295857	-0.00570102	0.010214	0.576736
1	rs74051661	9465544	G	T	2825	0.0690266	-0.00657615	0.0183189	0.719608
1	rs11121406	9466292	A	C	2824	0.418024	-0.00706097	0.00941056	0.453059
1	rs74051666	9467570	A	G	2819	0.0693508	-0.00591211	0.0183038	0.746695
1	rs11588546	9476815	C	A	2825	0.25646	-0.00925817	0.0105894	0.38196
1	rs78287186	9484559	G	T	2825	0.0945133	-0.027858	0.0158941	0.0796488
1	rs9442583	9485134	G	T	2815	0.393428	-0.00371525	0.00953079	0.696673
1	rs7417409	9485454	T	C	2816	0.185547	0.00478442	0.0120334	0.690929
1	rs67798200	9486622	A	C	2825	0.282832	0.00985117	0.0103646	0.341879
1	rs11121412	9490339	G	A	2825	0.300531	-0.00727206	0.010235	0.477387
1	rs9700264	9493492	A	G	2825	0.11646	-0.0352031	0.0145606	0.0156193
1	rs9662295	9500795	A	G	2825	0.342478	-0.00366407	0.00974263	0.706853
1	rs4926481	9503008	T	C	2825	0.310973	-0.00099331	0.0101037	0.921685
1	rs10779724	9504017	A	G	2825	0.257699	-2.14817e-05	0.0107677	0.998408
1	rs79931130	9506751	T	C	2825	0.172743	-0.00383314	0.0123289	0.755871
1	rs79200652	9509290	C	T	2821	0.109713	-0.0189346	0.0148909	0.20353
1	rs4926491	9514846	C	T	2825	0.335044	-0.00881892	0.00999575	0.377633
1	rs6695925	9526956	G	A	2825	0.112566	0.0051575	0.0148425	0.728229
1	rs7418365	9535303	A	G	2825	0.472566	-0.00566919	0.00941256	0.546975
1	rs10157778	9542612	A	G	2824	0.203258	0.0228548	0.0116053	0.0489138
1	rs7550613	9562830	A	G	2821	0.457285	-0.0111732	0.00946046	0.237587
1	rs77011317	9568755	T	C	2824	0.105347	-0.025569	0.0153604	0.0959907
1	rs113545684	9572348	A	G	2819	0.104824	-0.0194511	0.0154274	0.207374
1	rs7525571	9576675	G	A	2823	0.146121	-0.0101816	0.0133627	0.446097
1	rs7412149	9579964	G	A	2825	0.419115	0.00923261	0.00948571	0.330396
1	rs12037667	9594670	C	A	2824	0.305772	0.00820657	0.010177	0.420023
1	rs12124860	9627103	G	A	2825	0.11115	0.00668357	0.0149552	0.654942
1	rs56026893	9642329	T	C	2825	0.28354	0.00519629	0.010367	0.616208
1	rs9430174	9647137	G	A	2824	0.307188	0.00845884	0.0101338	0.403879
1	rs60097082	9660299	A	G	2823	0.403471	0.015154	0.00953896	0.112141
1	rs56394030	9664754	A	C	2821	0.193548	0.0120325	0.0117341	0.30516
1	rs10779727	9677853	T	C	2822	0.340007	0.0122948	0.0098707	0.212917
1	rs4076986	9688512	A	G	2825	0.312566	0.00531707	0.0101467	0.600263
1	rs4076440	9690476	G	A	2822	0.0581148	0.000698239	0.0200322	0.972195
1	rs9430506	9693988	C	T	2825	0.189204	-0.00635654	0.0119134	0.593645
1	rs11121465	9696690	G	A	2825	0.414159	-0.0127724	0.00945593	0.176781
1	rs9430525	9697895	C	T	2822	0.247697	-0.00209703	0.0108918	0.847325
1	rs111255982	9699025	G	A	2804	0.0609843	0.0225176	0.0202838	0.266944
1	rs4129341	9704925	T	G	2825	0.334336	-0.000226294	0.00991843	0.981797
1	rs6540985	9708688	A	G	2825	0.142478	0.00577575	0.0134239	0.667007
1	rs7518793	9711487	C	T	2825	0.23115	-0.010858	0.0110369	0.325217
1	rs4240895	9713386	C	T	2824	0.116324	0.0154978	0.014543	0.28658
1	rs58380009	9720496	C	T	2824	0.388279	-0.0145512	0.00944816	0.123534
1	rs6677649	9746248	G	A	2824	0.152443	0.00277477	0.0128134	0.828558
1	rs1135427	9787840	G	T	2825	0.447965	0.00419202	0.00931649	0.652742
1	rs7550295	9804693	T	C	2824	0.130135	0.0104449	0.0137476	0.447398
1	rs11674	9811541	G	A	2825	0.17469	0.00534438	0.0122288	0.662088
1	rs78589157	9815372	A	G	2823	0.0851931	-0.00943134	0.0165872	0.569633
1	rs74051979	9824164	G	A	2823	0.130535	0.00876257	0.0137173	0.522955
1	rs10746492	9842576	C	T	2824	0.267351	0.000413076	0.0106143	0.968957
1	rs61479984	9866437	T	G	2824	0.388456	0.000450352	0.00961838	0.962655
1	rs6666296	9890158	T	C	2824	0.229993	0.00831938	0.0109655	0.448042
1	rs2379107	9911291	A	G	2824	0.271778	0.00254005	0.0103085	0.805369
1	rs1220405	9922245	G	A	2824	0.284171	0.00239799	0.0103613	0.816976
1	rs2278611	9923101	A	G	2823	0.231491	-0.00763457	0.010879	0.482824
1	rs1660735	9945538	T	C	2824	0.0518768	0.0398543	0.0212889	0.0611972
1	rs72858090	9989081	A	G	2825	0.0810619	0.00223631	0.0171973	0.896536
1	rs12064822	10008191	A	G	2825	0.215044	-0.00253863	0.0112832	0.821985
1	rs1220421	10008221	G	A	2825	0.396991	-0.0035715	0.00947528	0.706227
1	rs6683452	10029913	A	G	2825	0.181593	-0.00193709	0.0120748	0.872547
1	rs11578833	10068175	A	G	2824	0.102514	-0.0144959	0.0153508	0.345011
1	rs3003376	10071301	C	T	2825	0.38531	0.00297656	0.00949162	0.753826
1	rs72861422	10138485	G	A	2824	0.0725921	-0.00557729	0.0180675	0.757556
1	rs9430244	10155283	A	G	2824	0.0966714	0.0159099	0.0158075	0.314183
1	rs12076922	10165301	G	T	2825	0.170442	-0.00282511	0.0123906	0.819643
1	rs3762290	10177790	G	A	2823	0.247963	-0.00495599	0.0107772	0.645618
1	rs1074461	10203445	C	T	2824	0.322238	-0.00603069	0.00984356	0.540106
1	rs6659436	10219202	T	C	2825	0.222655	-0.00912197	0.0111052	0.41141
1	rs72864129	10232434	G	A	2825	0.0709734	-0.0144879	0.0181249	0.424096
1	rs72864132	10232584	T	C	2825	0.0707965	-0.0139445	0.0181908	0.443337
1	rs9783053	10233756	G	A	2820	0.0719858	-0.00956505	0.0180419	0.596004
1	rs7418410	10236402	T	C	2825	0.423186	-0.00774006	0.00959016	0.419618
1	rs1046277	10240094	T	C	2825	0.079823	-0.0128863	0.0173379	0.457334
1	rs4348727	10265606	A	G	2823	0.302161	-0.0105027	0.0102106	0.303667
1	rs117391752	10268967	T	C	2825	0.0646018	-0.0206801	0.0192374	0.282379
1	rs6541085	10285709	G	A	2825	0.380885	-0.0120159	0.00965017	0.213076
1	rs9700996	10296364	C	A	2824	0.299398	-0.0127774	0.0102391	0.212067
1	rs11584023	10302596	G	A	2823	0.377612	-0.0150402	0.00964585	0.11894
1	rs3748576	10342629	G	A	2825	0.460354	-0.00120077	0.00951637	0.89959
1	rs912963	10348042	T	C	2825	0.376991	-0.0145311	0.00962356	0.131057
1	rs10492972	10353112	C	T	2820	0.377128	-0.0148902	0.00963555	0.122264
1	rs17401966	10385471	G	A	2825	0.298053	-0.0118228	0.0101972	0.246287
1	rs4475756	10387788	G	A	2825	0.376283	-0.0142128	0.00960907	0.139114
1	rs2297881	10397567	G	A	2821	0.078341	-0.0120215	0.0173856	0.489276
1	rs10864453	10407169	G	T	2825	0.379469	-0.0114978	0.00962061	0.232037
1	rs1467653	10413123	A	G	2825	0.379292	-0.0116169	0.00961874	0.227148
1	rs12738317	10419663	T	C	2824	0.375885	-0.0145254	0.00961285	0.130778
1	rs7530167	10453374	G	A	2823	0.298264	-0.0116343	0.0101916	0.253641
1	rs79819846	10458433	T	C	2825	0.0782301	-0.0121562	0.0173835	0.484366
1	rs4846219	10463888	A	C	2824	0.374823	-0.0111987	0.00968186	0.247408
1	rs2229688	10473200	A	G	2825	0.0782301	-0.0121562	0.0173835	0.484366
1	rs41274480	10479791	A	G	2824	0.0699363	-0.0134335	0.0183291	0.463614
1	rs78459513	10483983	C	A	2825	0.100177	-0.00931754	0.0156165	0.550743
1	rs79763829	10484880	A	G	2824	0.0761331	0.00369192	0.0179248	0.836816
1	rs2483679	10485019	A	G	2822	0.4837	-0.00562155	0.0094516	0.551996
1	rs505141	10488314	G	A	2825	0.485841	-0.0066534	0.00944227	0.481034
1	rs528713	10488555	G	A	2825	0.485841	-0.0066534	0.00944227	0.481034
1	rs597441	10493415	T	C	2820	0.366312	-0.0054204	0.00979245	0.579901
1	rs72867498	10499064	C	T	2825	0.183186	0.000983284	0.0121435	0.935464
1	rs60102421	10502306	T	G	2821	0.125133	0.00115749	0.014193	0.935002
1	rs2847337	10502710	A	G	2824	0.173159	-0.0184358	0.0124016	0.13713
1	rs12134590	10516290	G	A	2824	0.264164	0.00191717	0.0106477	0.85711
1	rs3927586	10518596	C	T	2813	0.170459	-0.0172895	0.0125528	0.168408
1	rs636291	10556097	G	A	2825	0.282301	-0.0148859	0.0104082	0.152658
1	rs648324	10556447	G	T	2825	0.198053	-0.0147791	0.011718	0.207225
1	rs662064	10557251	T	C	2825	0.198053	-0.0147791	0.011718	0.207225
1	rs10864459	10563609	A	G	2825	0.415929	-0.00882155	0.00965577	0.360925
1	rs1755594	10565488	T	C	2819	0.328308	0.00627647	0.00992742	0.527233
1	rs616488	10566215	G	A	2825	0.325664	-0.0182365	0.0100899	0.0706986
1	rs602601	10567058	C	T	2825	0.490442	-0.0145537	0.0093841	0.120929
1	rs604369	10567208	A	C	2825	0.425133	0.0151472	0.00951141	0.111267
1	rs2506880	10568277	G	T	2815	0.327886	-0.0151307	0.0101322	0.135351
1	rs6540934	10569930	T	C	2824	0.0841006	0.000193318	0.0171286	0.990995
1	rs2056417	10581658	A	G	2825	0.202301	-0.017976	0.0116484	0.12278
1	rs2483678	10582047	T	C	2825	0.193097	-0.00245244	0.0119742	0.837721
1	rs2506889	10596022	T	C	2825	0.202655	-0.0181668	0.0116332	0.118375
1	rs4240914	10597217	C	A	2825	0.289912	0.010467	0.0104092	0.31463
1	rs6681221	10601761	A	G	2824	0.290191	0.0100641	0.0103932	0.332877
1	rs12120962	10609505	A	G	2825	0.328673	0.00611982	0.0100128	0.541068
1	rs10157111	10613344	G	T	2824	0.345255	0.00789228	0.00997567	0.428855
1	rs10864463	10613560	A	G	2825	0.345133	0.0079482	0.0099818	0.425876
1	rs12565494	10629562	G	A	2824	0.34614	0.00894774	0.0099593	0.368956
1	rs72641424	10632615	G	A	2822	0.290928	0.00946987	0.0103804	0.361618
1	rs6687430	10633245	G	A	2793	0.257966	-0.0146993	0.0107578	0.171818
1	rs12741973	10638604	T	C	2820	0.335993	-0.0141899	0.00975021	0.145574
1	rs12038548	10643197	A	G	2819	0.248492	-0.00332116	0.0105561	0.753051
1	rs72857041	10644149	A	G	2823	0.172512	-0.0119451	0.0122751	0.330495
1	rs72857049	10647924	T	C	2820	0.232092	-0.00522801	0.0110415	0.635867
1	rs6540940	10651460	C	T	2825	0.244425	-0.00789822	0.0108582	0.466982
1	rs284273	10652977	T	C	2824	0.28187	-0.000238964	0.0104171	0.981698
1	rs284271	10654369	A	G	2825	0.312566	-0.00268094	0.0100797	0.790259
1	rs284270	10654552	T	C	2825	0.109027	-0.010109	0.0151867	0.505635
1	rs3790630	10673094	C	T	2824	0.441218	-0.0059587	0.00939079	0.525738
1	rs75827648	10682857	T	C	2825	0.111504	-0.00577475	0.0150493	0.701185
1	rs190775	10683683	T	G	2822	0.0940822	-0.0183539	0.0161262	0.255061
1	rs2242288	10684098	A	C	2825	0.11115	-0.00635163	0.0150647	0.673299
1	rs199867187	10697878	D	I	2817	0.198793	-0.00196852	0.0117119	0.866521
1	rs11587145	10704688	T	C	2825	0.112212	0.00121967	0.0149373	0.934923
1	rs778228	10708142	G	A	2824	0.212819	-0.0107407	0.0113777	0.345162
1	rs284294	10713765	C	T	2825	0.296637	-0.00658708	0.0101566	0.516627
1	rs12073762	10739523	T	C	2825	0.13823	0.0101744	0.0134487	0.449326
1	rs516243	10750432	G	A	2823	0.157988	0.0121153	0.0128506	0.34579
1	rs684096	10751153	T	C	2823	0.060751	-0.0151873	0.0196698	0.440049
1	rs118123289	10759597	C	T	2823	0.0773999	-0.0310599	0.0174582	0.0752237
1	rs2387232	10759741	T	C	2824	0.0895892	-0.00680663	0.0162246	0.674833
1	rs7514663	10762349	T	C	2757	0.0779833	4.30529e-05	0.0172555	0.998009
1	rs7514751	10762432	T	C	2824	0.167847	-0.0232772	0.012429	0.0610938
1	rs4845952	10767379	A	G	2825	0.32354	0.00197739	0.00990558	0.841774
1	rs11805515	10767785	C	T	2775	0.265225	0.00166443	0.0106602	0.875927
1	rs616519	10768002	C	T	2825	0.0932743	-0.0102503	0.0160653	0.523447
1	rs284247	10774856	G	A	2825	0.419646	0.00653707	0.00942425	0.487906
1	rs706007	10780727	G	A	2824	0.220963	0.0192351	0.0111125	0.0834638
1	rs518789	10787538	T	C	2825	0.161947	-0.0179867	0.0127783	0.15925
1	rs78892927	10788942	A	G	2824	0.134207	-0.0157541	0.0138881	0.256645
1	rs284277	10790797	A	C	2825	0.16	0.00522644	0.012661	0.679754
1	rs6540946	10793411	T	C	2820	0.0512411	-0.00958263	0.02088	0.646278
1	rs880315	10796866	T	C	2825	0.381239	-0.00749887	0.0095891	0.434203
1	rs6700479	10800737	T	C	2824	0.162712	0.00685073	0.0125061	0.583835
1	rs560649	10803357	G	A	2824	0.0975567	-0.0119184	0.0158871	0.453139
1	rs506203	10803450	A	C	2824	0.17847	-0.00533364	0.0122285	0.662717
1	rs72860191	10804219	A	G	2825	0.192389	-0.00450395	0.0119529	0.706316
1	rs76892273	10805263	C	T	2825	0.143717	-0.00253075	0.013223	0.84822
1	rs4845955	10805414	C	T	2825	0.270088	0.000495177	0.0104577	0.962234
1	rs4845844	10805465	G	A	2825	0.158053	0.00957475	0.0127608	0.453058
1	rs4845956	10805468	C	T	2824	0.304178	0.00391052	0.0101432	0.699843
1	rs2076492	10808587	G	A	2825	0.165487	0.0138357	0.0123997	0.264506
1	rs78971008	10810015	T	G	2824	0.138102	0.000373162	0.0134342	0.97784
1	rs1342904	10810317	T	C	2825	0.144425	0.00448288	0.0132446	0.735009
1	rs7519604	10824835	C	T	2825	0.0865487	0.0130831	0.0162764	0.421507
1	rs205488	10827135	C	T	2822	0.366761	0.00494487	0.00988022	0.616736
1	rs205474	10832861	T	C	2825	0.430796	0.0110783	0.00950021	0.243569
1	rs710137	10842386	C	G	2821	0.144098	-0.0172487	0.0132597	0.193315
1	rs710138	10844444	A	G	2825	0.206195	-0.0177555	0.01151	0.122925
1	rs10864471	10849645	A	G	2823	0.399044	-0.0150183	0.00943147	0.111303
1	rs11121628	10859478	G	A	2824	0.475567	-0.0128812	0.00928442	0.16532
1	rs11121629	10860604	G	A	2825	0.496637	0.00980411	0.00929865	0.291719
1	rs1750861	10869052	C	A	2825	0.133805	-0.0195998	0.0137268	0.153335
1	rs1776220	10874522	T	C	2825	0.260177	-0.0016926	0.0106217	0.873391
1	rs7547155	10874877	C	A	2825	0.44708	0.0168125	0.00947096	0.075871
1	rs10779747	10875070	T	C	2822	0.394578	0.0173262	0.00959651	0.0710021
1	rs1776217	10877740	A	C	2813	0.475649	0.0188314	0.00939294	0.0449801
1	rs6540951	10879725	A	G	2825	0.294867	-0.01049	0.010132	0.300509
1	rs12744556	10880048	G	A	2825	0.441416	-0.0163605	0.00946113	0.0837677
1	rs706006	10883314	A	G	2824	0.236367	-0.00667523	0.0108272	0.537549
1	rs572950	10889280	T	G	2825	0.0576991	-0.026245	0.0202134	0.194151
1	rs7555879	10890026	A	G	2825	0.141593	4.04445e-05	0.0132526	0.997565
1	rs661352	10890155	T	G	2825	0.219823	-0.00553138	0.0112628	0.623342
1	rs497483	10890771	G	A	2825	0.354336	-0.00595093	0.00978926	0.543251
1	rs526764	10891687	A	G	2825	0.156283	-0.0132527	0.0128091	0.300839
1	rs58177718	10895024	A	G	2822	0.232636	-0.00368507	0.0108571	0.734298
1	rs521333	10897690	T	C	2825	0.129911	-0.00115667	0.01371	0.932765
1	rs555027	10901907	T	C	2825	0.0968142	-0.0345034	0.015671	0.0276836
1	rs672270	10907842	C	A	2824	0.0807365	0.014999	0.016865	0.373812
1	rs1292668	10910069	G	A	2825	0.421416	-0.0127187	0.0094135	0.176658
1	rs637037	10912551	C	T	2824	0.164483	-0.00196732	0.0125263	0.875201
1	rs77903336	10920086	T	C	2823	0.0899752	0.0125394	0.0162724	0.440948
1	rs12048262	10920676	G	A	2825	0.0892035	0.0132191	0.0163162	0.417834
1	rs1280993	10921228	C	T	2825	0.406903	0.0120121	0.00938713	0.200675
1	rs7543046	10922467	T	C	2825	0.0640708	-0.0125448	0.0190732	0.510719
1	rs1280989	10924273	A	G	2824	0.205205	0.0121617	0.0115053	0.290488
1	rs1281001	10929298	A	G	2822	0.384125	-0.0113235	0.00952267	0.234397
1	rs28521290	10929582	G	A	2824	0.0846317	0.0200172	0.016851	0.234876
1	rs35787367	10932629	A	G	2825	0.0557522	0.000909974	0.0202976	0.964242
1	rs6690924	10935265	A	G	2823	0.43057	-0.00119875	0.00955381	0.900149
1	rs11586137	10940895	A	C	2825	0.341947	0.0134307	0.00990723	0.175211
1	rs12090662	10950061	G	C	2821	0.341723	0.0137013	0.0099246	0.167422
1	rs6670956	10957719	C	A	2823	0.422777	0.0102379	0.00947333	0.279827
1	rs75569901	10963618	C	T	2824	0.0536473	0.0284294	0.0205523	0.166582
1	rs7515021	10968479	C	T	2824	0.44653	0.0213693	0.0093683	0.0225472
1	rs67978715	10968701	T	C	2824	0.293732	0.0225473	0.010248	0.0277955
1	rs146441170	10974357	G	A	2824	0.0589589	0.0328887	0.019719	0.0953424
1	rs6540954	10977102	T	G	2824	0.491678	-0.0203254	0.0093467	0.0296593
1	rs2387422	10980998	C	T	2825	0.449912	0.0085204	0.00943915	0.366703
1	rs10779748	10985068	A	G	2824	0.447592	0.0214013	0.00947226	0.0238605
1	rs12748162	10986308	A	C	2825	0.367965	0.0135235	0.00962001	0.159792
1	rs2387698	10992104	G	A	2822	0.433381	0.012072	0.0094417	0.201044
1	rs9803711	10996382	A	G	2824	0.475567	0.00091228	0.00938314	0.922547
1	rs7527445	10997978	C	T	2823	0.233794	0.000429946	0.0111443	0.969225
1	rs1925666	10999600	C	T	2824	0.246459	-0.00324248	0.0108172	0.764365
1	rs59494995	11001424	A	G	2824	0.244865	-0.00193099	0.0108077	0.858199
1	rs6666764	11005495	T	C	2825	0.456283	-0.00535977	0.00937596	0.567559
1	rs2275490	11006569	G	A	2825	0.0642478	0.00449112	0.0190524	0.813646
1	rs75130475	11015165	G	A	2821	0.269762	-2.31077e-05	0.0105271	0.998249
1	rs12033594	11019245	G	T	2825	0.473628	0.00348572	0.00931735	0.708322
1	rs4282824	11021064	T	C	2825	0.401416	0.00821082	0.00945784	0.385312
1	rs74052097	11028623	T	C	2825	0.298407	0.0169393	0.0101477	0.0950628
1	rs12085319	11029478	T	G	2823	0.453064	0.00726267	0.00939363	0.439435
1	rs56102775	11029942	A	G	2825	0.281062	0.00879401	0.0103231	0.394282
1	rs75524741	11031607	C	T	2825	0.169735	-0.00391166	0.0124941	0.75422
1	rs2003046	11032827	A	C	2825	0.225133	-0.00297765	0.0112784	0.79177
1	rs12565727	11033082	G	A	2824	0.328966	-0.00963014	0.00991178	0.331257
1	rs11121667	11038476	T	C	2825	0.317876	-0.0109244	0.00996491	0.272953
1	rs7542354	11040385	A	G	2823	0.31757	-0.010323	0.00998095	0.301011
1	rs9430161	11046855	T	G	2825	0.0851327	0.0160684	0.0169288	0.342533
1	rs7547006	11050459	C	A	2752	0.421693	-0.00593895	0.00953996	0.533591
1	rs6704113	11053101	G	A	2824	0.419441	-0.0099506	0.00939508	0.289541
1	rs11121675	11060075	G	T	2825	0.450442	-0.00343967	0.00937315	0.713641
1	rs79373286	11060698	G	A	2823	0.116188	-0.00502063	0.0147281	0.733188
1	rs11121676	11063043	T	C	2824	0.382082	-0.0086636	0.0096711	0.370347
1	rs9430335	11072117	C	T	2825	0.147965	0.00387228	0.013004	0.765874
1	rs2273348	11079077	A	G	2825	0.344248	-0.00810845	0.00974912	0.405572
1	rs1033638	11086717	A	G	2825	0.152035	0.00198739	0.0128193	0.876797
1	rs1782454	11087835	T	C	2825	0.148142	0.00217788	0.0129826	0.866777
1	rs2273346	11090897	G	A	2825	0.192743	-0.0133587	0.0118006	0.257618
1	rs12711521	11090916	C	A	2825	0.346372	-0.00308784	0.00974378	0.751317
1	rs12142107	11097867	T	C	2825	0.0948673	-0.0146469	0.0158739	0.356163
1	rs140099549	11099247	A	G	2821	0.0547678	-0.0145805	0.0204594	0.47606
1	rs7548659	11107439	G	T	2825	0.272743	-0.00706438	0.0105387	0.502647
1	rs12121344	11111629	T	C	2804	0.17368	-0.0115551	0.0124142	0.351959
1	rs78102922	11120256	T	C	2750	0.117455	-0.00616024	0.0151504	0.684298
1	rs2261217	11127764	C	A	2823	0.212717	-0.00356507	0.0116772	0.760137
1	rs2791654	11129317	G	A	2824	0.212642	-0.00389272	0.0116761	0.738838
1	rs910660	11130643	A	G	2825	0.212566	-0.00350785	0.0116749	0.763826
1	rs72871414	11153739	G	A	2824	0.143768	-0.00824325	0.0134938	0.541272
1	rs12133922	11159823	C	T	2824	0.144299	-0.00878611	0.0134812	0.514574
1	rs12139042	11167146	A	G	2825	0.0842478	0.000597821	0.0168762	0.971742
1	rs2275525	11169676	T	C	2821	0.129564	-0.0059808	0.0139203	0.667454
1	rs17036350	11171226	T	C	2825	0.129735	-0.00579597	0.0139069	0.676848
1	rs868080	11184489	T	C	2825	0.129911	-0.00569137	0.0139017	0.682245
1	rs2275527	11190646	A	G	2825	0.0853097	-0.00829726	0.0167233	0.619789
1	rs111320347	11200416	A	C	2749	0.0740269	-0.000634829	0.0188219	0.973094
1	rs17036411	11209899	C	T	2824	0.0841006	0.000515167	0.0168896	0.975667
1	rs12041740	11236524	G	A	2825	0.215398	-0.00729881	0.0113876	0.521561
1	rs11121696	11238063	C	T	2824	0.0704674	-0.00203195	0.0183751	0.911948
1	rs12124598	11255431	T	C	2825	0.0842478	0.000597821	0.0168762	0.971742
1	rs11121697	11259830	C	A	2824	0.0842776	0.000496419	0.0168767	0.976534
1	rs1010447	11269796	T	C	2825	0.0858407	-0.00769981	0.0166486	0.64373
1	rs12116957	11273418	G	T	2824	0.0844547	0.000354845	0.0168638	0.983212
1	rs74225573	11280994	C	T	2825	0.129558	-0.00599399	0.0139122	0.666581
1	rs11121701	11284543	C	T	2692	0.0718796	-0.00760103	0.0190242	0.689492
1	rs2076655	11289161	G	A	2818	0.217175	-0.00746221	0.0113898	0.512362
1	rs2788570	11289466	T	C	2824	0.0803824	-0.00719717	0.0172124	0.675846
1	rs7524202	11297762	T	C	2823	0.0857244	-0.00795716	0.0166996	0.633726
1	rs6661859	11301063	T	C	2823	0.129472	-0.0113065	0.0139848	0.418814
1	rs7525957	11318236	C	T	2825	0.130796	-0.0117968	0.0139192	0.396704
1	rs12142905	11318983	C	T	2825	0.0846018	0.000238143	0.0168505	0.988724
1	rs77768358	11353244	A	G	2825	0.121062	-0.00972934	0.014345	0.497621
1	rs2788538	11359751	A	G	2823	0.126638	-0.00618111	0.014072	0.660482
1	rs12134340	11361065	G	A	2816	0.120561	-0.00964621	0.0144307	0.503846
1	rs11121720	11364920	C	T	2825	0.126549	-0.006339	0.0140706	0.652339
1	rs12133728	11375944	C	A	2825	0.0642478	-0.0132661	0.0189414	0.483694
1	rs2982380	11395283	C	A	2825	0.113628	0.0102667	0.014747	0.486308
1	rs3120819	11400409	C	A	2825	0.263363	0.00171617	0.010568	0.870997
1	rs2982384	11401745	A	G	2823	0.223344	-0.00138072	0.0111614	0.901549
1	rs732023	11403648	A	G	2825	0.26354	0.00198828	0.0105778	0.850903
1	rs3124641	11407333	A	C	2825	0.22177	-0.000613999	0.0112785	0.956585
1	rs11121722	11414172	A	G	2823	0.231846	0.0040895	0.0110599	0.711561
1	rs733761	11416252	A	C	2823	0.232377	0.00370076	0.0110587	0.737891
1	rs2744854	11419868	C	T	2820	0.221631	0.000693177	0.0113213	0.951178
1	rs2788557	11439588	A	G	2825	0.490442	-0.000290495	0.00929184	0.975059
1	rs11121728	11468442	C	T	2822	0.41141	-0.000320875	0.00938262	0.972719
1	rs77867201	11472786	G	A	2824	0.268945	0.00845172	0.0104565	0.418934
1	rs2077480	11488203	T	G	2825	0.457168	-0.00263623	0.00932349	0.777367
1	rs877309	11489678	G	A	2825	0.28708	-0.00523196	0.0103889	0.614534
1	rs12074336	11490914	G	T	2825	0.0915044	0.00490321	0.0161381	0.761258
1	rs2922240	11493832	C	T	2823	0.387708	0.00401278	0.00961781	0.676514
1	rs2379152	11494851	A	G	2825	0.464956	-0.0105311	0.00944095	0.264648
1	rs56050412	11500412	C	T	2823	0.475912	-0.0104132	0.0094161	0.268774
1	rs2379156	11503660	T	G	2825	0.335398	0.00338849	0.00987152	0.731403
1	rs2379159	11504514	T	C	2825	0.383717	0.0138923	0.00955156	0.145821
1	rs12046980	11505114	T	C	2751	0.478735	-0.0145234	0.0095241	0.127281
1	rs12026602	11518397	T	C	2825	0.30708	0.0057135	0.0100738	0.570603
1	rs11121742	11520653	G	T	2825	0.167434	0.00322825	0.0122956	0.792894
1	rs4846010	11531059	A	G	2824	0.123229	0.00590738	0.0140657	0.674498
1	rs10159458	11534053	A	C	2823	0.230783	-0.00871964	0.0109757	0.426933
1	rs7555562	11542957	C	A	2825	0.216637	0.0101238	0.0115032	0.378813
1	rs11121753	11553382	A	G	2823	0.27949	-0.00211359	0.0102939	0.837319
1	rs2076465	11562276	T	C	2822	0.479802	-0.00276256	0.00931652	0.766831
1	rs2745265	11574942	T	C	2825	0.280177	-0.00281387	0.0103115	0.78494
1	rs2072994	11579470	A	G	2824	0.268945	-0.00701656	0.0104197	0.500697
1	rs2076469	11584164	G	A	2825	0.489204	0.00171784	0.00933527	0.854001
1	rs12044052	11585139	T	G	2823	0.0634077	0.0103127	0.0191584	0.590379
1	rs2235660	11595331	A	G	2825	0.213805	-0.000150447	0.0114678	0.989533
1	rs2817619	11603063	T	C	2825	0.465841	-5.12896e-05	0.00927614	0.995588
1	rs2745291	11607932	G	A	2825	0.472743	0.000980235	0.00928977	0.915965
1	rs2817596	11618309	C	T	2825	0.496106	-0.00605652	0.00934138	0.516756
1	rs6698664	11638084	A	G	2822	0.184621	-0.000145739	0.012019	0.990325
1	rs2745276	11641283	A	G	2825	0.496106	-0.00828379	0.00921216	0.368533
1	rs2817642	11644173	C	T	2825	0.318407	0.00722235	0.00981161	0.461668
1	rs74055132	11644223	C	T	2825	0.0564602	0.0205805	0.0203964	0.312963
1	rs2745274	11647129	T	C	2825	0.427611	-0.00142274	0.00946947	0.880571
1	rs7530509	11654491	A	G	2825	0.444779	0.00198893	0.00934894	0.831526
1	rs4364885	11655069	G	A	2823	0.179773	-0.0227209	0.0122001	0.0625517
1	rs761087	11656684	G	A	2824	0.34437	0.0138523	0.00980386	0.157672
1	rs1320986	11659375	A	G	2823	0.130889	-0.0357787	0.0138989	0.0100469
1	rs761084	11660710	C	T	2825	0.348496	0.0102754	0.00970906	0.289902
1	rs79395222	11665100	A	C	2825	0.0576991	-0.014845	0.020081	0.459751
1	rs4846019	11665575	A	G	2824	0.476098	-0.00146826	0.00922892	0.873596
1	rs7512822	11668035	G	T	2808	0.359865	0.0101147	0.00955078	0.28958
1	rs75598045	11671909	C	T	2806	0.0522096	0.039115	0.0212965	0.0662565
1	rs734737	11675059	G	T	2825	0.32177	-0.00222084	0.0099495	0.823371
1	rs72868048	11678124	G	A	2824	0.0940156	0.054277	0.0160575	0.000724426
1	rs11121783	11685967	C	T	2825	0.0953982	0.0335645	0.0158439	0.0341376
1	rs77031870	11686554	A	G	2825	0.102124	-0.031834	0.0156389	0.0417945
1	rs17420537	11688722	C	T	2824	0.104285	-0.0322917	0.0154713	0.0368702
1	rs80112965	11690369	A	G	2822	0.0600638	0.00174677	0.0198905	0.93002
1	rs6661641	11690563	C	A	2825	0.41115	-0.0113441	0.00944547	0.229746
1	rs11121787	11694930	A	G	2818	0.323456	0.00208833	0.00984888	0.832078
1	rs6540986	11702082	A	G	2825	0.443363	0.00139102	0.0093219	0.881379
1	rs6540987	11703843	A	G	2825	0.443894	0.00207466	0.00933611	0.824143
1	rs9614	11710561	G	T	2825	0.495398	-0.00305225	0.00928926	0.742475
1	rs12045158	11711485	A	G	2825	0.453805	-0.0138466	0.009418	0.141499
1	rs12139487	11717300	C	T	2822	0.0781361	-0.00805032	0.0174856	0.645231
1	rs2294641	11721854	T	C	2825	0.419469	0.00198032	0.00951819	0.835185
1	rs3820340	11723520	G	A	2825	0.15823	0.0169167	0.0127242	0.183685
1	rs747862	11733075	C	T	2825	0.158407	-0.00287002	0.0128911	0.823819
1	rs878778	11735245	C	A	2825	0.484248	0.000742068	0.00936002	0.936809
1	rs2233025	11735652	A	G	2825	0.181239	-0.00525465	0.0119801	0.66094
1	rs2336030	11736600	C	T	2825	0.440708	-0.0056422	0.00938308	0.547629
1	rs28924102	11738806	C	A	2823	0.0600425	-0.0192243	0.0192822	0.318767
1	rs2233006	11741796	T	A	2825	0.445664	-0.0118124	0.00936852	0.207359
1	rs2233004	11742074	C	T	2822	0.0584692	0.000431293	0.019729	0.982559
1	rs11121796	11744797	A	G	2824	0.140581	-0.0112454	0.013592	0.408035
1	rs2336031	11745459	A	G	2824	0.0777266	-0.00924127	0.0171357	0.58968
1	rs7539455	11754168	G	T	2825	0.403363	0.00616163	0.00939917	0.512113
1	rs60536251	11761586	C	T	2821	0.0645161	-0.0212055	0.0190896	0.266635
1	rs1534988	11761714	T	C	2814	0.124911	0.0100077	0.0144053	0.487227
1	rs6657454	11765806	A	G	2824	0.0674575	0.0209821	0.0184843	0.256322
1	rs12132907	11766889	A	G	2823	0.172689	-0.00496052	0.0126648	0.695297
1	rs12085723	11770557	A	G	2823	0.184024	-0.0186873	0.0123916	0.131539
1	rs55852125	11771521	A	G	2825	0.254513	-0.000230273	0.0107454	0.982903
1	rs76390929	11772491	A	C	2815	0.0657194	0.018858	0.0196072	0.336154
1	rs9430631	11774956	C	T	2824	0.468484	-0.00575663	0.00950752	0.544859
1	rs74541046	11790925	T	C	2825	0.341062	-0.00390575	0.00977672	0.689529
1	rs12743892	11791890	G	A	2824	0.109773	-0.00763345	0.0150718	0.612525
1	rs79469948	11793674	T	G	2765	0.113924	-0.00395878	0.0147684	0.788655
1	rs4073489	11801642	G	A	2824	0.444051	-0.0120532	0.00936519	0.198088
1	rs12752700	11807426	C	T	2824	0.0993272	-0.0229301	0.0156018	0.141642
1	rs17875947	11807759	T	C	2825	0.0515044	-0.0170228	0.0211182	0.4202
1	rs10864535	11823156	G	A	2819	0.325293	0.0136357	0.00979843	0.164038
1	rs4845877	11824303	T	C	2824	0.173867	0.000760095	0.0122857	0.950668
1	rs114941496	11826085	A	G	2825	0.122478	0.020795	0.0142258	0.143801
1	rs4845881	11828319	G	A	2825	0.229027	0.016034	0.0110421	0.146481
1	rs77883892	11837705	A	G	2825	0.193805	0.0079866	0.011752	0.49676
1	rs55738118	11838451	T	C	2824	0.0913598	0.00756698	0.016218	0.640802
[truncated: 384,421 more rows]
