# Supplementary material for: Genome-wide associated variants of subclinical atherosclerosis among young people with HIV and gene-environment interactions
Source: J Transl Med. 2022 Dec 20;20:609. doi: 10.1186/s12967-022-03817-6 (PMC9764595; doi:10.1186/s12967-022-03817-6)
Supplement: Supplementary file 4 — Additional file 4: Summary statistics of GWAS in relation to cIMT among HIV negative control above 45 years old. [file 12967_2022_3817_MOESM4_ESM.txt]

CHR	SNP	POS	A1	A2	N	AF1	BETA	SE	P
1	rs61768207	790465	A	G	2516	0.0983704	-0.0295329	0.0192163	0.124326
1	rs12127425	794332	A	G	2510	0.141036	0.00295658	0.0162762	0.855857
1	rs28385272	834198	C	T	2556	0.0805947	0.0296484	0.0210066	0.158132
1	rs4475691	846808	T	C	2529	0.076117	0.0218379	0.0215589	0.311089
1	rs6657440	850780	C	T	2558	0.227326	-0.00873938	0.013671	0.522652
1	rs7537756	854250	G	A	2554	0.0675411	0.025702	0.0227939	0.259496
1	rs2879816	861630	A	G	2555	0.489237	-0.0147297	0.0113607	0.194789
1	rs9988179	865694	T	C	2554	0.103171	-0.00276961	0.0187934	0.882839
1	rs2880024	866893	C	T	2532	0.333333	0.00199173	0.0122476	0.870816
1	rs76723341	872952	T	C	2515	0.313917	0.00516373	0.0124213	0.677619
1	rs3748597	888659	T	C	2543	0.0790405	0.00678778	0.021094	0.747614
1	rs3828049	889238	A	G	2547	0.0787201	0.00759924	0.0211668	0.719582
1	rs13303010	894573	G	A	2551	0.246962	-0.00441494	0.013295	0.739832
1	rs13303229	897564	T	C	2552	0.0748433	0.0064623	0.0215461	0.764231
1	rs3935066	900730	G	A	2556	0.247261	-0.00197369	0.0132582	0.881659
1	rs3829740	909238	G	C	2545	0.115914	-0.012867	0.0182446	0.480655
1	rs28561399	910473	A	G	2557	0.0539695	0.0237074	0.0257711	0.357615
1	rs3748588	911101	T	C	2543	0.12092	-0.00886172	0.0176735	0.61608
1	rs41285816	917640	A	G	2553	0.126518	-0.0129439	0.0174113	0.45723
1	rs2341354	918573	A	G	2553	0.180376	-0.00262986	0.0150173	0.860984
1	rs6605059	919419	T	C	2483	0.134112	-0.00253271	0.0166896	0.879381
1	rs4970414	919501	G	T	2548	0.279435	-0.00525528	0.0126174	0.677037
1	rs116781904	919855	A	G	2554	0.0837901	-0.0196301	0.0206117	0.340905
1	rs6693747	922009	A	G	2556	0.0954617	-0.0157635	0.0195373	0.419759
1	rs74718486	931500	T	C	2532	0.0627962	0.0263718	0.0239484	0.270813
1	rs1891910	932457	A	G	2557	0.0971842	-0.00972398	0.0194145	0.616469
1	rs3128116	941284	T	C	2492	0.161918	0.00429911	0.0160819	0.789219
1	rs2799064	957898	T	G	2543	0.186001	0.0035682	0.0148843	0.81054
1	rs28591569	959509	G	T	2554	0.10415	-0.0157819	0.0186966	0.39861
1	rs2275811	985460	C	T	2558	0.415364	-7.49517e-05	0.011624	0.994855
1	rs2465136	990417	C	T	2550	0.178039	0.00380803	0.0150383	0.800096
1	rs7526076	998395	A	G	2543	0.102635	-0.00853501	0.0189827	0.652984
1	rs9442372	1018704	A	G	2549	0.206355	0.000491753	0.0142765	0.972522
1	rs12132100	1023788	T	C	2556	0.0717919	0.0066136	0.0223842	0.767644
1	rs12731175	1030374	A	G	2555	0.107045	-0.00503048	0.0187218	0.788164
1	rs6687776	1030565	T	C	2556	0.184859	0.003166	0.0147721	0.830295
1	rs6671356	1040026	C	T	2503	0.217339	0.0114759	0.014146	0.417222
1	rs34381538	1061602	A	G	2555	0.231115	0.00388658	0.0137723	0.777788
1	rs9329411	1062025	G	A	2481	0.221886	0.00749272	0.0140346	0.593428
1	rs9442373	1062638	C	A	2555	0.453033	0.00984385	0.0114599	0.39035
1	rs4072537	1065296	T	C	2557	0.382871	0.0158098	0.011657	0.17502
1	rs10907182	1066403	T	C	2487	0.437676	0.0143102	0.0116823	0.220594
1	rs57527288	1092563	T	G	2556	0.342527	-0.016532	0.0122105	0.175763
1	rs61768477	1095130	C	T	2543	0.0601652	0.0756723	0.0244074	0.00193274
1	rs9442385	1097335	T	G	2556	0.394757	0.00448669	0.0117234	0.701934
1	rs9660710	1099342	A	C	2557	0.417677	0.00453244	0.011596	0.6959
1	rs11260542	1110019	G	A	2556	0.0954617	-0.0275282	0.0195373	0.158834
1	rs6671609	1112982	T	C	2526	0.223674	0.0162076	0.0139521	0.245372
1	rs12092254	1113121	A	G	2556	0.095266	-0.0208216	0.0195959	0.287987
1	rs1320571	1120431	A	G	2557	0.110285	4.86577e-05	0.0183106	0.99788
1	rs77950429	1120536	A	G	2493	0.119535	0.0109854	0.0176202	0.532986
1	rs11260549	1121794	G	A	2552	0.471591	0.0175362	0.0111857	0.116941
1	rs6684820	1124663	G	A	2545	0.160118	0.00580621	0.0154031	0.706211
1	rs10907175	1130727	C	A	2541	0.19756	0.0243413	0.0142811	0.0882991
1	rs58004717	1133930	G	A	2551	0.0966288	-0.00231793	0.0192992	0.9044
1	rs34115518	1150448	C	T	2556	0.192488	0.0310877	0.0144233	0.0311325
1	rs79561057	1157834	T	C	2424	0.227723	0.0232795	0.0140447	0.0974124
1	rs3813199	1158277	A	G	2556	0.217527	0.0219309	0.0138106	0.112292
1	rs76888271	1158357	G	A	2556	0.217527	0.0219203	0.0138106	0.112466
1	rs12093154	1178925	A	G	2552	0.218652	0.0210178	0.0137812	0.127232
1	rs78446752	1183397	T	C	2543	0.21746	0.0223	0.0138046	0.106223
1	rs566056983	1183442	G	A	2408	0.292774	0.0131021	0.0126887	0.301801
1	rs6603785	1186502	T	A	2551	0.299294	0.0151179	0.0124368	0.224145
1	rs116866065	1189605	A	G	2357	0.068095	0.0308204	0.0235012	0.189709
1	rs1058161	1190523	T	C	2557	0.106961	-0.00238874	0.0186036	0.897831
1	rs72894077	1196374	T	C	2556	0.079421	-0.014799	0.0212912	0.487007
1	rs4018608	1203938	T	C	2556	0.426448	0.0193779	0.0114365	0.0901897
1	rs12751100	1220954	G	A	2519	0.427551	0.0182563	0.011484	0.111899
1	rs11260578	1221138	G	A	2392	0.442517	0.0177681	0.0115881	0.125202
1	rs3737721	1227897	A	G	2552	0.431622	0.0117006	0.0113895	0.304274
1	rs62623580	1254255	A	G	2556	0.0862676	-0.00395402	0.0203896	0.846236
1	rs3845293	1258246	A	C	2557	0.180094	0.000307178	0.0148531	0.9835
1	rs307377	1269554	T	C	2517	0.0913786	0.000195703	0.0199247	0.992163
1	rs35056373	1297059	A	G	2530	0.100395	0.00372402	0.0190825	0.845273
1	rs71628956	1301388	A	G	2557	0.189871	0.00952074	0.0144495	0.509962
1	rs76022438	1302995	A	G	2429	0.172087	0.00718723	0.0150628	0.633255
1	rs17160669	1305561	C	T	2557	0.189284	0.0104176	0.0145287	0.473354
1	rs2260423	1314707	A	G	2555	0.0951076	0.0163459	0.0193893	0.399207
1	rs34429643	1316247	A	G	2541	0.126919	0.0165962	0.0171837	0.334138
1	rs1240707	1335302	T	C	2556	0.109351	0.0139511	0.0182532	0.444683
1	rs138985554	1361130	C	T	2538	0.102443	0.0277441	0.0189702	0.143601
1	rs143000156	1365759	A	G	2553	0.116725	0.0207388	0.0176309	0.239484
1	rs3843249	1373373	G	A	2525	0.148317	0.0163028	0.015921	0.305846
1	rs78727284	1377535	A	G	2530	0.136166	0.00691672	0.0164453	0.674054
1	rs138988486	1394069	T	C	2547	0.0596781	-0.0100797	0.0243842	0.679334
1	rs111938039	1400170	A	G	2549	0.142213	0.00815191	0.0163215	0.617456
1	rs6690515	1447325	A	G	2542	0.496853	-0.00716213	0.0113956	0.529675
1	rs6669795	1450947	C	A	2555	0.357339	-0.0119401	0.0119397	0.317295
1	rs1619925	1452551	A	G	2498	0.314452	-0.00926964	0.0124023	0.454813
1	rs1619896	1452566	A	G	2449	0.311352	-0.00832859	0.0123548	0.500236
1	rs12032637	1465382	G	A	2558	0.318413	-0.00654483	0.0122206	0.592265
1	rs1571149	1474167	A	G	2557	0.143332	0.00780076	0.0165321	0.637029
1	rs2031709	1485984	A	C	2546	0.280244	0.00528381	0.0128706	0.681415
1	rs3766176	1486903	C	T	2554	0.476507	-0.00410767	0.0114648	0.72013
1	rs1887284	1487059	A	G	2555	0.318004	-0.00166576	0.0123994	0.893132
1	rs7531530	1489670	C	T	2555	0.222505	0.00561247	0.0138995	0.686367
1	rs77167259	1501089	A	G	2556	0.0631847	-0.0227505	0.0235439	0.333894
1	rs6603792	1505041	T	C	2556	0.135955	0.0103303	0.0168778	0.540497
1	rs77661767	1510724	T	C	2556	0.0874413	-0.00824501	0.0203413	0.685232
1	rs6604983	1521595	G	A	2557	0.196128	0.0128023	0.0144199	0.374635
1	rs4648786	1521805	G	A	2557	0.318733	-0.00659583	0.0122682	0.590827
1	rs28703654	1543311	A	G	2556	0.0776604	-0.0169686	0.0216508	0.433193
1	rs4648611	1550702	G	A	2531	0.184512	-0.0228611	0.0149512	0.126253
1	rs78656035	1555718	A	G	2556	0.233959	-0.00154549	0.0134469	0.908498
1	rs28635343	1560103	T	C	2547	0.28779	0.0200822	0.0127389	0.114922
1	rs28464684	1566160	T	C	2471	0.269729	-0.00548065	0.0134503	0.683659
1	rs7531938	1585597	A	G	2557	0.429214	-0.0155199	0.0115357	0.178503
1	rs7532034	1603163	T	C	2557	0.299374	0.0200873	0.0126406	0.112036
1	rs7520934	1615348	A	C	2554	0.503328	0.00799381	0.0113213	0.480133
1	rs9442411	1619767	T	C	2551	0.171109	-0.0178133	0.015187	0.240824
1	rs11488591	1635565	T	C	2449	0.245815	0.00941947	0.0134928	0.485107
1	rs2076327	1686962	T	C	2555	0.279648	-0.00737928	0.0126198	0.558725
1	rs17162855	1695831	C	T	2555	0.202544	0.00789419	0.0141913	0.578026
1	rs6603811	1706136	T	C	2550	0.112745	0.0341801	0.0183521	0.0625375
1	rs7531583	1706160	A	G	2551	0.315171	0.0217888	0.012349	0.0776606
1	rs10907185	1733219	A	G	2555	0.345793	0.003312	0.0121059	0.784403
1	rs2180311	1748734	C	T	2555	0.456751	-0.00788756	0.0113956	0.488838
1	rs4648727	1776269	A	C	2552	0.337774	0.00348562	0.0120512	0.772403
1	rs7525092	1810090	T	C	2556	0.172731	-0.0216322	0.015232	0.155556
1	rs6603802	1812521	C	T	2555	0.493738	0.00519282	0.0113617	0.647638
1	rs71511317	1830151	T	C	2478	0.160613	0.0246815	0.0160001	0.122932
1	rs2474460	1844046	T	C	2555	0.349511	-0.0110835	0.0120398	0.357274
1	rs2247560	1846765	A	G	2556	0.45579	-0.00564033	0.0116131	0.62719
1	rs28710181	1847531	T	C	2555	0.185519	0.00221139	0.0146896	0.880338
1	rs28633659	1854546	T	C	2549	0.185171	0.00247475	0.0147072	0.866373
1	rs941530	1858309	T	C	2557	0.358428	0.00571802	0.0120012	0.63375
1	rs45489198	1859176	C	T	2553	0.185664	0.00242433	0.0147112	0.869105
1	rs60609500	1860997	A	G	2555	0.185714	0.00231114	0.0146872	0.874963
1	rs2803316	1865298	A	G	2554	0.358066	0.00609253	0.0120312	0.612581
1	rs4648597	1881361	T	C	2557	0.0962065	0.0156039	0.0192648	0.417959
1	rs28624830	1885769	A	G	2554	0.0963195	0.015514	0.0192672	0.420702
1	rs3795289	1886863	C	T	2557	0.0973797	0.0148991	0.0191448	0.436432
1	rs28548017	1887019	A	G	2557	0.148416	0.00456006	0.0161564	0.777756
1	rs3820011	1888193	A	C	2556	0.209311	-0.0129892	0.0141884	0.35994
1	rs28499066	1888682	C	T	2452	0.15314	-0.00334183	0.0160656	0.83522
1	rs78927713	1891034	T	C	2543	0.0670468	0.0295696	0.0228337	0.19532
1	rs28446828	1891156	T	C	2541	0.122786	0.017692	0.0174711	0.311233
1	rs4648601	1899861	T	C	2555	0.260274	-0.0119994	0.0131568	0.361752
1	rs16824588	1900232	C	T	2557	0.317951	0.00374841	0.0122183	0.759007
1	rs140992306	1901753	T	C	2555	0.0694716	-0.0231785	0.0232574	0.318954
1	rs4648742	1912583	G	T	2552	0.245494	0.0147014	0.0131696	0.264285
1	rs4648746	1914487	G	A	2557	0.438209	0.00610267	0.0117225	0.60265
1	rs4233028	1918191	A	G	2478	0.474778	-0.00126864	0.0119008	0.915105
1	rs13303332	1923129	A	G	2546	0.392184	-0.00755921	0.011792	0.521494
1	rs6662278	1923507	T	C	2555	0.110568	0.0109371	0.0185639	0.555755
1	rs6605081	1930754	T	C	2554	0.157792	0.00493525	0.0157688	0.7543
1	rs28706276	1933267	A	G	2555	0.11272	-0.018614	0.0181203	0.304305
1	rs56351829	1935509	C	T	2519	0.267567	-0.0235187	0.0131638	0.0739991
1	rs28550169	1939826	T	C	2555	0.41546	-0.00800188	0.0116275	0.491335
1	rs6656398	1941929	A	G	2558	0.307271	0.012678	0.0122188	0.299465
1	rs13303016	1946591	G	A	2554	0.175411	0.012258	0.015069	0.415955
1	rs16824627	1962633	A	G	2555	0.496477	0.00677115	0.0112314	0.546592
1	rs6661694	1978655	A	G	2557	0.0633555	0.00846501	0.0231355	0.714448
1	rs61709121	1979842	G	A	2547	0.0655673	0.00769471	0.0228719	0.736549
1	rs75148117	1980170	A	C	2544	0.100039	-0.00467804	0.0189763	0.80528
1	rs28668690	1985705	A	G	2553	0.338425	0.0156522	0.0122932	0.202931
1	rs1878747	1991162	A	G	2557	0.459132	0.00697443	0.0115121	0.544624
1	rs28622246	1997161	T	C	2556	0.209898	-0.0198143	0.0140499	0.158456
1	rs4454477	2000337	A	G	2420	0.120661	0.00383642	0.0175949	0.827397
1	rs76394063	2002926	C	T	2554	0.115309	-0.0184858	0.0178934	0.301554
1	rs74322154	2003591	C	T	2556	0.0940923	-0.0109497	0.0195451	0.575324
1	rs28652946	2008688	T	C	2557	0.364294	-0.0274161	0.0117675	0.0198163
1	rs13303130	2019070	A	G	2555	0.114481	-0.0229606	0.0178612	0.198616
1	rs13303198	2020905	T	C	2551	0.114269	-0.0210145	0.0178832	0.239958
1	rs2459995	2024256	A	G	2549	0.055512	-0.013207	0.0244771	0.589496
1	rs908743	2038824	A	G	2557	0.130035	-0.00348412	0.0172633	0.840056
1	rs4648807	2040898	T	C	2558	0.463643	-0.0171438	0.0113842	0.132086
1	rs4648808	2040936	T	C	2556	0.17723	-0.0182273	0.0148964	0.2211
1	rs76198274	2044962	T	C	2557	0.0590536	0.00273268	0.0239373	0.909111
1	rs3107146	2047584	T	C	2557	0.0745014	-0.0176396	0.0217456	0.417262
1	rs11589827	2055856	G	A	2544	0.163325	-0.0234583	0.0158643	0.139225
1	rs118137464	2058091	G	A	2504	0.0904553	-0.0288787	0.0203358	0.15558
1	rs425277	2069172	T	C	2557	0.193977	0.0042326	0.0141963	0.765589
1	rs424079	2071340	C	A	2523	0.269719	0.000154167	0.0126496	0.990276
1	rs427811	2075560	G	T	2520	0.197619	0.00820561	0.0142032	0.563445
1	rs385039	2077409	G	A	2557	0.197497	0.00542446	0.014163	0.701718
1	rs34944978	2082829	A	G	2556	0.0749217	-0.0168088	0.0218888	0.442536
1	rs262654	2089526	A	G	2557	0.197693	0.0064059	0.0141443	0.650624
1	rs262652	2090816	C	T	2553	0.197023	0.0063814	0.0141585	0.652197
1	rs626479	2110260	A	G	2558	0.197615	0.00716421	0.014143	0.612467
1	rs77958421	2112099	C	T	2438	0.076087	-0.0166383	0.0215543	0.44016
1	rs262687	2117155	A	G	2549	0.196155	0.00688249	0.0141746	0.627286
1	rs1105270	2141945	T	C	2555	0.344618	-0.000404547	0.0117597	0.972557
1	rs7512482	2146966	C	T	2556	0.12813	-0.0197775	0.0172465	0.251484
1	rs2460000	2156362	A	G	2554	0.229052	0.00823097	0.0135079	0.542296
1	rs262680	2167149	C	T	2557	0.376027	-0.00685421	0.0116565	0.55652
1	rs867635	2168604	T	C	2557	0.193	-0.0149567	0.0141718	0.29125
1	rs10910033	2173179	A	G	2556	0.417254	-0.00834906	0.0116555	0.473796
1	rs263526	2173504	C	T	2557	0.221549	-0.00997289	0.013789	0.469527
1	rs260513	2180524	A	G	2555	0.411742	-0.0167656	0.0116067	0.148607
1	rs12084736	2189580	T	C	2557	0.400274	0.0140051	0.011697	0.231181
1	rs10910045	2205527	A	G	2545	0.0654224	0.00935684	0.0230443	0.684715
1	rs12047069	2205548	A	C	2556	0.111698	-0.00538675	0.0180621	0.765524
1	rs12045693	2205581	C	A	2556	0.471244	0.00516194	0.0115183	0.654045
1	rs6671815	2207480	G	C	2554	0.445967	-0.00903307	0.0115292	0.433335
1	rs3795275	2209780	A	G	2536	0.112185	0.00573771	0.0185017	0.756471
1	rs75187898	2215913	C	G	2551	0.0546844	-0.0173063	0.0247032	0.483573
1	rs4648821	2216368	T	G	2521	0.403213	0.00961181	0.0116625	0.409845
1	rs6689315	2216391	G	A	2552	0.0993339	0.0365712	0.0194172	0.0596405
1	rs12119470	2218100	T	C	2550	0.0845098	0.0681332	0.0207203	0.00100818
1	rs59476564	2218129	C	T	2556	0.112089	-0.0193015	0.0183668	0.29331
1	rs2643884	2220425	T	C	2477	0.190957	-0.00766558	0.0148781	0.606396
1	rs2017143	2220649	T	C	2558	0.366693	0.00536903	0.0119644	0.65361
1	rs903920	2222560	A	G	2556	0.144171	-0.017372	0.0161215	0.281227
1	rs884940	2223866	T	C	2558	0.46853	0.0126466	0.011572	0.274453
1	rs2889408	2225251	T	C	2555	0.19589	0.02239	0.0144988	0.122524
1	rs1532385	2225284	G	A	2546	0.335232	0.00648354	0.0120766	0.591359
1	rs12024136	2225412	C	T	2556	0.084507	0.0296515	0.0206455	0.150939
1	rs11576356	2233961	A	G	2527	0.120696	0.00478512	0.0180391	0.790806
1	rs1496555	2234251	A	G	2555	0.137965	0.00512313	0.0166466	0.758267
1	rs12082516	2251160	C	T	2557	0.34298	-0.00651755	0.0120645	0.589041
1	rs2643893	2257727	C	T	2519	0.102223	0.0115319	0.0189651	0.543148
1	rs2645065	2261222	A	C	2541	0.169421	0.00820603	0.0152394	0.59025
1	rs12091632	2268570	G	A	2536	0.435134	-0.00557632	0.0117352	0.634659
1	rs2036085	2269899	C	T	2556	0.337441	-0.000412589	0.0121599	0.972933
1	rs1472319	2273905	T	C	2553	0.405993	0.0126738	0.011767	0.281453
1	rs72920968	2277392	A	G	2554	0.0514879	0.0313846	0.0254843	0.218126
1	rs2843134	2277827	G	A	2556	0.174883	0.0140241	0.0150319	0.350841
1	rs2055204	2280661	G	A	2556	0.364828	0.0160553	0.0119337	0.178504
1	rs7527871	2281726	C	A	2556	0.419797	-0.00645635	0.0115289	0.57547
1	rs2840526	2283266	C	T	2553	0.267333	5.57678e-05	0.0129736	0.99657
1	rs2840529	2284898	G	T	2551	0.385927	0.00325478	0.0119386	0.78514
1	rs903914	2289321	A	G	2556	0.130869	0.010858	0.0175169	0.53535
1	rs10910061	2303512	A	G	2556	0.118545	0.00949608	0.0178059	0.593818
1	rs2279703	2306695	T	C	2555	0.494129	-0.00439016	0.0115133	0.702972
1	rs12070746	2308029	A	G	2558	0.124707	0.00981817	0.0172815	0.569945
1	rs2643908	2312395	C	T	2456	0.116246	0.016669	0.0182623	0.361372
1	rs1123571	2326009	A	G	2555	0.29589	0.0200393	0.0124467	0.107397
1	rs3001344	2329808	A	G	2557	0.102073	-0.0185058	0.0188897	0.327247
1	rs6693447	2330190	G	T	2554	0.234338	0.0300754	0.0135376	0.0263089
1	rs2494427	2338569	T	C	2558	0.172596	-0.0127528	0.0153146	0.405002
1	rs2494429	2339395	A	G	2547	0.227523	-0.0134033	0.0136912	0.327592
1	rs3935659	2351699	T	C	2554	0.483555	0.00805163	0.0118086	0.495338
1	rs12731309	2352146	T	C	2556	0.148279	0.00241804	0.0160135	0.879976
1	rs2494591	2352280	A	G	2557	0.0977708	0.00527606	0.0193747	0.785378
1	rs12118145	2355223	C	T	2556	0.33529	-0.0145628	0.0124272	0.241259
1	rs67532508	2355400	G	A	2556	0.27054	0.00766527	0.0131499	0.55995
1	rs2494641	2362827	T	C	2543	0.318521	0.0046634	0.0123401	0.7055
1	rs2494639	2368775	T	C	2556	0.21205	-0.0157105	0.0138894	0.258008
1	rs61763907	2369021	C	T	2550	0.0882353	0.0122202	0.0201004	0.543216
1	rs2494425	2372858	T	C	2552	0.0597571	-0.0149986	0.0240107	0.532192
1	rs74049259	2372940	T	C	2557	0.065702	-0.00747733	0.0231022	0.746193
1	rs12563838	2374120	T	C	2530	0.484585	0.00469508	0.0114057	0.680602
1	rs71511345	2374431	A	G	2552	0.107563	-0.00200008	0.0185861	0.914304
1	rs12406368	2380384	T	C	2539	0.184128	0.00812865	0.0147427	0.581381
1	rs10797425	2383756	A	G	2503	0.402916	-0.0146519	0.0119467	0.220033
1	rs12037821	2387715	T	C	2505	0.268064	0.0231285	0.0129231	0.073502
1	rs12742224	2387913	G	A	2454	0.27282	-0.0180688	0.0131383	0.169046
1	rs4648846	2389152	A	G	2546	0.482325	0.0216755	0.0115262	0.0600346
1	rs16824399	2391367	A	G	2476	0.27605	0.0237959	0.0128763	0.0645978
1	rs2477686	2392648	G	C	2481	0.114873	-0.00573275	0.0182116	0.752924
1	rs7512269	2418625	T	C	2557	0.152131	-0.0143251	0.015773	0.36377
1	rs10910082	2418935	C	T	2553	0.224638	-0.00874362	0.0135996	0.520268
1	rs2494620	2441358	C	T	2554	0.422475	-0.00343211	0.0115918	0.767168
1	rs2247308	2445406	G	A	2558	0.421423	-0.00379555	0.0115814	0.743119
1	rs1980789	2455863	C	A	2556	0.0866588	-0.015754	0.0203064	0.437857
1	rs11584295	2465329	G	A	2557	0.466562	-0.00741297	0.0114415	0.517048
1	rs2477678	2478511	A	T	2543	0.465985	0.00300769	0.011497	0.793625
1	rs2227312	2487663	A	C	2557	0.447595	-0.00140465	0.0115672	0.903347
1	rs10797432	2501338	T	C	2518	0.486497	0.00260073	0.0116218	0.822929
1	rs6667605	2502780	T	C	2554	0.492756	0.00294717	0.0115554	0.798686
1	rs55658746	2506229	C	T	2549	0.374853	0.00301523	0.0117935	0.798207
1	rs734999	2513216	T	C	2558	0.487099	0.00187322	0.0115378	0.871026
1	rs10752747	2524915	T	G	2557	0.47849	0.00182589	0.0115333	0.874209
1	rs3748817	2525665	C	T	2463	0.482745	0.00565538	0.0119547	0.636164
1	rs3748816	2526746	G	A	2554	0.486883	0.00357085	0.0115888	0.757984
1	rs2843401	2528133	T	C	2479	0.472973	-0.00149919	0.0116378	0.897499
1	rs2764841	2529360	G	A	2555	0.479648	0.00306037	0.0115586	0.791186
1	rs4445406	2539400	C	T	2557	0.491983	0.00393499	0.0115102	0.732448
1	rs11590198	2551900	A	G	2555	0.444423	0.00270967	0.0116299	0.815768
1	rs3890745	2553624	C	T	2557	0.491201	0.00410754	0.0114745	0.720365
1	rs66705332	2566025	T	C	2551	0.434535	-0.00481117	0.0115287	0.676445
1	rs117874566	2576337	T	C	2535	0.0587771	0.00773546	0.0244166	0.751386
1	rs55713073	2623180	G	C	2458	0.407852	-0.00990462	0.0116155	0.393822
1	rs4648356	2709164	C	A	2556	0.464202	-0.00688182	0.0114669	0.548409
1	rs2377041	2713327	T	C	2556	0.39241	-0.0088783	0.0116714	0.446843
1	rs4648450	2723214	A	C	2553	0.508813	-0.000502315	0.011529	0.965248
1	rs57917493	2729038	T	C	2556	0.125587	0.0142524	0.0172221	0.407918
1	rs60513129	2729251	T	C	2557	0.123191	0.015432	0.0173449	0.373619
1	rs56820613	2735418	G	A	2546	0.112726	0.00960673	0.0179722	0.592973
1	rs6679232	2739972	G	A	2555	0.114873	-0.0003467	0.0179454	0.984586
1	rs7511879	2752265	G	A	2556	0.402778	-0.0262716	0.0116585	0.0242328
1	rs10797390	2752693	C	T	2555	0.478278	-0.0226465	0.0114567	0.0480744
1	rs6691019	2754188	G	A	2556	0.392997	-0.0212835	0.0115856	0.0661998
1	rs729045	2754406	G	A	2555	0.434247	0.0159646	0.0116141	0.169259
1	rs4648384	2756621	C	A	2553	0.453976	0.0139182	0.0114964	0.226026
1	rs897619	2776777	T	C	2555	0.452642	-0.00494287	0.0113727	0.663835
1	rs10909992	2778766	C	T	2550	0.410588	-0.00321318	0.0115005	0.779943
1	rs12409348	2779043	T	C	2554	0.395654	-0.00270625	0.0115678	0.815027
1	rs897636	2784092	G	A	2531	0.489727	0.00304059	0.0113471	0.788729
1	rs1563470	2786694	T	C	2551	0.486672	0.0034153	0.0113243	0.762964
1	rs6673012	2794250	C	A	2558	0.110633	0.0276012	0.0179347	0.123807
1	rs6668620	2794537	T	C	2543	0.395989	-0.00860467	0.0114263	0.451417
1	rs10797342	2797856	C	T	2557	0.494134	0.00322657	0.0112071	0.77342
1	rs3100865	2806107	T	G	2504	0.398762	-0.00450686	0.0117447	0.701175
1	rs10909834	2812244	C	G	2549	0.302079	0.0181204	0.0126935	0.153425
1	rs2842910	2817421	C	T	2557	0.36097	0.0023804	0.0119586	0.84222
1	rs7340016	2833332	G	A	2537	0.299566	0.0150801	0.0127443	0.236698
1	rs1563468	2833743	C	T	2555	0.376321	0.0133974	0.0119465	0.262098
1	rs2842926	2834025	A	G	2557	0.376613	0.0134313	0.0119383	0.260562
1	rs2606410	2836099	T	C	2556	0.106025	0.0358374	0.018469	0.0523296
1	rs2045331	2842270	A	G	2552	0.444161	-0.0116958	0.0115521	0.311331
1	rs79922096	2845573	G	T	2546	0.0712883	-0.00397732	0.0224198	0.859193
1	rs10797368	2852707	T	C	2556	0.195031	-0.0029956	0.0145419	0.836793
1	rs16823228	2853759	G	A	2557	0.473797	-0.011165	0.011462	0.330013
1	rs2925499	2860931	C	T	2557	0.379742	0.0008053	0.011919	0.946133
1	rs7539511	2862320	T	G	2528	0.404272	-0.0144699	0.011607	0.212524
1	rs60920732	2865014	A	G	2557	0.0858428	0.0132122	0.0205246	0.519753
1	rs10909845	2876525	T	C	2557	0.482206	-0.00664294	0.0113785	0.559346
1	rs2842925	2886356	A	G	2553	0.187035	0.00909187	0.0144003	0.5278
1	rs72853379	2886903	A	G	2557	0.0701995	0.0140805	0.0219837	0.521851
1	rs117105675	2887220	T	G	2555	0.10137	0.000419962	0.018623	0.982009
1	rs12044030	2889577	C	T	2556	0.296166	0.00724912	0.0122228	0.553126
1	rs56877975	2894910	G	A	2556	0.199922	-0.00161688	0.0142806	0.909855
1	rs35490531	2897876	A	G	2557	0.270825	-0.00657136	0.012963	0.612203
1	rs6681741	2898960	T	C	2558	0.255278	0.0079441	0.0132009	0.547317
1	rs1572657	2902128	C	T	2558	0.0807271	0.00492705	0.0209865	0.814385
1	rs7546695	2907435	A	C	2557	0.254986	0.00792013	0.0132024	0.548572
1	rs12025260	2917377	C	T	2550	0.411176	-0.00481869	0.0116767	0.679845
1	rs12022429	2919942	A	G	2556	0.252152	0.00486234	0.0133281	0.715247
1	rs12562637	2924666	T	C	2555	0.193542	-0.00868723	0.0146715	0.553773
1	rs2889476	2924726	C	T	2556	0.445031	-0.00383279	0.0115663	0.740359
1	rs7412983	2943183	C	A	2554	0.441269	-0.0148392	0.011591	0.200465
1	rs2142569	2944527	A	G	2554	0.147024	0.00424642	0.0161255	0.792292
1	rs74048148	2954031	G	A	2553	0.440071	-0.0150346	0.0115884	0.194499
1	rs717795	2970464	C	T	2557	0.443488	-0.0132563	0.011556	0.251325
1	rs59243365	2979184	A	G	2555	0.190607	-0.00886067	0.0145733	0.543183
1	rs12563622	2980793	C	T	2556	0.218897	-0.00518248	0.0137879	0.707012
1	rs2297828	2983963	A	G	2497	0.145975	0.00818497	0.0161255	0.611749
1	rs2993482	2991808	G	T	2556	0.197379	-0.0138501	0.0143214	0.333497
1	rs2742687	2998632	A	G	2553	0.102429	-0.00867414	0.0189621	0.64735
1	rs6695131	3000924	T	C	2553	0.367215	-0.0154041	0.0117661	0.190466
1	rs11801109	3003532	A	G	2557	0.0815409	0.0200952	0.020913	0.336606
1	rs926244	3006283	G	A	2557	0.10657	0.0275128	0.018511	0.137202
1	rs2817165	3007039	G	A	2557	0.412788	-0.0136442	0.0114655	0.234039
1	rs7543737	3009969	G	A	2556	0.464593	0.00399314	0.0113504	0.724983
1	rs2817168	3013690	A	G	2555	0.385519	-0.0100749	0.0117899	0.392809
1	rs79191971	3016117	A	G	2556	0.0729656	0.0122724	0.0221126	0.578899
1	rs2993493	3020246	A	C	2557	0.290575	-0.00661877	0.012604	0.599491
1	rs79434823	3024253	C	A	2557	0.251467	-0.0249306	0.013298	0.0608255
1	rs2993500	3024705	C	T	2553	0.500979	-0.000701327	0.0114891	0.951325
1	rs2993501	3025986	A	C	2558	0.0625489	0.02693	0.0237098	0.256034
1	rs2993503	3028987	A	G	2557	0.144701	0.0320019	0.0163861	0.0508207
1	rs2072733	3029081	T	C	2551	0.331439	-0.0161004	0.0121855	0.186411
1	rs79143856	3045623	G	T	2547	0.283863	-0.0209113	0.0127831	0.101871
1	rs2817178	3047252	T	C	2557	0.445248	0.0177832	0.0116634	0.127334
1	rs10797378	3047447	C	T	2557	0.283535	-0.022212	0.0127914	0.0824787
1	rs2742668	3047612	A	G	2556	0.271714	0.000436511	0.0128643	0.972931
1	rs10909882	3049713	A	G	2548	0.256672	-0.0226293	0.0132888	0.0885883
1	rs12120884	3058914	A	G	2557	0.106179	-0.0263719	0.0185709	0.155589
1	rs12750690	3061563	C	T	2532	0.108017	-0.0221331	0.0185112	0.23183
1	rs2817187	3062875	T	G	2556	0.134781	0.015016	0.0169464	0.37557
1	rs79155405	3062909	T	C	2557	0.112828	-0.0105189	0.0181801	0.562863
1	rs731031	3072692	T	C	2557	0.406727	-0.00267598	0.0116131	0.81776
1	rs16823409	3072956	T	C	2556	0.20403	-0.00543454	0.0143152	0.704217
1	rs79063099	3078729	G	A	2545	0.20334	-0.00612047	0.0143267	0.669228
1	rs2742673	3080019	G	T	2557	0.272976	0.00625041	0.0127658	0.624402
1	rs79135020	3080498	T	C	2557	0.302894	-0.00823107	0.0125198	0.510897
1	rs2075968	3081241	T	C	2556	0.133803	0.00451617	0.016558	0.785047
1	rs2651899	3083712	C	T	2557	0.421392	0.00154883	0.011436	0.892268
1	rs2651935	3086496	T	C	2550	0.236667	-0.00451094	0.0134084	0.73655
1	rs61759167	3091587	T	C	2530	0.132213	0.00538549	0.0167351	0.747597
1	rs61759178	3098489	C	T	2421	0.139818	0.00455728	0.0167689	0.785799
1	rs72846849	3099635	T	C	2558	0.205043	-0.00517932	0.0142506	0.716272
1	rs2651927	3101762	C	A	2558	0.328577	-0.000149405	0.012195	0.990225
1	rs12135062	3103312	T	G	2555	0.331115	-0.000140736	0.0121563	0.990763
1	rs10752733	3104630	A	G	2557	0.181267	-0.000881063	0.0149953	0.953147
1	rs79612213	3104999	T	C	2557	0.0909269	0.00776675	0.0202018	0.700638
1	rs67620903	3111119	A	C	2553	0.229142	0.00373759	0.013422	0.780654
1	rs12094678	3111669	A	G	2558	0.486122	0.00617452	0.0116459	0.595983
1	rs10909892	3112278	A	G	2515	0.194036	0.00346987	0.0143341	0.808725
1	rs9659513	3116361	T	G	2550	0.307255	0.00277971	0.0125115	0.82418
1	rs72846890	3116817	A	G	2555	0.44638	-0.0117133	0.0115547	0.310714
1	rs58819932	3119118	A	G	2558	0.211298	0.0178523	0.0142389	0.209927
1	rs7521987	3124080	G	A	2556	0.300274	0.0143008	0.0126597	0.258629
1	rs13328662	3124155	G	A	2558	0.095387	-0.00606067	0.0194914	0.755845
1	rs4376672	3126090	A	G	2550	0.160588	-0.0186795	0.0157418	0.235378
1	rs3753758	3127538	A	G	2553	0.228555	-0.00613673	0.0138316	0.657277
1	rs2817146	3133439	T	C	2552	0.278017	-0.00890936	0.0128528	0.488193
1	rs2651895	3138111	T	G	2556	0.0982003	-0.0181869	0.0193926	0.348331
1	rs16823548	3140812	A	G	2553	0.0710928	0.0342703	0.0221508	0.121831
1	rs10158583	3144068	A	G	2555	0.165753	0.00400064	0.0154227	0.795328
1	rs7518852	3146762	C	T	2557	0.384239	-0.010065	0.0119097	0.398047
1	rs2651920	3148153	C	T	2556	0.176643	0.0311962	0.0147685	0.0346574
1	rs2455116	3148574	G	A	2556	0.46029	0.00994345	0.0113387	0.380513
1	rs16823576	3148697	C	T	2558	0.0779906	-0.0215114	0.0214293	0.31546
1	rs11807062	3153237	C	A	2556	0.488263	0.00213025	0.011428	0.852126
1	rs2937390	3163997	A	G	2556	0.225157	0.0101189	0.0136829	0.459584
1	rs2455107	3180158	G	T	2542	0.234461	-0.0075201	0.0136345	0.581258
1	rs16823763	3194916	G	A	2557	0.215682	-0.00956096	0.0140944	0.497549
1	rs12757342	3208830	G	T	2557	0.112828	-0.0115275	0.0178997	0.519572
1	rs2500294	3209767	C	T	2555	0.338356	0.0183466	0.0118495	0.121549
1	rs2455144	3214732	A	G	2555	0.321526	0.0182567	0.0120455	0.129608
1	rs2455137	3217151	T	C	2555	0.407828	-0.00724005	0.01165	0.534294
1	rs2455135	3219901	A	G	2557	0.274736	-0.0142907	0.0129619	0.270238
1	rs28541625	3233830	A	G	2557	0.256942	0.000781647	0.0132873	0.95309
1	rs6687835	3237174	C	T	2556	0.443662	-0.0122872	0.0114775	0.284373
1	rs79548216	3241254	C	A	2554	0.211629	-0.0162124	0.0143675	0.259145
1	rs10909930	3243017	T	G	2558	0.197029	-0.0196789	0.0147035	0.180774
1	rs2483270	3244257	C	T	2555	0.107241	-0.0111962	0.0186717	0.548751
1	rs2483274	3248098	G	A	2554	0.29953	-0.0154886	0.0125035	0.21544
1	rs2483278	3252104	C	T	2558	0.112197	0.00713636	0.0180664	0.692837
1	rs2483280	3255539	A	G	2555	0.191389	-0.0160529	0.0149481	0.282862
1	rs6686156	3259029	C	T	2558	0.117866	-0.0230395	0.0180024	0.200614
1	rs6683273	3259183	G	A	2558	0.118452	-0.0223827	0.0179749	0.21305
1	rs4648379	3261516	C	T	2554	0.409358	-0.0176213	0.0117316	0.133086
1	rs4415513	3261682	C	T	2556	0.387128	-0.0181949	0.011811	0.123439
1	rs2483289	3264190	A	C	2549	0.164574	-0.00592225	0.0153723	0.700048
1	rs35864930	3271154	T	G	2551	0.454136	0.00447538	0.011473	0.696479
1	rs7550526	3272541	A	G	2554	0.49354	0.00332952	0.0113926	0.770093
1	rs946760	3272755	A	G	2557	0.0791944	0.0132043	0.0213682	0.536612
1	rs7524171	3279324	A	G	2558	0.342455	-0.0143441	0.0121966	0.239564
1	rs4648487	3285304	T	C	2556	0.338811	-0.00385542	0.012184	0.751674
1	rs2493309	3296951	T	C	2394	0.422932	-0.012528	0.0127025	0.324005
1	rs868688	3300807	C	T	2557	0.434102	-0.00935087	0.0118217	0.428948
1	rs2493278	3307746	T	C	2550	0.371765	0.00260059	0.0118829	0.826765
1	rs2483225	3325037	C	T	2555	0.329746	0.00412457	0.0121336	0.733909
1	rs72851311	3330390	T	C	2558	0.278733	0.0159046	0.0126603	0.209024
1	rs2493285	3333595	A	G	2555	0.277691	0.0130523	0.0126855	0.30352
1	rs4648385	3340269	C	T	2556	0.288341	0.0152318	0.0125473	0.224764
1	rs2244013	3342530	A	G	2555	0.239335	0.0171271	0.0134964	0.204437
1	rs2483239	3344215	G	A	2546	0.489002	0.0150359	0.0113829	0.186528
1	rs79430889	3344608	A	G	2550	0.209804	0.0211187	0.0144069	0.142684
1	rs2493272	3349513	T	C	2557	0.441924	-0.013099	0.0115003	0.254698
1	rs867814	3362256	C	T	2557	0.44036	-0.00734578	0.0116668	0.528936
1	rs11808779	3364487	T	C	2556	0.155321	-0.0181099	0.0158193	0.252292
1	rs12086322	3366314	A	G	2558	0.0500391	0.0241542	0.025969	0.352312
1	rs2487680	3377442	C	T	2554	0.233164	-0.000245157	0.0136606	0.985682
1	rs3806164	3380057	A	G	2550	0.168824	-0.0178457	0.0154001	0.246536
1	rs2493315	3399842	A	G	2554	0.21202	0.00143931	0.014157	0.919021
1	rs12124659	3400725	C	T	2555	0.368297	-0.00867179	0.0119564	0.468277
1	rs115919274	3404818	A	G	2556	0.079421	-0.000844973	0.020899	0.967749
1	rs2821040	3406791	G	A	2547	0.211033	-0.0052526	0.0141273	0.710038
1	rs61910697	3410410	T	C	2519	0.0696705	0.0162948	0.0230201	0.479038
1	rs61746168	3410581	A	G	2515	0.160437	-0.0121742	0.0157407	0.439272
1	rs12075570	3410973	T	C	2493	0.0681909	0.000135243	0.023259	0.995361
1	rs56175625	3412254	A	G	2547	0.0559482	0.0112106	0.0252316	0.656821
1	rs61742846	3417211	A	G	2539	0.0632139	0.0126639	0.0237718	0.594223
1	rs947344	3423467	T	C	2550	0.449216	0.0241752	0.0116664	0.0382472
1	rs947345	3424388	A	G	2556	0.0633803	0.00650069	0.0237513	0.784316
1	rs2821003	3426717	C	A	2503	0.226129	-0.0137885	0.0139073	0.321462
1	rs11587498	3432993	A	G	2542	0.36369	0.0043508	0.011844	0.713363
1	rs2820996	3434110	A	G	2547	0.116411	-0.0111623	0.0178974	0.532836
1	rs10797399	3440824	A	G	2533	0.212396	-0.00490417	0.0140801	0.727611
1	rs115852179	3441702	T	C	2556	0.0725743	0.00390746	0.0222238	0.860433
1	rs114476348	3443288	T	C	2541	0.109406	-0.0161322	0.0186741	0.387652
1	rs12119711	3451005	T	C	2556	0.121088	-0.0157205	0.0175298	0.369834
1	rs74649444	3454302	T	C	2555	0.0939335	0.000826894	0.0198335	0.966744
1	rs12562983	3457311	T	C	2556	0.0843114	-0.01519	0.0205067	0.458855
1	rs10797401	3462904	C	T	2552	0.308777	0.00612739	0.0123697	0.62035
1	rs6685801	3464451	C	T	2554	0.318128	0.00797722	0.0123565	0.518544
1	rs116993728	3473274	A	G	2555	0.0528376	-0.0196693	0.025707	0.444192
1	rs2821062	3475083	T	C	2541	0.113735	-0.0031987	0.0183304	0.86147
1	rs7525042	3479335	G	T	2555	0.296086	-0.00501006	0.0125174	0.688975
1	rs77039417	3480162	T	C	2556	0.172926	-0.00218729	0.0151038	0.884855
1	rs113235815	3481184	A	G	2553	0.0693302	-0.0263882	0.0224986	0.240843
1	rs75995598	3485108	T	C	2540	0.103346	-0.0174397	0.0186712	0.350283
1	rs867413	3486335	G	A	2536	0.117508	0.00600162	0.0180535	0.73956
1	rs2821054	3493850	G	T	2389	0.420887	0.00407009	0.0118833	0.731971
1	rs10909973	3495672	A	G	2552	0.0750392	-0.036261	0.0217674	0.0957457
1	rs2794340	3496479	T	C	2511	0.310633	0.00518409	0.0122798	0.672905
1	rs10909974	3499067	T	C	2554	0.381558	-0.00196878	0.0118064	0.867563
1	rs12138798	3505754	T	C	2557	0.301916	0.00852426	0.0123643	0.490557
1	rs4648527	3507861	G	A	2547	0.338241	0.00443068	0.0117299	0.705634
1	rs115868017	3508851	A	G	2554	0.0828113	-0.034281	0.0208061	0.0994258
1	rs7513275	3511934	G	A	2553	0.374461	-0.00202786	0.0119445	0.865189
1	rs56770023	3518487	T	C	2535	0.413609	-0.00681227	0.0115838	0.556474
1	rs74998818	3519544	T	C	2553	0.0707011	-0.0238236	0.0221325	0.281744
1	rs35701577	3522561	C	T	2528	0.383307	0.0172216	0.0116305	0.13868
1	rs57902798	3528537	C	A	2519	0.480945	0.0146033	0.0113063	0.196494
1	rs78267041	3528586	T	C	2414	0.104184	-0.0281296	0.0187552	0.13366
1	rs4364818	3538501	C	T	2555	0.362427	0.0152847	0.0118764	0.1981
1	rs12757620	3540024	G	T	2556	0.429969	-0.00742599	0.0115859	0.521556
1	rs3765689	3559482	G	A	2557	0.219007	-0.0135218	0.0137233	0.32447
1	rs6697769	3570883	T	C	2556	0.362285	-0.00108624	0.0118241	0.926804
1	rs2368544	3574756	C	T	2556	0.491784	-0.00241552	0.0112085	0.829371
1	rs2224718	3576060	C	T	2556	0.470657	0.0209475	0.0114881	0.0682423
1	rs10910004	3576197	C	T	2558	0.177678	0.00175396	0.014905	0.906325
1	rs4648545	3577321	A	G	2556	0.298122	-0.0131225	0.0125747	0.296689
1	rs3765692	3584771	C	T	2557	0.388541	-0.0118267	0.0118795	0.319468
1	rs3765695	3587377	A	C	2553	0.189973	-0.0068043	0.0145663	0.64041
1	rs6671482	3590425	A	G	2557	0.402229	0.000802724	0.0116972	0.945288
1	rs3765703	3592436	G	T	2557	0.279625	-0.0138833	0.0129926	0.285274
1	rs57596460	3599514	T	C	2557	0.15702	0.00240314	0.0153508	0.875601
1	rs3765716	3601940	A	G	2553	0.221504	-0.0228128	0.0138126	0.098618
1	rs3765731	3611892	A	G	2508	0.102273	-0.0259088	0.018837	0.169
1	rs3819958	3613067	A	G	2556	0.0577074	-0.0308986	0.0245046	0.207334
1	rs3765736	3616601	T	C	2555	0.376908	0.029992	0.0119036	0.0117495
1	rs6424089	3628663	A	G	2557	0.469691	-0.0218108	0.0116244	0.0606158
1	rs6688320	3630630	G	T	2531	0.186092	0.00773491	0.0144035	0.591257
1	rs3765769	3635630	C	T	2525	0.193267	0.000251795	0.0144273	0.986075
1	rs2181487	3637812	C	A	2553	0.144144	-0.00305875	0.0163082	0.851222
1	rs6701784	3641123	A	C	2390	0.490795	-0.0217112	0.0124011	0.0799901
1	rs2146657	3644374	G	A	2545	0.282711	0.00975851	0.0125864	0.438151
1	rs6695978	3648345	A	G	2555	0.231507	0.00812626	0.0136178	0.550683
1	rs12562437	3651031	T	C	2551	0.226186	0.00295302	0.0137346	0.829763
1	rs1181867	3651318	G	A	2549	0.452334	0.0113334	0.0116895	0.332279
1	rs12117836	3657759	A	G	2540	0.297244	0.00689545	0.0127629	0.589008
1	rs1181883	3677933	C	T	2556	0.30536	0.00662495	0.0126085	0.599279
1	rs1181880	3678904	T	C	2531	0.0695377	0.00957589	0.022771	0.674098
1	rs2275837	3686318	A	G	2555	0.140117	0.00503751	0.0162884	0.757116
1	rs9424313	3693110	C	A	2555	0.470059	0.00884816	0.0114943	0.441425
1	rs12738904	3700119	C	A	2552	0.151646	-0.00939069	0.0157267	0.550429
1	rs2253143	3703710	A	G	2551	0.281654	0.0145585	0.0126213	0.248711
1	rs60946587	3705888	G	A	2364	0.15165	-0.0111026	0.0164165	0.498847
1	rs58882037	3706894	T	C	2553	0.143165	-0.0108446	0.0161315	0.501414
1	rs9424299	3716737	A	G	2557	0.310325	0.018972	0.0124421	0.127304
1	rs9424305	3736340	C	T	2555	0.448141	0.00780812	0.011569	0.499728
1	rs9286792	3737036	G	A	2553	0.482961	0.0114852	0.0114843	0.317273
1	rs7530291	3742179	G	A	2557	0.307587	0.0163573	0.0124576	0.189172
1	rs6688969	3743391	C	T	2556	0.483177	0.0111207	0.0114976	0.333433
1	rs61768915	3749115	C	T	2557	0.307783	0.0164649	0.012459	0.186324
1	rs2368533	3750167	A	G	2552	0.483542	0.0112455	0.0114879	0.327633
1	rs6683827	3754596	T	G	2557	0.483183	0.0114967	0.0114705	0.316206
1	rs1891941	3755675	C	T	2556	0.482981	0.0114308	0.0114843	0.319573
1	rs1891940	3755869	C	T	2555	0.482975	0.0114229	0.0114843	0.319906
1	rs2298225	3756074	A	C	2552	0.137343	-0.0110321	0.0164575	0.502642
1	rs10797347	3759784	G	A	2552	0.483542	0.0115816	0.0114789	0.313001
1	rs4648347	3765755	C	T	2556	0.307512	0.0162419	0.0124701	0.192755
1	rs2275820	3768743	A	G	2553	0.136506	-0.0113293	0.0165074	0.492514
1	rs10909810	3783278	C	A	2541	0.429949	0.00285452	0.0115294	0.804455
1	rs5013486	3786612	T	C	2550	0.143137	0.0397329	0.0165843	0.0165838
1	rs34108662	3790332	C	T	2550	0.180196	0.0129347	0.0148674	0.3843
1	rs36081432	3792310	T	C	2557	0.0721549	-0.0172062	0.0216991	0.427809
1	rs3205087	3800242	G	A	2557	0.325381	0.0126463	0.0121369	0.297426
1	rs9786975	3802900	A	G	2555	0.319178	0.000527882	0.0122631	0.965665
1	rs7367066	3803755	T	C	2557	0.390106	-0.00078964	0.0117927	0.946614
1	rs10909820	3807450	A	C	2555	0.173581	-0.00561477	0.0154134	0.71565
1	rs6687869	3821216	A	G	2553	0.423619	-0.00940309	0.0115464	0.415429
1	rs10909830	3822703	T	C	2552	0.210423	-0.00181637	0.0137653	0.895021
1	rs28973022	3823395	T	C	2557	0.103442	0.0372922	0.0188471	0.0478535
1	rs35383955	3825525	T	C	2542	0.1845	0.0168269	0.0148276	0.256444
1	rs80294302	3835967	A	G	2554	0.168755	-0.0032002	0.0153916	0.835292
1	rs77730699	3836642	T	C	2557	0.167579	-0.00352215	0.0154496	0.819664
1	rs35025175	3840449	T	C	2558	0.172009	-0.00424256	0.0152818	0.781303
1	rs35974482	3840878	A	G	2558	0.413018	0.00943559	0.0117194	0.420749
1	rs80309618	3995644	T	C	2557	0.143723	-0.00602295	0.0163353	0.712346
1	rs61770398	3995906	C	T	2558	0.242768	-0.00470311	0.0133564	0.724745
1	rs10157948	4000091	C	T	2556	0.38752	-0.01849	0.0118066	0.117332
1	rs28438555	4002600	C	T	2555	0.310763	-0.00267489	0.0124595	0.830011
1	rs116047005	4003296	T	C	2552	0.072884	-0.00940213	0.0220098	0.66925
1	rs72640993	4004028	T	C	2557	0.0684396	0.00371564	0.0225952	0.869382
1	rs57415555	4005540	T	C	2555	0.196282	-0.0139334	0.0142989	0.329839
1	rs7524279	4005693	A	G	2555	0.1818	-0.0116571	0.0146806	0.427168
1	rs7548668	4006060	C	T	2555	0.265362	-0.0100469	0.0130053	0.439806
1	rs10799181	4009071	C	T	2556	0.0895931	-0.0127386	0.0199247	0.522603
1	rs4654481	4009855	C	T	2557	0.486899	-0.00325152	0.0114789	0.776976
1	rs7522140	4017137	C	T	2554	0.229052	0.00128941	0.0135821	0.924367
1	rs7550609	4026098	T	C	2557	0.0962065	-0.0188841	0.0190137	0.320622
1	rs57147548	4032762	T	C	2545	0.15442	-0.0240652	0.0155218	0.121043
1	rs12031557	4034097	G	A	2557	0.315213	-0.0129382	0.0122417	0.29056
1	rs12028397	4037665	T	C	2556	0.470266	-0.0217581	0.0114892	0.0582529
1	rs9426500	4054972	C	A	2555	0.336008	-0.00824122	0.0119696	0.491129
1	rs12135298	4057488	A	G	2556	0.147105	-0.0186909	0.0158739	0.239012
1	rs4654557	4058444	C	T	2557	0.447986	-0.0219714	0.0116398	0.0590789
1	rs10915565	4060196	T	C	2557	0.374853	-0.019178	0.0119764	0.109308
1	rs4128222	4066781	A	C	2557	0.0788033	-0.00151068	0.0211211	0.94298
1	rs68085961	4066956	A	G	2555	0.189432	-0.0057851	0.0147563	0.695026
1	rs6675979	4068052	A	G	2556	0.266432	-0.00478265	0.0131939	0.716985
1	rs72852529	4076373	G	A	2555	0.0780822	0.000413045	0.0212573	0.984497
1	rs4654604	4078090	C	T	2557	0.387368	-0.0100904	0.0117067	0.388724
1	rs4129100	4078448	A	G	2557	0.422957	-0.00524734	0.0116447	0.652264
1	rs12026010	4080742	A	G	2556	0.187793	-0.00843411	0.014457	0.55963
1	rs57920188	4087708	G	T	2554	0.213978	-0.00672478	0.0137247	0.62415
1	rs35412083	4089885	A	G	2553	0.194085	-0.0147009	0.0142033	0.300653
1	rs10915659	4092949	A	G	2553	0.211124	-0.00633762	0.0138216	0.646572
1	rs60561351	4094092	A	G	2557	0.192804	-0.0123931	0.0142422	0.38421
1	rs78425991	4094430	C	T	2552	0.192398	-0.0122029	0.0142566	0.392026
1	rs12036953	4104757	G	A	2555	0.328767	-0.00611995	0.0121358	0.614058
1	rs75864646	4107166	C	T	2555	0.113894	0.0234725	0.0177205	0.185305
1	rs60034634	4109399	A	G	2557	0.120258	-0.0189154	0.0177931	0.287748
1	rs10799171	4115576	T	C	2554	0.1065	-0.0151881	0.0183009	0.406591
1	rs4654475	4118571	C	T	2557	0.292139	0.0250696	0.0124246	0.0436182
1	rs4654476	4120591	A	G	2551	0.0674245	-0.0319869	0.022543	0.155921
1	rs4654477	4120594	T	C	2557	0.0668752	-0.0301735	0.0226586	0.182973
1	rs4233258	4120898	C	T	2553	0.365452	0.0214969	0.0117072	0.0663272
1	rs7524800	4121584	G	A	2555	0.406067	-0.027662	0.0114762	0.0159363
1	rs12044274	4123204	T	A	2550	0.483137	-0.0142587	0.0112944	0.206786
1	rs16840701	4129266	C	A	2555	0.271037	0.0108018	0.0128134	0.399224
1	rs4130940	4130348	G	A	2509	0.312276	0.0193888	0.0124866	0.12048
1	rs4639725	4139931	C	T	2555	0.203131	-0.00124509	0.0142035	0.930146
1	rs10915421	4145615	C	T	2557	0.39343	-0.0201284	0.0116093	0.0829506
1	rs10915422	4145875	A	C	2556	0.0780516	-0.0276555	0.0213142	0.194453
1	rs10915423	4146028	A	C	2555	0.0784736	-0.023194	0.0211612	0.273052
1	rs115530964	4151121	G	A	2557	0.125538	0.00518031	0.0171005	0.76194
1	rs4548406	4151751	T	C	2556	0.204812	-0.0102593	0.0141035	0.46696
1	rs56329102	4155841	G	A	2557	0.30133	0.00684481	0.0122938	0.577683
1	rs10915428	4158955	G	T	2549	0.44645	0.00592896	0.0112744	0.598974
1	rs77591952	4162563	G	A	2556	0.0809859	-0.0190508	0.0207525	0.358617
1	rs12073797	4165198	A	G	2557	0.0954243	0.00694238	0.0188211	0.712231
1	rs74049021	4166023	A	C	2557	0.0758702	-0.0361265	0.021904	0.0990839
1	rs78714318	4168697	T	G	2558	0.0777952	-0.0172647	0.0213327	0.418337
1	rs12077262	4170048	T	C	2555	0.104501	-0.00261091	0.0188305	0.889724
1	rs10492944	4171786	T	C	2557	0.0762612	-0.0177953	0.0215551	0.409048
1	rs16840790	4173506	C	T	2558	0.0951916	0.0062837	0.0188327	0.738637
1	rs10915434	4174116	C	T	2556	0.294014	0.0134501	0.01247	0.280768
1	rs115990293	4178990	A	G	2555	0.185127	0.017497	0.0151506	0.248142
1	rs12566219	4180839	A	G	2558	0.112002	-0.0113548	0.018006	0.528293
1	rs12040805	4180842	T	C	2558	0.322127	-0.0117466	0.0121953	0.335444
1	rs10915437	4183006	G	A	2557	0.324599	-0.0107843	0.0121305	0.373993
1	rs74410087	4192397	A	G	2557	0.0813453	-0.0269367	0.0207691	0.194645
1	rs4131507	4194712	C	T	2558	0.0517983	0.0107427	0.025805	0.677187
1	rs6702633	4197035	G	A	2556	0.477504	0.0212761	0.0115034	0.0643786
1	rs57352098	4199172	A	G	2556	0.0870501	-0.00187438	0.0195664	0.923683
1	rs16840831	4200169	A	G	2556	0.0524257	0.0101981	0.0256852	0.691336
1	rs78386849	4200575	T	C	2556	0.150822	0.00325767	0.0158777	0.837437
1	rs6680278	4207343	T	C	2555	0.288063	0.0213118	0.0126068	0.0909325
1	rs6683453	4210402	A	G	2556	0.394953	0.00931311	0.0115291	0.419213
1	rs9426496	4210478	A	G	2552	0.42261	-0.00322956	0.0116799	0.782159
1	rs12752733	4211740	A	G	2557	0.353148	0.0116905	0.0118323	0.323144
1	rs72851488	4218044	C	T	2557	0.112436	-0.0226847	0.0180928	0.209917
1	rs114367727	4219710	T	C	2557	0.128862	-0.00705552	0.016948	0.677188
1	rs75151855	4219747	G	A	2558	0.0643081	-0.0262348	0.0230715	0.255492
1	rs4654496	4224103	C	T	2557	0.164059	-0.0120931	0.0155615	0.437089
1	rs12123330	4227464	T	C	2558	0.264855	0.0236779	0.0129602	0.0677054
1	rs4468133	4227634	A	G	2550	0.464902	-0.00694381	0.011528	0.546945
1	rs75291763	4231558	T	C	2556	0.0614241	-0.0267071	0.0237314	0.260424
1	rs6688343	4231757	C	T	2556	0.316901	0.0245755	0.0123782	0.047101
1	rs12032295	4231964	T	C	2557	0.403402	-0.00278093	0.0117533	0.812961
1	rs6694801	4233380	C	T	2557	0.0879937	-0.0333627	0.0203923	0.10183
1	rs6690519	4234513	C	T	2555	0.0569472	-0.023024	0.0248224	0.353641
1	rs12726068	4237162	G	A	2557	0.25616	0.0167611	0.0128726	0.192892
1	rs4233264	4240178	T	C	2557	0.256551	0.0164127	0.012873	0.202317
1	rs11808641	4250933	G	A	2554	0.384691	-0.00347768	0.0116832	0.765959
1	rs6667065	4260418	A	G	2557	0.2149	-0.00522138	0.0139347	0.70788
1	rs4654510	4263063	T	G	2557	0.0962065	-0.011575	0.0193508	0.549729
1	rs6687268	4263677	T	C	2557	0.322448	0.013582	0.0122647	0.268116
1	rs12022636	4271526	A	C	2557	0.2456	-0.0116901	0.0133558	0.381418
1	rs7553814	4271915	A	G	2556	0.319249	-0.0108021	0.0122734	0.378793
1	rs10915479	4277948	C	T	2557	0.48377	0.00112173	0.0113324	0.921151
1	rs11579829	4282786	T	C	2557	0.170317	-0.0284941	0.0150218	0.0578473
1	rs10799218	4289899	T	C	2556	0.484742	-0.00389036	0.0113616	0.73204
1	rs16841032	4314360	C	T	2557	0.160931	0.0072159	0.0154239	0.639899
1	rs966321	4315204	T	G	2553	0.371524	0.017722	0.0117685	0.132098
1	rs7526339	4323133	G	A	2555	0.374755	0.017536	0.0117868	0.136812
1	rs2101576	4327635	T	C	2558	0.221267	0.0037527	0.0137262	0.784548
1	rs10915494	4328476	T	C	2554	0.151331	0.00984022	0.0156599	0.529762
1	rs903541	4335893	G	A	2555	0.403131	0.00660656	0.0115525	0.567407
1	rs75263049	4338586	G	A	2555	0.164188	0.0137174	0.0151532	0.365334
1	rs1390136	4341843	T	C	2554	0.416797	0.00327432	0.0115655	0.777091
1	rs16838560	4351888	C	T	2555	0.253229	-0.00730639	0.0132741	0.582028
1	rs16838566	4358265	A	G	2556	0.0917449	0.0145944	0.0194027	0.451941
1	rs34546429	4360348	A	G	2557	0.0942511	0.0103074	0.0190176	0.587823
1	rs200326227	4363034	G	A	2552	0.112853	-0.00293096	0.0174516	0.866624
1	rs74049161	4363625	T	C	2555	0.273386	-0.0207327	0.0127453	0.103803
1	rs34429154	4363735	C	A	2556	0.468114	-0.00362711	0.0113311	0.748892
1	rs693734	4364226	C	T	2554	0.192835	0.019962	0.0143883	0.165326
1	rs351625	4365471	T	G	2554	0.367267	-0.0168759	0.011727	0.150132
1	rs1490413	4367323	G	A	2558	0.427482	0.00265231	0.0116926	0.820551
1	rs351619	4368819	G	A	2557	0.205123	-0.00553397	0.0143569	0.699899
1	rs351615	4370385	G	A	2557	0.175401	0.00643166	0.0151032	0.670218
1	rs12073612	4370489	A	G	2556	0.131064	0.00963868	0.0169015	0.568485
1	rs12132314	4371949	T	C	2557	0.108526	-0.035695	0.0184414	0.0529182
1	rs12408012	4379687	G	A	2555	0.474951	-0.00783572	0.0114864	0.495127
1	rs351606	4384056	T	C	2554	0.193226	0.014816	0.0144199	0.3042
1	rs641473	4388885	C	T	2507	0.457519	0.00170464	0.0114266	0.88141
1	rs10915515	4390432	C	T	2556	0.408255	0.00103228	0.0115257	0.928634
1	rs111555716	4396839	C	T	2556	0.377934	0.00353513	0.0117383	0.763292
1	rs10799228	4405998	A	G	2555	0.33229	0.0132599	0.0120712	0.271997
1	rs600933	4409496	C	T	2555	0.457339	0.00524838	0.0114872	0.647751
1	rs528291	4414045	G	A	2557	0.125147	-0.0146648	0.0174545	0.40081
1	rs79461685	4418667	A	G	2558	0.0713448	-0.00283916	0.0225668	0.899881
1	rs349393	4419820	C	A	2556	0.320814	0.00200674	0.0123192	0.870601
1	rs17410050	4419997	T	C	2553	0.236193	-0.0095888	0.0133327	0.472021
1	rs75411	4425414	T	C	2558	0.0539484	-0.0311851	0.0255686	0.222592
1	rs12404619	4426085	T	C	2547	0.266196	0.0088891	0.0129032	0.490882
1	rs572439	4431264	A	C	2556	0.238263	-0.0131516	0.0133662	0.325141
1	rs12028738	4431571	A	G	2556	0.336854	0.0162545	0.0120381	0.176934
1	rs79716136	4435401	T	C	2556	0.103286	-0.0153942	0.0188999	0.415353
1	rs72632711	4435437	G	A	2557	0.103246	-0.0153307	0.018899	0.417256
1	rs239339	4444539	T	G	2557	0.053774	-0.0311026	0.0256084	0.224538
1	rs7418714	4446996	T	G	2556	0.425469	-0.000568393	0.0117454	0.961403
1	rs72632736	4449204	G	A	2558	0.103401	-0.0181935	0.0188864	0.335391
1	rs12041711	4452455	T	C	2555	0.471233	0.0072235	0.0115366	0.531226
1	rs7521665	4456277	A	G	2555	0.470841	0.00720576	0.0115285	0.531947
1	rs12044775	4458722	C	T	2555	0.46908	0.00949817	0.0115198	0.40965
1	rs349400	4462460	T	G	2555	0.368689	0.00658755	0.0119715	0.582133
1	rs2898801	4463753	G	C	2554	0.47083	0.00697215	0.0115377	0.54565
1	rs78357815	4473793	T	C	2552	0.0995298	0.000209655	0.0190231	0.991207
1	rs4654432	4481215	T	C	2557	0.0971842	0.00370425	0.0191997	0.847012
1	rs12029910	4488779	G	A	2557	0.449941	0.0090319	0.0116302	0.437402
1	rs6658372	4488979	A	G	2554	0.259984	-0.0195554	0.012907	0.129749
1	rs6678792	4489398	C	T	2558	0.201134	-0.0204503	0.0141629	0.148759
1	rs10915535	4491460	T	G	2557	0.0606179	-0.00125777	0.0237718	0.957803
1	rs1762814	4496256	T	C	2551	0.305566	-0.00304783	0.0125931	0.808761
1	rs77633111	4497313	G	A	2558	0.0539484	-0.0431442	0.0254694	0.0902718
1	rs12731060	4500436	C	T	2556	0.407277	-0.00808563	0.0116598	0.488019
1	rs780588	4506325	T	G	2557	0.115956	-0.0147	0.017753	0.407654
1	rs780593	4507743	C	T	2553	0.178418	0.0199966	0.0148467	0.178021
1	rs12691489	4516259	A	G	2553	0.0679593	-0.0240902	0.0227432	0.289496
1	rs666152	4518202	G	T	2547	0.261484	-0.00740709	0.0131315	0.572705
1	rs55653177	4534969	T	C	2558	0.138194	-0.0104106	0.0168268	0.536118
1	rs11799990	4541390	C	A	2554	0.123727	-0.0150208	0.0174895	0.390427
1	rs705690	4549380	G	A	2557	0.386977	0.00163365	0.0115698	0.887712
1	rs4654438	4559901	T	C	2558	0.198006	0.00846934	0.0141058	0.54823
1	rs4654441	4566515	A	G	2557	0.38991	0.00791091	0.0115344	0.492804
1	rs1018306	4567165	G	A	2555	0.153816	0.0259972	0.0156926	0.0975888
1	rs60725706	4568900	C	T	2533	0.167588	0.021654	0.0152481	0.155576
1	rs780568	4569834	A	G	2556	0.111502	0.036461	0.018287	0.046172
1	rs1710422	4574117	C	T	2557	0.163668	0.0274678	0.0154139	0.0747473
1	rs12035830	4579733	A	G	2557	0.215487	-0.00758385	0.0139313	0.586183
1	rs241232	4590969	A	G	2556	0.238459	-0.00297635	0.0134377	0.824709
1	rs537398	4594603	C	T	2552	0.373433	0.00434203	0.0116297	0.708883
1	rs113955068	4596011	A	C	2554	0.333007	0.00565781	0.0120369	0.638327
1	rs592726	4599243	T	C	2553	0.305915	0.00352273	0.0122715	0.774062
1	rs241257	4614822	T	C	2556	0.145931	0.0246637	0.0162509	0.129094
1	rs4654556	4615331	C	T	2553	0.187231	-0.0054301	0.0147875	0.713463
1	rs72852789	4615934	T	G	2554	0.160728	0.00306365	0.0156824	0.845114
1	rs241273	4627077	C	A	2556	0.149452	0.0237197	0.0161573	0.14209
1	rs171317	4632828	C	A	2558	0.103792	0.0139757	0.0187046	0.454956
1	rs6426421	4633639	C	T	2558	0.349687	0.00267403	0.012112	0.825267
1	rs1157688	4636767	T	C	2556	0.364045	0.000928779	0.0119753	0.93818
1	rs1024139	4640902	T	C	2557	0.401447	0.00133057	0.0117918	0.910159
1	rs241224	4641799	G	T	2557	0.289206	0.0177081	0.0125029	0.156683
1	rs725563	4643472	T	G	2557	0.308174	-0.000551932	0.0124386	0.964608
1	rs616180	4645704	T	G	2558	0.234754	0.0188443	0.0133269	0.157362
1	rs619364	4646379	G	A	2558	0.475176	0.00828914	0.0113482	0.465122
1	rs644647	4647469	C	A	2553	0.235213	0.0203513	0.0133206	0.126561
1	rs164772	4652512	C	T	2556	0.21831	-0.0119596	0.0139018	0.389627
1	rs6426423	4656147	C	A	2551	0.45492	0.00709827	0.0114698	0.536003
1	rs537761	4662408	A	C	2556	0.22007	-0.0114575	0.0138293	0.40739
1	rs164783	4664614	C	A	2556	0.299296	-0.00809198	0.0125817	0.520123
1	rs3896439	4668670	A	G	2555	0.309393	0.000551905	0.0124268	0.964576
1	rs10915571	4674429	C	T	2543	0.479355	0.0113593	0.0114455	0.320971
1	rs4654569	4675555	A	G	2549	0.326403	-0.0164402	0.0123303	0.18243
1	rs4654574	4679731	C	T	2554	0.27917	-0.0161044	0.0127044	0.204933
1	rs12029673	4684090	G	A	2556	0.329617	-0.0155942	0.0121634	0.19982
1	rs1107467	4685222	A	G	2554	0.371378	0.0176973	0.0117756	0.132869
1	rs875807	4685672	A	G	2557	0.345718	-0.00436334	0.0119471	0.714947
1	rs10799249	4691860	C	T	2552	0.326607	0.00272123	0.0121746	0.823134
1	rs79001594	4696853	T	C	2557	0.0590536	0.00436309	0.024532	0.858838
1	rs75765799	4697215	A	G	2556	0.0545775	-0.0140115	0.0253555	0.580534
1	rs12122754	4698559	T	C	2556	0.192488	0.00234812	0.0147188	0.87325
1	rs76059212	4698677	A	G	2553	0.0581669	0.00241784	0.0247954	0.92232
1	rs10915575	4701258	C	T	2555	0.309393	0.000433425	0.0123586	0.972023
1	rs116950653	4705549	A	G	2556	0.0870501	0.0155768	0.0201751	0.440067
1	rs12125737	4706755	T	C	2556	0.353678	0.0028967	0.0119494	0.808459
1	rs900501	4717340	C	T	2555	0.0935421	-0.00123189	0.019543	0.949739
1	rs12408160	4723046	T	C	2552	0.214734	0.00496916	0.0139133	0.720977
1	rs12083131	4723818	A	G	2558	0.232799	-0.00565409	0.0135937	0.677457
1	rs7517857	4725585	G	A	2557	0.486312	0.00847221	0.0113247	0.454391
1	rs12567266	4726454	C	T	2557	0.451897	-0.00129181	0.0114025	0.909799
1	rs10915582	4731447	G	A	2558	0.465598	-0.0114075	0.0115488	0.323267
1	rs11587129	4731928	A	G	2557	0.465194	-0.0114834	0.0115501	0.320114
1	rs4654585	4733239	C	T	2526	0.294141	-0.0133936	0.0126316	0.288997
1	rs115426150	4737666	G	A	2558	0.0740813	-0.0127224	0.0217267	0.558168
1	rs2071990	4738058	T	C	2555	0.227397	0.00936658	0.0138794	0.499769
1	rs2071995	4738678	T	C	2557	0.302112	0.00349736	0.0126336	0.781911
1	rs10915587	4746636	C	T	2513	0.474135	-0.0123832	0.0113631	0.275814
1	rs12402150	4750267	A	C	2554	0.191464	0.00112923	0.0147925	0.93915
1	rs16839469	4751995	A	G	2555	0.221918	0.00112482	0.0138702	0.935365
1	rs10915588	4756468	T	C	2557	0.474971	-0.00526448	0.0114414	0.645425
1	rs12121882	4758327	T	C	2556	0.199335	0.0156202	0.0143915	0.277754
1	rs35923204	4766739	T	C	2553	0.0791226	0.0199404	0.0209384	0.340926
1	rs2101196	4767753	A	G	2553	0.458284	-0.013231	0.0116262	0.255108
1	rs3766961	4779955	G	A	2555	0.204892	-0.00455658	0.013989	0.744633
1	rs3820251	4781151	T	C	2555	0.113307	0.00981799	0.0182343	0.590276
1	rs3820252	4784556	T	C	2557	0.22194	-0.00449384	0.0135882	0.740859
1	rs16839524	4785449	T	C	2553	0.139444	0.00761099	0.0163392	0.64135
1	rs3766962	4788354	T	C	2554	0.138019	0.00804466	0.0164052	0.62387
1	rs3766964	4792184	C	T	2553	0.179788	0.00662947	0.0146929	0.651844
1	rs3753702	4799200	T	C	2556	0.0539906	0.00412488	0.0255697	0.871842
1	rs7532708	4806207	A	G	2556	0.198357	0.00264785	0.0141235	0.851286
1	rs368808	4806381	G	A	2556	0.109742	0.00802795	0.0184915	0.664186
1	rs72639906	4813360	T	C	2556	0.0551643	-0.0214873	0.0253389	0.396439
1	rs523141	4819667	A	G	2556	0.28971	-0.000366476	0.0126493	0.976887
1	rs426095	4828063	A	G	2555	0.0665362	-0.00753972	0.0229237	0.742227
1	rs7518471	4828606	T	C	2556	0.0641628	-0.0391453	0.0233239	0.0932822
1	rs423285	4831076	T	C	2557	0.456003	0.010119	0.0114342	0.376167
1	rs12030265	4831752	T	C	2557	0.371529	0.0172472	0.011603	0.137163
1	rs399377	4835375	C	T	2558	0.45993	0.0118823	0.0113838	0.296579
1	rs9426506	4844376	T	C	2556	0.0684664	-0.00297604	0.0224593	0.894582
1	rs4654460	4847845	A	G	2556	0.0938967	-0.0157628	0.0194702	0.418178
1	rs16839670	4858666	C	A	2556	0.173513	0.0173652	0.015456	0.261215
1	rs17345280	4859537	C	A	2556	0.0524257	-0.0408698	0.0258899	0.114428
1	rs760817	4863913	T	C	2556	0.361894	-0.0140344	0.0120952	0.245914
1	rs10799262	4872571	A	G	2545	0.275049	0.00183002	0.0130085	0.888123
1	rs10915611	4872651	T	C	2553	0.0896984	-0.0285841	0.019927	0.151446
1	rs2050010	4880917	A	C	2553	0.175872	0.0189016	0.0154017	0.219734
1	rs2181699	4888012	T	G	2558	0.366888	0.014184	0.0117867	0.228827
1	rs12028621	4888723	T	A	2553	0.0556208	-0.0276675	0.0249814	0.268068
1	rs10799265	4889604	T	C	2557	0.245209	0.00432649	0.0134422	0.747559
1	rs11805663	4906358	T	A	2556	0.463419	0.029665	0.0114515	0.00958407
1	rs10915626	4906783	A	G	2558	0.445465	0.0288495	0.0115	0.0121193
1	rs6683849	4908901	G	A	2555	0.356751	-0.0168424	0.0119332	0.15813
1	rs6693945	4911172	C	T	2556	0.339789	-0.0179676	0.0119931	0.134091
1	rs7549868	4912726	G	A	2556	0.276408	0.0281466	0.0126796	0.0264306
1	rs6426440	4914910	C	A	2558	0.21423	-0.0172366	0.0139528	0.2167
1	rs10915645	4928187	G	T	2556	0.49374	0.0110461	0.0115318	0.338123
1	rs7512035	4929802	G	A	2556	0.494131	0.0115575	0.0114951	0.314691
1	rs76647621	4931045	A	G	2558	0.175528	0.0182078	0.0152448	0.232337
1	rs12044914	4932655	A	C	2553	0.179788	0.0129855	0.0149654	0.385559
1	rs7539101	4940715	T	C	2556	0.421948	0.00793452	0.011638	0.49538
1	rs7548372	4943523	A	C	2482	0.431104	0.00858656	0.0115905	0.458798
1	rs12061881	4946268	T	C	2557	0.0840829	-0.0187766	0.0208399	0.36759
1	rs6664880	4952788	G	A	2558	0.38663	-0.0038765	0.0119423	0.745483
1	rs12025356	4954746	A	G	2558	0.148749	-0.0156874	0.0161201	0.330473
1	rs6426446	4955862	T	C	2555	0.425245	-0.0153398	0.0117809	0.192886
1	rs6678459	4968528	T	C	2556	0.339789	0.0170239	0.0122372	0.164177
1	rs12034557	4971507	T	C	2556	0.148865	-0.0151462	0.0160973	0.34675
1	rs11805753	4973107	T	C	2552	0.335619	-0.0116416	0.0123672	0.346539
1	rs12035499	4980692	A	G	2556	0.155321	-0.0228487	0.0158668	0.149857
1	rs942245	4981503	A	G	2558	0.405981	0.000957515	0.0116294	0.93438
1	rs6666453	4987424	G	T	2558	0.381744	-0.00936532	0.0120068	0.43539
1	rs12567162	4988063	C	A	2556	0.373044	0.00161009	0.0120468	0.893677
1	rs2898853	4992204	C	T	2556	0.401604	0.0244204	0.0117754	0.038094
1	rs10915683	4996185	A	G	2553	0.459264	-0.00307595	0.0119598	0.797032
1	rs12037632	4996661	C	T	2535	0.212229	0.00658237	0.0141273	0.641263
1	rs10915295	5001488	G	T	2554	0.0630384	0.0103789	0.0234194	0.65764
1	rs9286971	5003504	A	G	2556	0.349961	0.0304478	0.0121278	0.0120533
1	rs9426490	5011402	A	G	2556	0.362089	-0.0142686	0.0119016	0.230575
1	rs10915298	5012301	A	G	2556	0.281886	-0.012412	0.0128489	0.334045
1	rs6656223	5015844	G	A	2556	0.45892	-0.00522677	0.0114095	0.646876
1	rs12029491	5017652	T	C	2556	0.231808	-0.0120531	0.0135552	0.373905
1	rs10799145	5021200	G	T	2558	0.439797	0.00355194	0.0115349	0.758137
1	rs55899550	5021544	A	G	2556	0.0549687	-0.0115883	0.0253768	0.647924
1	rs72634196	5023291	T	C	2555	0.0651663	-0.0192473	0.023038	0.403459
1	rs12754637	5023321	A	G	2556	0.323552	-0.00358074	0.0124556	0.773744
1	rs7523398	5024385	G	T	2523	0.224931	-0.00381868	0.0138884	0.783351
1	rs12025571	5029531	A	C	2557	0.407313	-0.00292697	0.0116881	0.802261
1	rs7535462	5033661	A	G	2556	0.150235	-0.01942	0.015797	0.218943
1	rs76290374	5034174	A	G	2554	0.311276	0.0053941	0.0123169	0.661428
1	rs12757902	5036234	A	G	2556	0.0909624	-0.0111669	0.0197736	0.572253
1	rs12122541	5036622	G	A	2558	0.0559031	-0.0240177	0.0249065	0.334889
1	rs898335	5036777	G	T	2556	0.448357	-0.000376533	0.0116192	0.974148
1	rs6666618	5038093	C	A	2558	0.182955	-0.00249799	0.0149097	0.866944
1	rs1563791	5043734	C	A	2558	0.0615715	0.0117355	0.0239423	0.624024
1	rs7365286	5047163	T	C	2555	0.0927593	-0.000479737	0.0200167	0.980879
1	rs7418901	5053263	T	C	2555	0.0600783	0.00200256	0.024112	0.93381
1	rs10158288	5061519	T	C	2556	0.152582	-0.0041691	0.0162291	0.797263
1	rs10915310	5068210	G	A	2556	0.45403	-0.0177008	0.0116916	0.130033
1	rs34951087	5069170	T	G	2558	0.39699	0.0195444	0.0117058	0.0949921
1	rs12045336	5070663	G	A	2556	0.264671	-0.0243905	0.0129761	0.0601571
1	rs9286975	5073092	G	A	2556	0.337246	0.00234083	0.012223	0.848125
1	rs79730912	5078999	T	C	2547	0.237731	0.00323732	0.0137095	0.813327
1	rs9439575	5085955	G	A	2554	0.356695	-0.0217986	0.0118334	0.0654584
1	rs9439507	5090997	G	A	2558	0.46853	0.00475682	0.0115627	0.680785
1	rs6693990	5094435	A	G	2556	0.136541	-0.0154119	0.0168297	0.359795
1	rs10915324	5103621	G	A	2556	0.099374	-0.0181305	0.019314	0.347872
1	rs10915329	5114102	T	C	2556	0.188185	-0.00291033	0.0148661	0.844791
1	rs1563792	5124859	A	G	2556	0.32277	-0.0103318	0.012324	0.401838
1	rs10915335	5136477	T	C	2557	0.323426	0.00288476	0.0121531	0.812371
1	rs3128687	5141293	T	G	2554	0.4722	0.00538021	0.0114931	0.639694
1	rs10915341	5142552	T	G	2556	0.330399	0.0234815	0.0123126	0.0565065
1	rs3101214	5150534	G	A	2556	0.0788341	-0.0122345	0.0212353	0.564519
1	rs2290848	5151437	C	A	2554	0.0790916	-0.0107042	0.0212172	0.613906
1	rs2242157	5160662	G	T	2556	0.145344	-0.0124492	0.0160159	0.436978
1	rs57000660	5166480	G	A	2552	0.0830721	-0.0179056	0.0206305	0.38544
1	rs10733013	5168663	C	T	2555	0.189237	-0.0185413	0.014407	0.198105
1	rs7513590	5170712	G	A	2557	0.0786077	-0.0275284	0.0213697	0.197678
1	rs10799170	5179530	A	C	2557	0.117325	-0.0267244	0.017691	0.130884
1	rs2045587	5183547	A	G	2533	0.0829056	-0.0275063	0.020662	0.183105
1	rs6674378	5186247	G	T	2555	0.108806	-0.0130162	0.0182485	0.475674
1	rs61762187	5187278	G	A	2556	0.109351	-0.0101073	0.018217	0.579012
1	rs6671889	5192703	C	A	2557	0.185765	-0.0186911	0.0146633	0.202421
1	rs80049372	5193921	C	T	2557	0.0788033	-0.0153863	0.0210651	0.465137
1	rs10492925	5195371	C	T	2556	0.461854	-0.0155789	0.0114569	0.173897
1	rs4345839	5206639	A	G	2557	0.107157	-0.0103076	0.0182567	0.572348
1	rs12121369	5210124	A	C	2556	0.423905	0.0251295	0.0114226	0.0278086
1	rs17366543	5224616	G	A	2558	0.0600078	-0.00189937	0.023863	0.93656
1	rs61542310	5228983	A	C	2556	0.350548	-0.00508705	0.0118165	0.666829
1	rs16840071	5229311	A	G	2553	0.35096	-0.00487636	0.0118139	0.679779
1	rs78837890	5232281	T	G	2554	0.0677369	-0.000978527	0.0223568	0.965089
1	rs9286977	5233284	A	C	2485	0.307847	0.0139069	0.0124423	0.26369
1	rs7547229	5240211	T	C	2549	0.249117	-0.0121294	0.0131597	0.356681
1	rs4641339	5243848	A	G	2553	0.290834	-0.000798373	0.0125281	0.949188
1	rs10492930	5247082	G	A	2556	0.260172	-0.0143733	0.0128531	0.26345
1	rs2722781	5257229	T	C	2556	0.221244	-0.017416	0.0135632	0.199121
1	rs12043987	5264697	G	A	2549	0.15104	0.0211424	0.0161352	0.190083
1	rs6603821	5267850	G	A	2553	0.488053	-0.0143395	0.0113532	0.206576
1	rs16840190	5282726	T	C	2558	0.22674	-0.00390671	0.0132928	0.768837
1	rs7546667	5282817	A	G	2555	0.216438	-0.00466634	0.0138183	0.735595
1	rs938962	5283942	T	C	2556	0.444053	-0.00588846	0.0114217	0.606169
1	rs677735	5295176	A	G	2555	0.210959	0.0257828	0.0139466	0.0645041
1	rs2353169	5296844	C	T	2557	0.245796	-0.0184087	0.0131745	0.162324
1	rs586165	5297887	T	C	2555	0.461252	0.0195658	0.0113571	0.0849279
1	rs12066405	5302528	A	G	2556	0.472027	0.0197216	0.0113731	0.0829072
1	rs76964255	5303786	A	G	2558	0.0598124	-0.0188904	0.0240585	0.432345
1	rs521430	5307076	T	C	2555	0.431311	-0.00294492	0.0115082	0.798029
1	rs7534404	5309255	A	G	2556	0.202269	-0.00904705	0.0140902	0.520821
1	rs78612437	5310840	C	A	2555	0.0604697	-0.0249101	0.0239661	0.298623
1	rs4475768	5312165	G	T	2557	0.105592	-0.0140972	0.0183777	0.443032
1	rs6703948	5313445	A	C	2557	0.109894	-0.0110825	0.0184052	0.547079
1	rs12091281	5314737	T	C	2557	0.109503	-0.00976167	0.0184261	0.596268
1	rs72852179	5315344	C	T	2558	0.110047	-0.0116012	0.0183568	0.527396
1	rs72638072	5317014	T	C	2555	0.105284	-0.0108995	0.0185514	0.556846
1	rs630153	5321139	A	G	2558	0.284597	-0.0211124	0.012807	0.0992485
1	rs499416	5324231	C	T	2556	0.34018	-0.0211175	0.0122521	0.0847823
1	rs579467	5329865	C	T	2557	0.341416	-0.0192588	0.0122088	0.114692
1	rs584938	5334079	C	A	2558	0.293002	-0.0175366	0.012603	0.164086
1	rs4847576	5335599	C	T	2556	0.265649	-0.003097	0.0128622	0.809724
1	rs549155	5338287	T	G	2554	0.338684	0.0147778	0.0120575	0.220347
1	rs557477	5346474	T	G	2557	0.359014	0.0254878	0.0117867	0.0305867
1	rs560335	5346800	G	T	2555	0.109785	-0.00271017	0.0179165	0.879765
1	rs563939	5347155	C	T	2555	0.37593	-0.00534002	0.0117625	0.649838
1	rs4417082	5348270	G	A	2558	0.198788	-0.0051432	0.0142347	0.717865
1	rs4514251	5348479	A	G	2556	0.367175	-0.00324216	0.0116668	0.781091
1	rs2353174	5350428	C	T	2549	0.355433	-0.00628826	0.0117857	0.593653
1	rs1983881	5350989	G	A	2541	0.354782	-0.00770193	0.0117577	0.512434
1	rs7522758	5352390	T	C	2557	0.353539	-0.00748954	0.0117775	0.524827
1	rs912988	5354844	T	C	2557	0.129253	-0.000234362	0.0165965	0.988733
1	rs9439523	5368769	A	G	2557	0.329488	-0.00823279	0.0121396	0.49766
1	rs4478820	5371934	A	G	2556	0.322379	-0.00693805	0.0122324	0.570589
1	rs5026665	5374940	A	G	2556	0.319444	-0.00578725	0.012253	0.636702
1	rs79729928	5380047	A	C	2527	0.0514444	-0.0202388	0.0262415	0.440557
1	rs9439565	5381250	C	T	2556	0.23885	0.0149242	0.0133368	0.263128
1	rs16840531	5385613	A	G	2556	0.0510563	-0.0205543	0.0261823	0.432427
1	rs2148211	5401364	A	G	2557	0.277278	0.00111352	0.0126932	0.930095
1	rs10915416	5403031	A	G	2540	0.328937	-0.00293483	0.0120286	0.807241
1	rs4129058	5410542	T	C	2556	0.266823	0.00300184	0.0128142	0.814784
1	rs12752113	5413994	C	T	2555	0.224462	0.0125741	0.0135816	0.354538
1	rs74219217	5454407	T	C	2556	0.330008	0.00317844	0.0122537	0.795338
1	rs36194643	5458909	A	G	2555	0.331703	0.00271364	0.0122156	0.824201
1	rs61763344	5465505	A	G	2557	0.0696128	-0.0218731	0.0225149	0.331301
1	rs61763346	5470084	G	A	2550	0.0656863	-0.0212279	0.0230603	0.357291
1	rs7546092	5473983	G	A	2528	0.358584	-0.00500476	0.011992	0.676429
1	rs11576458	5475581	T	C	2556	0.191706	-0.0243832	0.0145959	0.0948102
1	rs6603835	5475663	A	C	2557	0.38463	-0.00626764	0.0117374	0.593349
1	rs11260646	5478587	G	A	2541	0.183983	0.00698122	0.0147978	0.637087
1	rs3922826	5485177	G	T	2556	0.124413	0.0241928	0.0173299	0.162708
1	rs6603840	5486898	A	C	2556	0.355047	0.00272752	0.0118534	0.818011
1	rs12755610	5489018	G	A	2557	0.136097	0.00531382	0.0165907	0.748749
1	rs10907211	5492043	A	C	2553	0.20329	0.00686589	0.014088	0.626006
1	rs7367086	5497307	T	G	2553	0.240306	-0.0192582	0.0135133	0.154118
1	rs12065301	5506194	G	A	2554	0.153093	0.00110782	0.0159001	0.944454
1	rs11260694	5514194	T	C	2557	0.0924912	0.00675754	0.0196118	0.730422
1	rs12568815	5521691	T	C	2558	0.377639	-0.00736107	0.0120125	0.54002
1	rs59862356	5528176	A	G	2558	0.381353	-0.00765917	0.0119705	0.52228
1	rs7414322	5533601	T	C	2555	0.410568	-0.0014464	0.0117114	0.901708
1	rs12566781	5535339	G	A	2553	0.112417	-0.0146597	0.0183226	0.423659
1	rs12023817	5536722	A	C	2549	0.411142	-0.00470457	0.0117537	0.688962
1	rs61759135	5540162	T	C	2557	0.394016	-0.00100264	0.011693	0.931667
1	rs12045091	5547562	C	T	2558	0.12197	0.025979	0.0172983	0.133144
1	rs11260698	5549525	C	T	2554	0.434417	-0.0158946	0.0116932	0.174053
1	rs9662668	5554049	G	A	2556	0.441315	0.00351657	0.0118207	0.76609
1	rs2071953	5555141	A	G	2555	0.45636	-0.00737743	0.0116624	0.527008
1	rs2071959	5556067	A	G	2554	0.106108	0.0257689	0.0184706	0.162978
1	rs1573738	5561229	T	C	2555	0.462427	-0.0102015	0.0116434	0.380943
1	rs9659669	5563399	A	G	2554	0.46202	-0.0102975	0.0116543	0.376921
1	rs9729649	5572304	A	G	2557	0.434885	0.00015654	0.0118067	0.989421
1	rs11260635	5578655	C	T	2556	0.178208	-0.00595302	0.015124	0.693867
1	rs9660967	5581798	T	C	2550	0.0878431	0.02326	0.02023	0.250237
1	rs2008457	5585215	A	G	2555	0.0866928	0.0227762	0.0203071	0.262038
1	rs7515958	5603850	G	A	2555	0.378669	0.00759815	0.0116341	0.513696
1	rs80317570	5613767	A	G	2555	0.100978	0.00339998	0.0187631	0.856207
1	rs1935764	5615524	A	G	2554	0.0835944	0.0178103	0.0205769	0.386739
1	rs11260644	5618182	T	C	2554	0.444401	0.0106307	0.0114021	0.351157
1	rs9439613	5623965	T	C	2555	0.458317	-0.0190614	0.0113197	0.0921983
1	rs7522344	5635316	C	A	2554	0.457518	0.014886	0.011437	0.193065
1	rs904525	5635724	C	T	2556	0.456573	0.015323	0.0114542	0.180974
1	rs7549896	5642705	G	T	2523	0.0810543	-0.0118345	0.0214312	0.580807
1	rs10907200	5646002	T	C	2554	0.324197	-0.0157278	0.0122389	0.198769
1	rs950601	5659587	T	G	2557	0.306805	0.00742943	0.0123612	0.54782
1	rs707582	5671786	G	A	2556	0.446205	0.00910924	0.0115695	0.431076
1	rs770718	5674434	T	C	2556	0.309468	0.0029138	0.0122466	0.811938
1	rs9439585	5679368	T	C	2552	0.164773	0.00711902	0.0152543	0.640722
1	rs10157819	5680572	G	A	2554	0.0841817	-0.0160805	0.0206293	0.435685
1	rs2173541	5684110	T	C	2507	0.412246	-0.00550631	0.0118504	0.642181
1	rs945322	5684301	C	A	2558	0.230258	0.000969239	0.0134531	0.942566
1	rs770682	5689610	T	C	2558	0.481626	-0.00582144	0.0114193	0.610198
1	rs75624280	5693597	C	T	2557	0.0780211	-0.0112965	0.0215485	0.600113
1	rs77597942	5695978	G	T	2556	0.0788341	-0.0115293	0.0214677	0.591229
1	rs59791798	5696018	C	T	2557	0.468518	-0.0124018	0.0114896	0.280412
1	rs6690868	5701323	C	T	2554	0.151331	0.0231795	0.0158704	0.14414
1	rs17028491	5703552	A	G	2554	0.390955	-0.0116043	0.011739	0.322897
1	rs17028511	5704836	G	A	2556	0.0792254	-0.0133745	0.0214274	0.532512
1	rs12129885	5705919	T	C	2550	0.152941	0.0220679	0.0158186	0.162996
1	rs971816	5707091	A	C	2555	0.368885	-0.00800332	0.0119129	0.501697
1	rs4845812	5707816	C	T	2557	0.493156	-0.00213454	0.0115367	0.853213
1	rs709183	5709728	T	C	2557	0.29429	-0.00893437	0.01247	0.473703
1	rs707589	5711647	C	T	2558	0.480063	-0.0102156	0.0115029	0.374492
1	rs707590	5712831	A	G	2557	0.14998	0.0182525	0.0159925	0.253738
1	rs2454615	5716860	T	C	2555	0.114481	0.0356617	0.0178273	0.0454567
1	rs11260671	5717388	T	C	2556	0.4732	0.00645325	0.0115407	0.576044
1	rs6699073	5719531	A	G	2554	0.139781	0.00792601	0.0165386	0.631765
1	rs12091928	5721189	G	A	2557	0.145483	0.00772624	0.0160589	0.630433
1	rs770721	5722405	G	A	2557	0.484357	-0.00931298	0.0116532	0.424187
1	rs707580	5724940	T	C	2558	0.348905	-0.0154294	0.0118872	0.194291
1	rs7544244	5732221	G	A	2537	0.126922	0.0054124	0.0170453	0.750841
1	rs771071	5732473	A	G	2556	0.405516	-0.0203552	0.0116332	0.0801623
1	rs707593	5736682	G	A	2557	0.0598357	0.0129546	0.0238945	0.587709
1	rs10492948	5738500	A	G	2557	0.10305	-0.0241345	0.0191161	0.20676
1	rs1695616	5749226	A	G	2556	0.294014	-0.00143671	0.0124584	0.908191
1	rs2649070	5750125	C	T	2555	0.391389	0.0132647	0.0116866	0.256361
1	rs770712	5751591	G	A	2558	0.457975	-0.0149839	0.0114265	0.189745
1	rs11579682	5752416	A	G	2550	0.101765	-0.0103526	0.0190542	0.586905
1	rs2649072	5754088	A	G	2556	0.456964	-0.0084057	0.0115618	0.467213
1	rs2649074	5755428	C	T	2557	0.422174	0.0137503	0.0114304	0.228993
1	rs75517434	5761968	G	A	2553	0.10047	-0.0123077	0.0191677	0.520806
1	rs770693	5765353	C	T	2492	0.169342	0.0213855	0.015188	0.159114
1	rs873982	5770265	C	A	2558	0.504105	-0.00890058	0.0113826	0.434248
1	rs2649079	5770702	A	G	2556	0.388302	-0.00261829	0.011487	0.819697
1	rs1414380	5774876	G	A	2550	0.27549	0.00128373	0.0125537	0.918551
1	rs2244632	5780697	A	G	2557	0.215096	-1.41838e-05	0.0137437	0.999177
1	rs79895490	5782727	A	G	2557	0.142941	0.00866454	0.0161274	0.59109
1	rs2649084	5784433	T	C	2553	0.342734	0.00261197	0.0120456	0.828333
1	rs2649083	5784445	A	G	2556	0.160994	-0.00106284	0.0154032	0.944988
1	rs1875037	5785135	T	C	2557	0.077239	0.0134326	0.0215115	0.53234
1	rs11260678	5786865	C	T	2536	0.434148	0.00912902	0.0116132	0.431814
1	rs59531141	5795581	G	A	2558	0.101251	0.0179334	0.0188562	0.341574
1	rs12043762	5795600	G	A	2557	0.101486	0.0215052	0.0188452	0.253806
1	rs2649063	5799631	G	A	2558	0.146013	0.00308897	0.0161671	0.848475
1	rs2649066	5802390	A	G	2556	0.144562	0.00298975	0.0162372	0.853912
1	rs12060804	5814154	G	A	2556	0.100352	-0.016033	0.0191652	0.402833
1	rs80030164	5816959	A	G	2555	0.126614	-0.0145123	0.0173702	0.403452
1	rs12076190	5829039	C	T	2555	0.164579	-0.0212042	0.0154451	0.16979
1	rs4129514	5831601	A	G	2556	0.234155	-0.0206061	0.0133602	0.122987
1	rs28457723	5840181	G	A	2556	0.0614241	0.034749	0.0240572	0.148618
1	rs75883988	5858429	T	C	2556	0.320031	0.00841778	0.0122247	0.491083
1	rs4845818	5861105	A	G	2552	0.0824843	0.00350865	0.0211194	0.868051
1	rs28485858	5864398	T	C	2557	0.138248	-0.0173787	0.0168279	0.30173
1	rs9661840	5882333	C	T	2556	0.0696401	-0.028989	0.0222478	0.192574
1	rs1890191	5887140	C	T	2557	0.128471	-0.024846	0.0171397	0.147165
1	rs1698976	5900795	C	T	2557	0.306609	-0.021858	0.0125091	0.0805735
1	rs11579662	5901975	T	C	2557	0.156433	-0.0229858	0.0157214	0.143723
1	rs1765719	5905929	G	T	2555	0.204892	-0.0173285	0.0143278	0.226497
1	rs11121402	5908794	T	C	2556	0.110329	0.00274778	0.0183483	0.880957
1	rs74051394	5911588	C	A	2550	0.0635294	0.00679229	0.0233648	0.771276
1	rs548726	5913621	T	C	2555	0.115264	-0.022787	0.0181368	0.208974
1	rs11121600	5921042	A	C	2557	0.068244	0.0275647	0.0220869	0.212027
1	rs2297791	5927738	A	G	2553	0.0885233	-0.00884977	0.0199237	0.65691
1	rs17432446	5952726	T	C	2556	0.0702269	0.0123649	0.0216739	0.568341
1	rs2312464	5960503	A	G	2552	0.216889	0.00555905	0.0134437	0.679236
1	rs2134551	5961870	G	A	2555	0.165166	0.00305231	0.0152189	0.841042
1	rs77453462	5970367	T	C	2556	0.210485	-0.00924537	0.0139154	0.506436
1	rs12060900	5971314	A	G	2556	0.0647496	0.0180838	0.0227326	0.426324
1	rs7549324	5982044	G	A	2556	0.230047	0.00589869	0.0130943	0.652366
1	rs11587241	6022451	C	A	2544	0.0713443	0.011751	0.0216549	0.587372
1	rs71629759	6026002	A	G	2556	0.071205	0.0115873	0.0216259	0.59209
1	rs34768831	6031652	T	G	2556	0.0714006	0.0120627	0.0216043	0.576606
1	rs4068401	6034001	T	C	2557	0.22546	0.00604481	0.0131744	0.646355
1	rs11120934	6037603	G	A	2557	0.226046	0.00545845	0.0131724	0.678591
1	rs12124590	6060238	T	C	2554	0.250979	-0.00100297	0.0131512	0.939208
1	rs1295107	6079392	A	G	2555	0.360665	0.01739	0.0117291	0.138169
1	rs6688644	6079975	A	G	2556	0.295383	0.0213433	0.0123855	0.0848432
1	rs72630663	6091437	A	G	2558	0.064699	-0.00815438	0.0232388	0.725667
1	rs1295094	6095199	A	G	2555	0.317417	0.0293244	0.012152	0.0158164
1	rs3789562	6104029	G	A	2555	0.151468	-0.0264216	0.0159852	0.0983548
1	rs3789560	6104715	G	A	2557	0.324013	0.0297551	0.0122336	0.0150058
1	rs3789553	6117171	G	A	2553	0.37074	0.0275399	0.0117688	0.0192797
1	rs72862363	6138659	T	C	2557	0.0915135	0.00762257	0.019915	0.701902
1	rs11121183	6139169	G	T	2556	0.0980047	-0.00420615	0.0189837	0.824651
1	rs11583500	6140540	G	A	2557	0.290184	0.00357505	0.0125782	0.776238
1	rs2294936	6145365	A	G	2557	0.246578	-0.00472398	0.0134269	0.724966
1	rs3747980	6145683	G	A	2549	0.105335	0.0134342	0.0186444	0.471187
1	rs2273042	6149122	A	G	2537	0.194324	-0.00313221	0.0147608	0.831952
1	rs3789529	6153525	A	G	2556	0.389867	-0.0132718	0.0117031	0.256779
1	rs3810992	6162601	C	T	2558	0.259969	0.00544883	0.0130175	0.675526
1	rs3810988	6164029	T	C	2545	0.235953	-0.00559181	0.0135063	0.678862
1	rs1883768	6165419	T	C	2556	0.358959	0.00380695	0.0117386	0.745702
1	rs12094320	6167194	C	T	2547	0.458382	0.00172686	0.0113935	0.879531
1	rs12142108	6170988	A	G	2556	0.424491	-0.0104164	0.0115222	0.365979
1	rs1883767	6175489	G	A	2557	0.466367	0.000799933	0.0113756	0.943939
1	rs2843495	6182321	G	A	2555	0.230137	0.00608147	0.013637	0.655631
1	rs2843494	6183926	C	T	2556	0.306338	0.00469174	0.0123934	0.705009
1	rs2235790	6191632	T	C	2555	0.329159	0.00512655	0.0121606	0.673338
1	rs11121299	6194018	C	T	2557	0.345913	-0.0159734	0.0120943	0.186588
1	rs78406496	6199924	A	G	2543	0.416437	0.00820317	0.0114666	0.474363
1	rs2311389	6200885	A	C	2442	0.257576	0.0106334	0.0135232	0.431686
1	rs12067480	6205349	T	C	2556	0.418623	0.0137966	0.0115839	0.233649
1	rs1883606	6207217	T	C	2558	0.329359	-0.0338665	0.0122674	0.00576813
1	rs9434741	6217859	G	A	2556	0.259585	0.0192602	0.0128905	0.135139
1	rs731975	6222501	A	C	2557	0.458545	-0.00884824	0.0115648	0.444211
1	rs12039290	6225739	A	C	2554	0.315192	-0.00776273	0.012379	0.530603
1	rs61062646	6228783	A	G	2541	0.146989	-0.00125418	0.0162364	0.938429
1	rs60925969	6229093	G	A	2557	0.159562	0.011691	0.0155853	0.45318
1	rs80166192	6230852	A	G	2556	0.50313	0.00154226	0.0114489	0.892843
1	rs11809884	6232569	T	C	2556	0.128912	-0.000755825	0.0170074	0.964553
1	rs4908863	6247066	T	C	2557	0.128666	-0.00298926	0.0170136	0.860531
1	rs7521209	6248784	C	T	2556	0.128912	-0.00215197	0.0170074	0.899312
1	rs2294714	6257826	C	T	2551	0.437672	0.0054039	0.0114919	0.638187
1	rs3789521	6259043	A	G	2555	0.0812133	0.0010383	0.0210065	0.960578
1	rs4908864	6263354	T	C	2556	0.253912	0.00791231	0.013176	0.548168
1	rs12071731	6276167	G	T	2556	0.0702269	-0.000727338	0.0223085	0.973991
1	rs846111	6279370	C	G	2522	0.159001	0.0157207	0.0159193	0.323387
1	rs9970334	6296238	T	G	2534	0.380624	0.000230703	0.0119116	0.984548
1	rs12240078	6306912	C	T	2556	0.214202	0.0152284	0.0138765	0.272457
1	rs12744452	6308695	A	G	2555	0.404892	0.005842	0.0117004	0.617569
1	rs4908543	6317983	T	C	2552	0.407524	0.00211334	0.0116759	0.856367
1	rs35061492	6328483	G	A	2554	0.175803	-0.0253302	0.0150223	0.0917626
1	rs3789513	6329989	T	C	2547	0.12073	-0.0186108	0.0172565	0.280818
1	rs12073007	6343714	C	A	2549	0.138682	-0.0141572	0.01632	0.385684
1	rs3789500	6352084	A	G	2555	0.154795	-0.0157907	0.0155345	0.309397
1	rs17029372	6361437	T	G	2558	0.166341	-0.0165777	0.0149857	0.268624
1	rs60285258	6392534	A	G	2521	0.137049	-0.0123426	0.0164955	0.454315
1	rs3827718	6411024	A	G	2557	0.136488	-0.00956059	0.0164439	0.560968
1	rs1122448	6412599	G	A	2503	0.159608	-0.00609518	0.0154257	0.692745
1	rs17026985	6465054	A	G	2557	0.163277	-0.00698483	0.0154655	0.651528
1	rs57131142	6468160	G	A	2519	0.18559	-0.00980183	0.0146737	0.504141
1	rs7529205	6473294	G	A	2556	0.187207	-0.00933436	0.0144819	0.519216
1	rs74709537	6487801	A	G	2554	0.0653876	-0.00947661	0.0232331	0.683353
1	rs2986739	6548056	G	A	2556	0.281299	-0.00298467	0.0127095	0.814334
1	rs2986742	6550376	C	T	2548	0.284341	-0.00256422	0.0126126	0.838895
1	rs4908899	6561039	T	C	2556	0.113654	-0.00906342	0.0179662	0.613932
1	rs2986746	6561300	A	G	2557	0.115174	-0.00896851	0.0178566	0.615491
1	rs2986747	6562784	G	A	2549	0.0778737	0.0118569	0.0216559	0.584025
1	rs4908554	6568387	C	T	2554	0.379405	0.0275726	0.0115418	0.0168968
1	rs3935435	6572175	G	A	2554	0.406226	0.0233446	0.0114254	0.0410311
1	rs4243830	6577871	C	T	2536	0.191049	0.0205777	0.0146099	0.15899
1	rs4908909	6599041	C	T	2557	0.1623	0.0128861	0.0155742	0.408011
1	rs11581831	6609958	C	T	2556	0.209311	0.0217414	0.0141039	0.123189
1	rs4908923	6614535	G	A	2553	0.209362	0.0222228	0.0141096	0.115254
1	rs4908930	6629274	A	G	2552	0.272923	-0.00437538	0.0129253	0.734977
1	rs11587438	6631431	C	T	2553	0.212495	0.0186417	0.0141391	0.187353
1	rs75256375	6649603	A	G	2557	0.0876027	-0.0242307	0.0203242	0.23318
1	rs7521134	6657240	T	C	2552	0.174373	0.0124278	0.0152994	0.416615
1	rs2072948	6679848	T	C	2557	0.172272	0.017037	0.015344	0.266854
1	rs200458	6704635	A	G	2557	0.368596	-0.0163878	0.0119786	0.171283
1	rs12145525	6711146	C	T	2555	0.436595	-0.000404675	0.0115258	0.971992
1	rs2235564	6713114	T	C	2556	0.200313	0.0239549	0.0144903	0.0982972
1	rs116345233	6717563	A	G	2557	0.082323	-0.0171108	0.0206272	0.406806
1	rs201151	6732424	A	G	2555	0.443444	-0.00143836	0.0115377	0.900788
1	rs189918	6737212	C	T	2434	0.462613	0.00230139	0.0120147	0.848096
1	rs277679	6783548	C	T	2557	0.47106	0.00339786	0.0115052	0.76774
1	rs447558	6795230	T	C	2554	0.117267	0.011547	0.017939	0.51978
1	rs60527821	6802335	G	A	2517	0.229837	-0.00497018	0.013664	0.716051
1	rs378930	6826467	G	A	2556	0.340376	0.00429741	0.0121779	0.724174
1	rs391674	6832052	G	A	2555	0.114481	0.0101134	0.0182114	0.578668
1	rs11122144	6835761	A	G	2556	0.251956	0.00400594	0.0132026	0.76157
1	rs74050914	6837155	C	T	2557	0.250489	0.00549321	0.0132144	0.677631
1	rs1542899	6853355	G	A	2554	0.236688	-2.05926e-05	0.0133726	0.998771
1	rs17029864	6863342	A	G	2556	0.266041	0.00142775	0.0129271	0.912055
1	rs659459	6873932	C	T	2556	0.064554	0.00367656	0.0234969	0.875662
1	rs74452797	6899170	C	T	2556	0.317097	0.00485598	0.0124367	0.6962
1	rs72638520	6913481	G	T	2555	0.243444	-0.000657861	0.013361	0.96073
1	rs6688732	6929760	A	G	2554	0.309319	0.0103841	0.0125203	0.40689
1	rs77773844	6939331	A	C	2555	0.228376	0.00389704	0.0135378	0.773451
1	rs7515502	6963402	G	C	2555	0.263601	0.00237291	0.0130019	0.855187
1	rs11586867	6972393	T	C	2556	0.328052	0.00279236	0.0121391	0.818069
1	rs10864247	6982350	A	G	2557	0.456199	-0.00301424	0.0116115	0.795179
1	rs6577395	6991925	C	T	2555	0.192759	-0.0270303	0.0144948	0.0622061
1	rs72638547	7001078	T	C	2556	0.214202	0.010866	0.0138131	0.431492
1	rs75821729	7009910	A	G	2548	0.215659	0.0114103	0.0137889	0.407954
1	rs10864251	7011805	A	C	2557	0.4079	-0.00922151	0.0117067	0.430866
1	rs11120796	7014330	A	G	2556	0.180164	-0.0226124	0.0148543	0.127941
1	rs12239076	7014540	G	C	2557	0.179703	-0.0233835	0.0148782	0.116028
1	rs17030082	7029262	G	A	2556	0.342723	-0.00217498	0.0121158	0.857532
1	rs6681529	7052566	A	G	2555	0.436008	-0.0112836	0.0115339	0.327924
1	rs78892388	7053487	C	T	2556	0.205008	-0.00147881	0.0141019	0.916482
1	rs6693950	7085494	G	A	2555	0.158121	-0.0131675	0.0157125	0.402017
1	rs11120820	7087739	A	G	2554	0.0924041	0.00356445	0.0199522	0.858213
1	rs4243823	7088855	A	G	2556	0.392997	0.00143383	0.011815	0.903408
1	rs7553537	7096700	T	C	2555	0.248141	-0.00254583	0.0133016	0.848218
1	rs12728534	7098807	C	T	2541	0.0877607	0.00825748	0.0202691	0.683719
1	rs12025462	7107665	G	A	2556	0.359155	-0.00619655	0.0120209	0.606217
1	rs6577410	7112390	T	C	2556	0.354656	0.00016693	0.012095	0.988988
1	rs4908595	7119202	T	C	2556	0.332551	-0.0101935	0.0121573	0.401766
1	rs117889488	7119514	A	C	2527	0.0514444	-0.0391498	0.0260283	0.13255
1	rs4436414	7120915	G	A	2558	0.458366	-0.00174199	0.0115242	0.87985
1	rs555505816	7122726	T	C	2557	0.0741103	-0.015573	0.0219134	0.477293
1	rs34096415	7126357	G	A	2434	0.0895645	-0.0286809	0.0203646	0.159022
1	rs6662527	7129388	T	C	2557	0.452483	-0.0141195	0.0115579	0.221848
1	rs72640062	7130828	T	G	2555	0.193738	-0.00517488	0.0144304	0.719887
1	rs74891443	7131072	G	T	2555	0.158121	-0.00163417	0.0157125	0.917166
1	rs11120831	7131192	G	A	2557	0.396558	-0.0084455	0.0118465	0.475902
1	rs1009113	7143807	A	G	2556	0.259194	-0.00603329	0.0131809	0.647146
1	rs7544611	7148455	T	C	2556	0.354851	-0.00379661	0.0120239	0.752189
1	rs2071917	7150527	G	A	2558	0.353597	-0.0108181	0.012081	0.370536
1	rs2071918	7150577	T	C	2553	0.243243	0.0107201	0.0134366	0.424969
1	rs11120840	7156082	T	G	2556	0.388889	0.0105847	0.0117961	0.36956
1	rs11120841	7157401	G	A	2557	0.118498	-0.0135006	0.0175736	0.44235
1	rs10779674	7160542	T	C	2557	0.493352	0.00515641	0.0114148	0.651464
1	rs28446548	7164314	T	C	2533	0.381366	-0.00924268	0.0120877	0.44449
1	rs9434469	7177744	T	C	2556	0.156495	0.0297443	0.0156764	0.057776
1	rs7532024	7179479	T	C	2555	0.457534	0.0120432	0.0115549	0.297291
1	rs4908443	7179721	T	C	2557	0.341416	-0.0272731	0.0122415	0.025886
1	rs4460663	7186325	A	G	2556	0.435642	0.00976229	0.0115915	0.399681
1	rs12032971	7190806	G	A	2555	0.0908023	0.00921397	0.0198823	0.643059
1	rs11120861	7196125	G	A	2557	0.298397	0.00681003	0.0127321	0.592741
1	rs4908600	7196659	T	C	2556	0.172144	0.0096581	0.015158	0.524019
1	rs72641220	7198514	C	T	2548	0.0902669	0.011785	0.0199954	0.555601
1	rs17030384	7210974	A	G	2553	0.149236	-0.020729	0.0161206	0.198487
1	rs9434482	7211340	T	G	2555	0.219765	-0.004222	0.0136774	0.757561
1	rs13376128	7214374	T	G	2558	0.193901	0.00203886	0.0146987	0.889679
1	rs9434483	7217727	G	A	2554	0.19029	0.014118	0.0145422	0.331631
1	rs10779676	7217906	T	C	2556	0.353091	-0.0181019	0.0119431	0.129601
1	rs4908602	7220970	A	G	2558	0.441556	0.0066678	0.0115389	0.563363
1	rs4908445	7241523	G	A	2555	0.306458	0.00149463	0.0122503	0.902893
1	rs12735487	7245162	A	G	2555	0.178278	0.0162892	0.0147667	0.269982
1	rs4908605	7245434	G	T	2555	0.478865	0.00298299	0.0112673	0.791204
1	rs11120876	7252366	T	C	2554	0.233359	-0.0018935	0.0135548	0.888904
1	rs58258089	7259142	G	T	2556	0.0573161	-0.0222114	0.0245725	0.366042
1	rs2097524	7261498	C	A	2555	0.456164	-0.00473222	0.0115375	0.681688
1	rs78133753	7266233	C	T	2555	0.0657534	0.000848428	0.0231775	0.970799
1	rs12041336	7266529	A	G	2556	0.0557512	0.0149094	0.0252262	0.554503
1	rs4908448	7269283	C	T	2557	0.416308	-0.013021	0.0117061	0.266002
1	rs59833900	7278011	C	T	2555	0.0561644	0.00406309	0.0251528	0.871671
1	rs4243824	7289777	G	A	2557	0.369378	-0.0110402	0.0119474	0.355453
1	rs7524258	7292229	T	C	2556	0.41784	-0.0115882	0.0116936	0.32169
1	rs7521056	7297400	T	A	2558	0.118061	-0.01236	0.0180631	0.493807
1	rs4908451	7299618	G	C	2556	0.290689	-0.00889308	0.0127151	0.484294
1	rs4908610	7311260	C	A	2555	0.310372	-0.00822667	0.0124451	0.50859
1	rs6701870	7312258	C	T	2554	0.118637	-0.0104259	0.0180838	0.564253
1	rs6698548	7317541	G	A	2555	0.27182	0.00522359	0.0129302	0.686225
1	rs10864289	7318448	T	C	2554	0.252349	-0.0163943	0.0132338	0.215412
1	rs7515140	7320047	A	T	2551	0.253822	-0.0154827	0.0131982	0.240759
1	rs1811132	7322581	T	C	2558	0.488468	-0.00597711	0.0115408	0.60452
1	rs76109818	7324463	G	A	2557	0.121627	0.0134206	0.0172535	0.436657
1	rs61780041	7324582	A	G	2554	0.106304	-0.00093695	0.0183114	0.959192
1	rs60130788	7325255	G	A	2556	0.392606	0.00664352	0.01178	0.572777
1	rs10864290	7326245	A	G	2552	0.388127	-0.00447259	0.0116828	0.701843
1	rs11583441	7327719	C	T	2557	0.114196	-0.000486691	0.0176677	0.978024
1	rs2412148	7331060	T	C	2552	0.165752	0.0146414	0.015343	0.339949
1	rs2412147	7331347	A	G	2557	0.246774	-0.000185969	0.0132151	0.988772
1	rs7539460	7338706	G	A	2557	0.438404	-0.00455706	0.011412	0.689655
1	rs2001142	7348943	T	C	2555	0.158317	-0.00649333	0.0156622	0.678445
1	rs1894654	7351434	C	T	2555	0.16184	-0.00623226	0.0155211	0.688026
1	rs6577436	7355346	T	C	2556	0.405125	-0.00777055	0.0116462	0.504634
1	rs11120896	7361338	A	G	2556	0.404538	-0.00786789	0.0116658	0.500031
1	rs4908619	7369931	G	A	2551	0.310662	-0.0135384	0.0124526	0.276952
1	rs12128469	7375258	T	C	2552	0.257053	-0.0106865	0.0132265	0.419113
1	rs7543711	7379198	T	C	2557	0.1623	0.00947276	0.0156652	0.545377
1	rs12041403	7394728	T	C	2555	0.392759	-0.00580541	0.0119222	0.626299
1	rs6674628	7399629	T	C	2557	0.214118	-0.00187982	0.0139717	0.892972
1	rs705681	7402480	C	T	2558	0.219898	-0.00334337	0.0136864	0.807011
1	rs705680	7402502	T	C	2557	0.20219	-0.00290957	0.0141901	0.837539
1	rs763173	7410182	G	T	2521	0.453788	0.00175529	0.011433	0.877982
1	rs1894655	7417290	T	C	2558	0.453675	-0.000389231	0.0114708	0.972931
1	rs2153862	7417411	T	C	2557	0.453461	-0.000268774	0.0114671	0.9813
1	rs845265	7425417	C	T	2554	0.443618	-0.00287247	0.0114957	0.802685
1	rs2040433	7448154	T	C	2557	0.464216	-0.00645299	0.0113867	0.57091
1	rs845231	7448350	C	T	2554	0.474158	-0.00529249	0.0113811	0.641914
1	rs845202	7464375	A	G	2557	0.448964	-0.00718248	0.011429	0.529714
1	rs7535846	7471157	T	C	2557	0.219398	-0.00729088	0.0139103	0.600185
1	rs11120917	7478076	T	C	2558	0.221853	0.00137611	0.0138014	0.920576
1	rs4908637	7482757	A	G	2554	0.292482	-0.0131867	0.0125941	0.295075
1	rs11120922	7485370	G	A	2558	0.445465	-0.00918743	0.0114103	0.420711
1	rs61772205	7489748	G	A	2536	0.276025	-0.00440033	0.012672	0.728404
1	rs61229957	7491728	C	A	2558	0.244918	0.00380656	0.0134843	0.777716
1	rs9988557	7493231	A	G	2556	0.247653	0.00390262	0.0133851	0.770619
1	rs114258814	7500283	G	A	2557	0.0621822	-0.0100359	0.0233793	0.667731
1	rs17030865	7500586	G	A	2558	0.0838546	0.0214059	0.0207496	0.302245
1	rs12565108	7501060	T	C	2557	0.284709	0.00412422	0.0126009	0.743444
1	rs118097325	7501448	A	G	2558	0.0650899	-0.00632175	0.0227497	0.781102
1	rs1775047	7501823	T	C	2551	0.235202	0.0056228	0.0135411	0.677968
1	rs61032551	7510062	G	A	2555	0.0913894	0.00570427	0.0201234	0.77682
1	rs6577445	7513025	C	T	2558	0.195856	-0.00429866	0.0145291	0.767333
1	rs1193247	7513252	C	T	2558	0.44957	-0.00857076	0.0115209	0.456919
1	rs61772213	7513294	T	C	2552	0.0775862	-0.0158178	0.0212613	0.456893
1	rs67725975	7517947	T	C	2551	0.0887887	-0.0179511	0.019863	0.366132
1	rs1750840	7518124	C	T	2554	0.198708	0.0219955	0.0144373	0.12763
1	rs17030902	7518698	C	T	2556	0.109155	0.00225242	0.0185998	0.903613
1	rs1750837	7520601	T	C	2556	0.445814	-0.00500256	0.0115438	0.664757
1	rs1725233	7520629	T	C	2555	0.105479	-0.0208463	0.0188525	0.268831
1	rs1342480	7520980	A	G	2554	0.0816366	0.0270235	0.0210253	0.198693
1	rs11805932	7521479	A	G	2556	0.313576	0.0082485	0.0123531	0.504308
1	rs1616122	7521585	T	C	2557	0.159366	0.0151508	0.0155894	0.331117
1	rs1725230	7523076	T	C	2556	0.274844	0.00927368	0.0129379	0.473507
1	rs6702132	7524476	G	A	2556	0.367175	0.0052856	0.0118811	0.656411
1	rs11804218	7525346	C	T	2555	0.0908023	-0.00905322	0.0196972	0.645789
1	rs1201529	7527996	C	T	2557	0.273563	0.00850718	0.0129065	0.509805
1	rs79217813	7532462	C	T	2553	0.113984	-0.00938461	0.0183525	0.609103
1	rs11805877	7534326	C	T	2556	0.169014	0.000322332	0.0153388	0.983234
1	rs1149338	7536259	A	G	2554	0.162099	-0.0205087	0.0157231	0.192108
1	rs1193181	7537130	G	T	2556	0.300861	-0.00752954	0.0124048	0.543859
1	rs2796483	7541345	C	T	2558	0.386239	-0.00718574	0.0115687	0.534509
1	rs74053039	7543000	T	C	2549	0.0841506	0.00133015	0.0201929	0.94748
1	rs12091424	7549740	G	A	2557	0.0739147	0.00485095	0.0215074	0.821553
1	rs1309332	7552461	T	C	2557	0.233086	-0.0183964	0.0135352	0.174097
1	rs7551012	7553395	A	G	2482	0.135173	-0.0266073	0.0168553	0.114433
1	rs11120948	7555103	C	T	2552	0.128527	-0.0114229	0.016916	0.499504
1	rs10864304	7557152	G	A	2557	0.398709	0.0020997	0.0114797	0.854872
1	rs1750844	7558789	A	G	2511	0.320589	0.00133812	0.0121875	0.912572
1	rs1750851	7561152	T	C	2550	0.28549	-0.00822006	0.0126993	0.517447
1	rs10864305	7567346	T	C	2507	0.0638213	-0.016394	0.023429	0.484094
1	rs1193179	7569602	T	C	2556	0.491588	-0.00817888	0.0116684	0.483339
1	rs7529399	7575666	C	T	2554	0.144871	-0.0178315	0.0160334	0.266075
1	rs2478267	7584814	G	T	2555	0.253229	-0.0140709	0.0131502	0.284611
1	rs2478266	7595233	G	A	2556	0.286189	0.00282009	0.0127179	0.824515
1	rs72865422	7596466	T	C	2557	0.24384	0.00879996	0.0134	0.511365
1	rs6577449	7598094	T	C	2556	0.251174	0.00689022	0.0132857	0.604025
1	rs12407666	7600905	A	G	2555	0.339726	0.000980873	0.0119221	0.934429
1	rs1750824	7603317	G	A	2556	0.280712	0.00234933	0.012895	0.855435
1	rs4908654	7611606	T	C	2557	0.171881	0.0193432	0.0153292	0.207002
1	rs7417202	7613850	G	A	2557	0.499609	0.00934354	0.0113599	0.410793
1	rs34681732	7616235	A	G	2557	0.252249	0.00275823	0.0133832	0.836716
1	rs1193159	7616610	T	C	2556	0.340767	-0.0157635	0.0122252	0.197248
1	rs17031113	7617484	A	G	2554	0.4352	0.0066815	0.0115204	0.561933
1	rs6697897	7617555	C	T	2554	0.0855521	-0.0113178	0.0204069	0.579164
1	rs12043374	7618117	C	A	2555	0.437378	0.00587108	0.0115212	0.610339
1	rs72630513	7670414	A	G	2556	0.071205	-0.0187634	0.0221907	0.397802
1	rs72630514	7670420	G	T	2558	0.0713448	-0.0190656	0.022166	0.389719
1	rs12139380	7682237	C	T	2555	0.112133	0.0218587	0.0181141	0.227541
1	rs61014722	7682879	C	T	2558	0.112197	0.0215729	0.0181017	0.233354
1	rs112834828	7701233	A	G	2554	0.0442443	0.0556293	0.0278474	0.0457548
1	rs4908660	7707287	G	A	2554	0.365505	-0.0287673	0.0118433	0.0151411
1	rs74336519	7711509	C	T	2554	0.205364	-0.00935029	0.0143262	0.513967
1	rs9434879	7713021	A	G	2557	0.278256	-0.0148739	0.0126844	0.240953
1	rs17031253	7717080	A	C	2552	0.080721	-0.0252036	0.0212919	0.236525
1	rs1891215	7727854	C	T	2558	0.361415	0.00136562	0.0118025	0.907885
1	rs4908473	7731730	C	T	2557	0.26183	0.00504927	0.0131152	0.700242
1	rs77914680	7731876	C	T	2555	0.261448	0.00394058	0.0131314	0.76411
1	rs6673977	7736097	G	A	2551	0.0882007	-0.0300751	0.0204478	0.14134
1	rs1539180	7744767	C	T	2557	0.234259	0.0132809	0.0135028	0.325328
1	rs7551807	7753948	C	A	2549	0.100432	-0.00835252	0.0191417	0.662581
1	rs34268176	7755583	T	C	2555	0.0986301	-0.00370505	0.019112	0.846286
1	rs12756299	7758760	C	T	2558	0.326036	0.000808565	0.0122384	0.947324
1	rs2301488	7792411	T	C	2557	0.372116	-0.00523254	0.0118507	0.658822
1	rs4908688	7795554	T	C	2553	0.312965	-0.00614552	0.0123752	0.619471
1	rs2071986	7805208	T	G	2557	0.464803	0.00117531	0.0115148	0.918701
1	rs9919220	7811961	G	A	2553	0.277908	-0.00687507	0.0126649	0.587237
1	rs3813809	7828417	A	C	2555	0.260274	-0.00116132	0.0130361	0.929014
1	rs2153733	7830262	C	T	2556	0.261541	-0.000211104	0.0130496	0.987093
1	rs707458	7832212	T	C	2555	0.304501	-0.00540598	0.012533	0.666221
1	rs2071987	7834026	A	G	2554	0.381167	-0.00116684	0.0117915	0.921173
1	rs3753503	7841971	A	G	2557	0.379351	-0.000364686	0.0117945	0.975333
1	rs228729	7845695	T	C	2555	0.284932	-0.00784028	0.0127138	0.537449
1	rs836755	7846527	C	A	2556	0.430556	0.00118186	0.0114142	0.917532
1	rs228642	7863293	T	C	2556	0.196987	0.000329725	0.0146706	0.982069
1	rs228666	7868725	C	T	2554	0.303446	0.00704065	0.0125393	0.574466
1	rs2797685	7879063	T	C	2556	0.509781	-0.00661292	0.0115436	0.566737
1	rs10127838	7881780	T	C	2556	0.143779	-0.0119721	0.0165217	0.468679
1	rs2859388	7888215	A	G	2557	0.197497	0.000826209	0.0146632	0.955066
1	rs2890565	7909737	T	C	2556	0.269171	0.00307897	0.0128702	0.810925
1	rs3753500	7911302	C	T	2555	0.396673	0.00187652	0.0118202	0.873862
1	rs228648	7913430	A	G	2556	0.343505	-0.00316073	0.0121025	0.793966
1	rs11582983	7916387	C	T	2556	0.0755086	0.000940862	0.0212855	0.964743
1	rs707476	7918106	T	C	2557	0.0723504	-0.00410175	0.0225825	0.85587
1	rs2859389	7920423	T	C	2557	0.193977	-0.000264124	0.0146248	0.985591
1	rs504560	7926542	A	G	2557	0.245991	0.000796605	0.0132018	0.951884
1	rs744000	7934518	G	A	2556	0.498044	-0.000553829	0.0113953	0.961237
1	rs228716	7936272	G	T	2556	0.270344	-0.00682935	0.0130421	0.600529
1	rs227147	7955089	A	G	2556	0.146127	0.00721975	0.0159711	0.651232
1	rs170551	7955894	A	G	2538	0.295508	0.00103312	0.0126216	0.934763
1	rs227163	7961206	C	T	2556	0.260172	-0.000405701	0.0130741	0.975245
1	rs12068202	7961294	A	G	2556	0.404147	0.000167629	0.0117655	0.988632
1	rs679563	7971078	G	A	2555	0.0784736	0.0486117	0.021333	0.0226842
1	rs1776354	7972201	G	A	2555	0.350881	0.00714066	0.0119717	0.550865
1	rs161803	7975789	A	G	2556	0.451878	0.0220995	0.0115468	0.0556328
1	rs161826	7980338	A	G	2554	0.450274	0.0227156	0.0115449	0.049116
1	rs863171	7992615	T	C	2556	0.391236	0.00271728	0.0117316	0.816833
1	rs161811	7999602	C	T	2554	0.445576	0.0192801	0.0115865	0.0961097
1	rs161810	8000797	T	C	2556	0.449726	0.0217602	0.0115799	0.0602258
1	rs10864320	8003064	G	A	2556	0.410016	0.0310039	0.0117989	0.00859654
1	rs226474	8009763	C	T	2555	0.0502935	0.0900744	0.0263555	0.000631586
1	rs35675666	8021973	T	G	2555	0.0616438	0.0514823	0.0240265	0.0321351
1	rs3766606	8022197	T	G	2558	0.061767	0.0508137	0.0239935	0.0341912
1	rs4908488	8024592	C	T	2553	0.073443	0.0354689	0.0218792	0.104991
1	rs178932	8030300	G	A	2557	0.314822	0.00568759	0.0122608	0.64273
1	rs74560209	8033226	G	A	2551	0.0611525	0.00417221	0.02404	0.862217
1	rs225119	8044361	T	C	2556	0.349374	0.0179154	0.0120581	0.137345
1	rs12727642	8046672	A	C	2557	0.0612045	0.0553375	0.0241719	0.0220598
1	rs426561	8057254	T	C	2556	0.273474	0.00981999	0.0127564	0.441414
1	rs225132	8095500	T	G	2556	0.35133	0.0204499	0.0120166	0.0887905
1	rs225133	8098462	G	A	2555	0.411742	0.0322304	0.011798	0.0062981
1	rs2050198	8111839	G	T	2556	0.0635759	0.0505337	0.0236422	0.0325626
1	rs55634431	8149549	A	G	2551	0.341827	0.0237877	0.012039	0.0481675
1	rs72634258	8150638	C	T	2555	0.0637965	0.0523393	0.0236135	0.0266572
1	rs7523335	8180210	G	A	2555	0.276712	0.0237	0.0128435	0.0649948
1	rs56296862	8186775	T	C	2556	0.101917	0.0202834	0.0187827	0.280187
1	rs4908736	8187211	A	G	2553	0.281629	0.0147412	0.0129035	0.253279
1	rs12144409	8191889	C	T	2555	0.469667	-0.0126598	0.0113969	0.26665
1	rs7545284	8192898	A	G	2553	0.397376	-6.0969e-05	0.0117733	0.995868
1	rs7529511	8195226	T	C	2556	0.333529	-0.0201517	0.0120496	0.094446
1	rs57456491	8200157	G	A	2553	0.263807	-0.0021534	0.0132765	0.871151
1	rs12564077	8212425	C	T	2558	0.252346	-0.0073761	0.0131719	0.57549
1	rs11121117	8217303	C	T	2527	0.210131	-0.0127652	0.0141071	0.365533
1	rs10864334	8220106	T	C	2557	0.20923	-0.0125911	0.0140524	0.370248
1	rs17032281	8222156	A	G	2556	0.303795	0.0068236	0.0124457	0.583505
1	rs6663882	8244145	G	A	2556	0.195618	-0.0125658	0.0143736	0.381994
1	rs60650319	8246289	A	C	2550	0.242157	0.00671988	0.0134287	0.616786
1	rs72635712	8259475	T	C	2556	0.258216	-0.00386881	0.0130187	0.766334
1	rs11121129	8268095	A	G	2557	0.305045	0.00328082	0.0124523	0.792187
1	rs11121131	8272231	A	G	2552	0.296826	0.000626809	0.012573	0.960239
1	rs6683603	8273177	G	T	2555	0.479452	-0.00430737	0.0116855	0.712419
1	rs405689	8273551	T	C	2554	0.232576	0.00230236	0.0136775	0.866322
1	rs78732195	8274569	A	G	2549	0.0670851	0.0545055	0.022875	0.0171837
1	rs411654	8274807	G	A	2543	0.109713	0.0310659	0.0184223	0.0917336
1	rs428180	8278899	C	A	2558	0.478108	-0.00955689	0.0116456	0.41185
1	rs78863888	8279716	C	T	2518	0.193209	0.0140427	0.0147586	0.341356
1	rs11121137	8287391	A	G	2556	0.48885	-0.0151016	0.0116145	0.193518
1	rs6679409	8291894	C	T	2557	0.114978	-0.0360478	0.018109	0.0465243
1	rs299499	8292761	G	A	2554	0.183438	0.0149053	0.0145683	0.306245
1	rs17032328	8301494	A	G	2558	0.116888	-0.0416548	0.0179789	0.0205109
1	rs12403649	8306031	C	T	2557	0.157215	-0.0283692	0.0159165	0.0746882
1	rs6697815	8307849	G	T	2539	0.491138	-0.00749712	0.0113503	0.50892
1	rs11583166	8310062	A	G	2554	0.0628426	0.0512546	0.0239241	0.0321627
1	rs4301655	8313894	A	G	2555	0.451663	-0.00372889	0.0115987	0.747837
1	rs10779700	8325842	C	T	2556	0.415297	-0.0140379	0.0117288	0.231354
1	rs72862657	8336374	T	C	2557	0.224677	-0.0198805	0.013983	0.155096
1	rs299689	8352398	T	C	2558	0.200352	-0.000460792	0.0142208	0.974151
1	rs11121153	8362460	G	A	2558	0.312353	-0.0114892	0.0123529	0.352327
1	rs966134	8373208	A	G	2558	0.214816	-0.00278191	0.0140311	0.842836
1	rs12132135	8382607	G	A	2557	0.16621	-0.00649761	0.0153875	0.672831
1	rs12142465	8390054	A	C	2505	0.126547	-0.00202527	0.0173331	0.906984
1	rs11586622	8392395	G	A	2557	0.164842	0.0148567	0.0154793	0.337166
1	rs7520373	8397803	C	T	2556	0.294992	0.00411448	0.0126286	0.744571
1	rs8627	8412935	C	T	2558	0.135653	-0.00108278	0.0165478	0.947829
1	rs1064826	8412989	A	G	2557	0.0602268	-0.00241502	0.0239961	0.919835
1	rs1058790	8413839	G	A	2555	0.0569472	0.0101704	0.0246418	0.679805
1	rs2252865	8422676	T	C	2556	0.071205	-0.00414586	0.0220613	0.850936
1	rs10779702	8423510	A	G	2549	0.0684582	0.000120283	0.0224884	0.995732
1	rs3765971	8445360	C	T	2555	0.0694716	-0.00280832	0.0223385	0.899956
1	rs2120461	8447722	C	T	2555	0.0720157	-0.00789274	0.021908	0.718647
1	rs301793	8467534	T	C	2558	0.059226	0.00447201	0.0240704	0.85261
1	rs301788	8472164	C	T	2556	0.0590767	0.00503585	0.0241034	0.834505
1	rs78054286	8475050	C	G	2555	0.218004	0.00311438	0.0138734	0.822379
1	rs301806	8482078	C	T	2558	0.152854	-0.00219411	0.0156155	0.888258
1	rs301807	8484823	A	G	2552	0.155956	-0.00422652	0.0154944	0.785024
1	rs301797	8487323	A	C	2557	0.0655065	-0.00358008	0.0227687	0.875058
1	rs301798	8488565	G	A	2556	0.0676839	-0.00935206	0.0223556	0.675704
1	rs301799	8489302	C	T	2556	0.159233	-0.00620176	0.0153514	0.686224
1	rs302719	8490320	G	T	2554	0.0679327	-0.00993321	0.0223325	0.656474
1	rs301800	8490603	T	C	2558	0.0580532	0.00032276	0.0242639	0.989387
1	rs172531	8495590	G	A	2557	0.0686351	-0.00954338	0.0222346	0.667769
1	rs301801	8495945	C	T	2554	0.06852	-0.00866898	0.0222603	0.696954
1	rs301802	8497307	T	A	2558	0.154808	-0.00316781	0.015527	0.838339
1	rs4908760	8526142	G	A	2557	0.153891	-0.00130684	0.015663	0.933506
1	rs4908501	8554471	G	T	2557	0.0547517	0.00481826	0.0250312	0.847359
1	rs6577494	8576925	C	T	2555	0.151272	-0.00322804	0.0157281	0.837384
1	rs6678982	8577185	A	C	2556	0.0923318	-0.00835914	0.0196721	0.670892
1	rs2297867	8586563	C	A	2555	0.0612524	0.00474181	0.0236825	0.841305
1	rs12136689	8601118	C	A	2556	0.0541862	0.00642506	0.0251424	0.798301
1	rs4581300	8610505	T	G	2557	0.0572937	0.00416518	0.0243967	0.864438
1	rs12122851	8634290	A	G	2556	0.0907668	-0.00755484	0.0197883	0.702623
1	rs1934138	8645816	G	A	2556	0.153365	0.000439276	0.0156315	0.977581
1	rs11121203	8648240	C	T	2557	0.096402	4.15478e-06	0.0192945	0.999828
1	rs1318218	8658712	T	C	2558	0.152072	0.00147527	0.0156561	0.924927
1	rs6577513	8702753	G	A	2554	0.157009	0.000524354	0.0153797	0.972802
1	rs56305243	8725420	C	T	2557	0.0989441	0.000255574	0.0190027	0.989269
1	rs11577530	8743444	T	C	2555	0.0988258	0.00296096	0.0190167	0.876267
1	rs6658881	8751268	C	T	2557	0.0576848	0.00354755	0.0242447	0.883667
1	rs12025126	8759554	T	C	2556	0.193662	0.00355503	0.0141504	0.801635
1	rs12567592	8788907	T	C	2557	0.0930778	0.00339845	0.0194366	0.861199
1	rs4908777	8804237	G	A	2557	0.111654	0.00825099	0.0180965	0.64843
1	rs7513880	8839300	G	A	2553	0.155503	0.0147893	0.0155463	0.341449
1	rs12137865	8868406	G	A	2555	0.106849	0.011093	0.0183525	0.545549
1	rs4908518	8892577	A	G	2556	0.196596	0.0163812	0.0142074	0.248909
1	rs12565639	8901391	G	A	2556	0.244327	0.00519107	0.0130826	0.691522
1	rs11121242	8906301	A	G	2558	0.100274	-0.0197428	0.018601	0.288515
1	rs11121247	8918795	T	C	2557	0.0559249	-0.00882804	0.0248153	0.722028
1	rs2781065	8926752	T	C	2557	0.0567071	-0.00776588	0.024586	0.752104
1	rs2781064	8926868	T	C	2557	0.17501	0.00103713	0.0148485	0.944315
1	rs2274971	8931149	C	T	2557	0.23465	-0.00103789	0.0133431	0.937999
1	rs12034719	8960153	G	A	2556	0.285603	0.000420773	0.0126182	0.973398
1	rs7534552	8969219	A	G	2554	0.236688	0.00397923	0.0134446	0.76725
1	rs6665631	8978514	G	A	2554	0.120987	-0.00742196	0.0176375	0.673897
1	rs12144840	8982271	T	C	2549	0.260102	0.000693543	0.0131667	0.957992
1	rs78847327	8985988	A	G	2555	0.315264	0.00168813	0.0122776	0.890638
1	rs10779706	8986682	G	T	2550	0.151569	-0.00746515	0.0160201	0.641225
1	rs2765512	8987259	C	T	2557	0.287837	0.00536097	0.0127487	0.674113
1	rs57081602	8987340	G	T	2554	0.479248	0.0119256	0.0114057	0.295756
1	rs6577539	8989235	G	A	2558	0.047889	0.00697901	0.0266677	0.793551
1	rs4609454	8991141	A	G	2557	0.154478	0.0359826	0.0158362	0.0230757
1	rs9434652	8991873	T	C	2558	0.100469	0.0451131	0.0189446	0.0172512
1	rs12091891	9000220	G	A	2556	0.105438	0.00832804	0.0182425	0.648017
1	rs6692694	9000882	T	C	2554	0.355325	-0.00133733	0.0119797	0.911114
1	rs2274326	9009214	T	C	2557	0.230739	-0.00580094	0.0134681	0.666673
1	rs2274329	9009451	C	G	2553	0.183118	-0.00408323	0.0147056	0.78127
1	rs17032907	9010405	T	C	2555	0.366536	0.00658668	0.0118545	0.578466
1	rs3765966	9011722	G	T	2550	0.224314	0.000313681	0.0137594	0.981812
1	rs12059715	9015954	C	T	2557	0.258702	-0.0176783	0.0130044	0.174017
1	rs2274332	9017091	T	C	2554	0.116092	0.00392069	0.0180643	0.828177
1	rs12126080	9026751	A	G	2554	0.0828113	0.0192452	0.0208061	0.354977
1	rs3737665	9030964	C	T	2558	0.412432	0.0111051	0.0116624	0.340989
1	rs3765963	9034598	A	G	2558	0.216771	0.000267906	0.01389	0.984612
1	rs12127547	9036614	G	A	2558	0.0717357	0.0272167	0.0221847	0.219888
1	rs6577546	9039022	G	A	2556	0.150235	0.015507	0.0160377	0.33359
1	rs7513804	9045124	C	T	2555	0.161252	-0.00212757	0.015646	0.891836
1	rs875148	9049032	G	T	2558	0.259578	0.00458649	0.0129517	0.723247
1	rs17392147	9060210	C	T	2533	0.0546782	0.0262791	0.0257456	0.307387
1	rs17033008	9060789	A	G	2557	0.112045	0.01851	0.0179375	0.302112
1	rs12047015	9061382	C	T	2556	0.158646	-0.0106859	0.0157919	0.498616
1	rs2039631	9068020	T	C	2556	0.118936	-0.0116978	0.0175576	0.505247
1	rs7530465	9068386	A	G	2558	0.170641	0.000772679	0.0151785	0.9594
1	rs66463959	9069412	A	G	2557	0.157607	-0.00707144	0.0156497	0.651371
1	rs7537425	9073801	C	T	2558	0.458952	-0.00384203	0.0115174	0.738692
1	rs12063980	9074465	T	C	2557	0.217442	0.0309448	0.0138724	0.0257029
1	rs10864381	9095494	G	A	2558	0.327404	0.00283126	0.0121741	0.8161
1	rs1060998	9100479	A	G	2554	0.206539	0.0094672	0.0143697	0.510005
1	rs55909245	9102889	A	G	2557	0.14079	0.0156372	0.016581	0.345642
1	rs7521322	9114091	A	G	2553	0.325304	0.0037279	0.0121841	0.759632
1	rs2505972	9116899	C	A	2555	0.390802	0.020499	0.0116977	0.0797045
1	rs17842190	9118423	T	C	2556	0.126174	0.0223118	0.0172913	0.19693
1	rs12145292	9118596	C	A	2555	0.386693	0.0214324	0.0116236	0.0652013
1	rs2478869	9127159	C	A	2554	0.129601	0.00952886	0.0171666	0.578838
1	rs77917183	9134607	A	C	2546	0.20817	0.000596262	0.0139344	0.965868
1	rs12141742	9135369	C	T	2553	0.276342	0.00133592	0.0126235	0.915718
1	rs12409872	9136721	C	A	2552	0.121865	-0.015898	0.0173508	0.359527
1	rs17392750	9139460	A	G	2557	0.0514275	0.00722255	0.0257844	0.779391
1	rs6673259	9140061	C	T	2556	0.244914	-0.00621861	0.0132179	0.638021
1	rs12726360	9140078	C	T	2556	0.455399	-0.00966104	0.0112578	0.390802
1	rs12127491	9140327	T	C	2554	0.194401	-0.00990502	0.0142671	0.487521
1	rs79438229	9151482	G	A	2556	0.0659233	-0.0173963	0.0228588	0.446639
1	rs12061999	9153629	C	T	2556	0.253326	-0.0138013	0.0130946	0.291897
1	rs12239636	9155701	T	C	2557	0.132773	-0.0173745	0.0168112	0.301365
1	rs729829	9158997	T	C	2555	0.196086	-0.00930411	0.0142834	0.514792
1	rs17033261	9159671	T	C	2555	0.266145	-0.0130545	0.0128143	0.308326
1	rs7555576	9160365	G	A	2557	0.422761	-0.0172663	0.0113426	0.127944
1	rs3737669	9164133	G	A	2557	0.483575	-0.0195918	0.011192	0.0800288
1	rs12135666	9171238	T	G	2550	0.193137	-0.0124883	0.0144473	0.387366
1	rs78794533	9180726	A	G	2555	0.163992	-0.012823	0.0156358	0.412157
1	rs9786943	9195409	T	C	2549	0.0712044	0.00553803	0.0219613	0.800908
1	rs4406655	9205179	G	A	2551	0.301254	-0.0227865	0.0123798	0.0656778
1	rs4620566	9205363	G	A	2538	0.171789	-0.022204	0.0153124	0.147039
1	rs797256	9219466	T	G	2556	0.194836	-0.00192048	0.0141729	0.892214
1	rs2516091	9225184	G	A	2557	0.379546	-0.0108962	0.0117386	0.353287
1	rs4908817	9245572	T	G	2556	0.114828	0.049232	0.0178419	0.00579175
1	rs4908822	9252541	G	A	2553	0.21132	0.0103877	0.0139159	0.455388
1	rs4908823	9256200	A	G	2556	0.210485	0.0085569	0.0139154	0.538606
1	rs2032540	9269638	G	A	2555	0.463405	0.0140787	0.0112338	0.210117
1	rs1009941	9275194	A	G	2555	0.456751	0.015279	0.0112997	0.176323
1	rs10489436	9285721	G	A	2557	0.461283	-0.0093299	0.0114455	0.414981
1	rs9434723	9292282	A	G	2556	0.077856	-0.0267132	0.02163	0.216827
1	rs2268175	9300608	T	C	2557	0.471646	0.00205641	0.0113653	0.856416
1	rs12032814	9307230	A	T	2556	0.450117	0.00445685	0.0115228	0.698916
1	rs6662509	9317604	T	C	2556	0.0780516	-0.0267873	0.0216092	0.215114
1	rs17368528	9324213	T	C	2558	0.050821	-0.00299424	0.0256009	0.906893
1	rs9435168	9331952	G	A	2556	0.343701	-0.00649785	0.0121045	0.591396
1	rs916384	9333186	C	T	2558	0.111806	-0.00666861	0.0183752	0.716669
1	rs12093524	9334714	A	G	2555	0.132485	-0.00863344	0.0167418	0.606077
1	rs6688233	9335745	T	C	2553	0.203486	-0.00245032	0.0141537	0.862555
1	rs10746487	9338689	T	C	2529	0.312772	0.0034902	0.0123379	0.777265
1	rs4071607	9340328	A	G	2558	0.44136	0.00961861	0.0116281	0.408132
1	rs916380	9341038	C	T	2555	0.325049	0.00382463	0.0122557	0.754989
1	rs9661151	9343799	T	C	2550	0.0582353	0.0189775	0.0246172	0.440763
1	rs4465231	9347278	A	G	2558	0.0705629	0.00782523	0.0223926	0.726748
1	rs621846	9358243	T	C	2536	0.166601	0.00517765	0.0153875	0.736505
1	rs619928	9358681	A	G	2556	0.152778	-0.00215554	0.0157604	0.891213
1	rs9442562	9367908	G	A	2558	0.308444	0.00613125	0.0124162	0.62144
1	rs630075	9370911	G	A	2556	0.314945	0.00921128	0.012285	0.453377
1	rs9726646	9375309	T	C	2553	0.264787	0.00597144	0.0129293	0.644187
1	rs1294046	9379693	A	G	2557	0.305632	0.00650316	0.0124446	0.601274
1	rs3944982	9387506	A	G	2557	0.436644	0.00453747	0.0115532	0.694507
1	rs12749844	9388271	A	G	2555	0.26634	0.00692444	0.0127154	0.586048
1	rs732591	9389218	C	T	2553	0.26087	0.0061719	0.0127337	0.627896
1	rs11121371	9392728	G	A	2557	0.237583	-0.0173651	0.0134665	0.197222
1	rs926247	9394008	T	C	2557	0.481032	0.00757054	0.0113542	0.504923
1	rs2205669	9401282	G	A	2554	0.289154	-0.015803	0.0125895	0.209388
1	rs34317170	9407575	T	G	2556	0.364241	0.0120767	0.0117195	0.302786
1	rs9730431	9407597	A	G	2556	0.266041	-0.00271388	0.0128631	0.832901
1	rs2310919	9415727	A	G	2557	0.304654	-0.00678791	0.0124498	0.585599
1	rs553161	9422977	T	C	2556	0.0557512	0.0148166	0.0255188	0.561498
1	rs10864411	9425540	T	C	2554	0.291308	0.0241173	0.0125644	0.0549217
1	rs621655	9426027	C	T	2437	0.353919	-0.0122509	0.012477	0.326161
1	rs2275457	9427869	G	A	2556	0.314945	-0.0137328	0.0123859	0.26754
1	rs9308447	9432390	T	C	2557	0.185178	-0.0161414	0.0147466	0.273698
1	rs9729149	9441040	T	C	2555	0.45225	-0.00761448	0.0116193	0.512255
1	rs2095904	9447371	C	T	2555	0.348924	0.00619296	0.0120649	0.60774
1	rs12086791	9457121	C	T	2514	0.134845	-0.0083877	0.0168047	0.617689
1	rs7414710	9465155	T	C	2556	0.289515	-0.0192929	0.0126003	0.125733
1	rs74051661	9465544	G	T	2558	0.0744722	-0.00632513	0.0218687	0.772404
1	rs11121406	9466292	A	C	2553	0.418527	0.0207341	0.0116592	0.0753474
1	rs74051666	9467570	A	G	2549	0.0747352	-0.00263127	0.021875	0.904256
1	rs11588546	9476815	C	A	2556	0.241393	0.0304619	0.0134189	0.0232024
1	rs78287186	9484559	G	T	2557	0.0967931	-0.00290393	0.0193976	0.880997
1	rs7417409	9485454	T	C	2549	0.192036	0.0100112	0.0145891	0.492578
1	rs67798200	9486622	A	C	2556	0.294014	-0.0276385	0.0126113	0.0284109
1	rs11121412	9490339	G	A	2557	0.305436	0.00514975	0.012478	0.679821
1	rs9700264	9493492	A	G	2556	0.109742	0.00627938	0.0182328	0.730546
1	rs9662295	9500795	A	G	2557	0.347282	0.0144317	0.012216	0.237453
1	rs4926481	9503008	T	C	2556	0.294601	0.00545277	0.0126506	0.666447
1	rs10779724	9504017	A	G	2557	0.244036	0.00901129	0.0133569	0.499897
1	rs79931130	9506751	T	C	2556	0.18662	0.00845336	0.0149056	0.570627
1	rs79200652	9509290	C	T	2552	0.111089	0.0110606	0.0182845	0.545236
1	rs4926491	9514846	C	T	2557	0.306023	-0.0100071	0.0124819	0.422707
1	rs6695925	9526956	G	A	2557	0.114783	-0.0226414	0.018048	0.209656
1	rs7418365	9535303	A	G	2557	0.501173	-0.0129435	0.0115484	0.262372
1	rs10157778	9542612	A	G	2556	0.196596	0.00591399	0.0143641	0.680544
1	rs7550613	9562830	A	G	2543	0.461463	0.000627438	0.0115719	0.956759
1	rs77011317	9568755	T	C	2558	0.105747	-0.0014529	0.0185159	0.937456
1	rs113545684	9572348	A	G	2539	0.102599	0.00320413	0.0187572	0.864364
1	rs7525571	9576675	G	A	2556	0.142801	-0.00561424	0.0162606	0.729894
1	rs7412149	9579964	G	A	2553	0.418919	-0.00746893	0.0114357	0.513675
1	rs12037667	9594670	C	A	2554	0.311668	-0.0244393	0.0121555	0.0443735
1	rs12124860	9627103	G	A	2556	0.105243	0.025238	0.0183999	0.170177
1	rs56026893	9642329	T	C	2555	0.284149	-0.0194068	0.0124721	0.119705
1	rs9430174	9647137	G	A	2555	0.312133	-0.0225335	0.0121467	0.0635802
1	rs60097082	9660299	A	G	2552	0.400862	-0.00921428	0.0115683	0.425733
1	rs56394030	9664754	A	C	2545	0.193713	-0.0103659	0.014452	0.47321
1	rs10779727	9677853	T	C	2555	0.329159	-0.0165943	0.0120651	0.169007
1	rs4076986	9688512	A	G	2558	0.297303	-0.0133506	0.0123255	0.278733
1	rs4076440	9690476	G	A	2557	0.0531873	-0.0234358	0.0256264	0.360445
1	rs9430506	9693988	C	T	2555	0.187867	-0.00663291	0.0147945	0.65391
1	rs11121465	9696690	G	A	2555	0.406067	-0.0129722	0.0117569	0.269869
1	rs9430525	9697895	C	T	2551	0.244806	-0.0140909	0.0134972	0.296492
1	rs4129341	9704925	T	G	2556	0.317684	-0.0204874	0.0125109	0.101513
1	rs6540985	9708688	A	G	2557	0.130426	-0.0126265	0.0170975	0.460211
1	rs7518793	9711487	C	T	2556	0.219875	-0.0159768	0.0138779	0.249633
1	rs4240895	9713386	C	T	2557	0.110285	-0.0115971	0.0183106	0.526504
1	rs58380009	9720496	C	T	2558	0.360047	-0.0158919	0.0120396	0.186846
1	rs6677649	9746248	G	A	2555	0.140117	0.00272886	0.016662	0.869906
1	rs1135427	9787840	G	T	2555	0.439726	-0.00671502	0.0115998	0.562663
1	rs7550295	9804693	T	C	2556	0.11561	0.000442311	0.0179418	0.980332
1	rs11674	9811541	G	A	2556	0.162167	0.000870936	0.0157631	0.955938
1	rs78589157	9815372	A	G	2558	0.0740813	-0.0203703	0.0219758	0.353956
1	rs10746492	9842576	C	T	2553	0.268116	-0.00388637	0.0129108	0.763401
1	rs61479984	9866437	T	G	2557	0.398123	0.00343353	0.011752	0.77016
1	rs6666296	9890158	T	C	2555	0.212524	-0.000687805	0.0140018	0.960822
1	rs2379107	9911291	A	G	2557	0.261244	0.0161808	0.0131413	0.218212
1	rs1220405	9922245	G	A	2557	0.298983	0.00348407	0.0127357	0.784418
1	rs2278611	9923101	A	G	2554	0.245497	-0.00299589	0.0134474	0.823703
1	rs1660735	9945538	T	C	2552	0.0530956	0.0233288	0.0256689	0.363436
1	rs72858090	9989081	A	G	2557	0.0739147	0.00750396	0.0214482	0.72644
1	rs12064822	10008191	A	G	2553	0.238739	-0.0169402	0.0134281	0.207112
1	rs1220421	10008221	G	A	2557	0.410833	-0.00897226	0.0115269	0.436346
1	rs6683452	10029913	A	G	2557	0.172663	0.00618542	0.0148452	0.676925
1	rs11578833	10068175	A	G	2557	0.0981619	0.0176162	0.0192624	0.360434
1	rs3003376	10071301	C	T	2557	0.397145	-0.00507022	0.0115769	0.661416
1	rs72861422	10138485	G	A	2558	0.0697811	0.002116	0.0220289	0.923476
1	rs9430244	10155283	A	G	2555	0.092955	0.0136014	0.0196301	0.488381
1	rs12076922	10165301	G	T	2556	0.184272	-0.0154423	0.0147221	0.294218
1	rs3762290	10177790	G	A	2556	0.256847	-0.013225	0.012978	0.308188
1	rs1074461	10203445	C	T	2557	0.324795	-0.00668207	0.0120897	0.580463
1	rs6659436	10219202	T	C	2556	0.224374	0.00203134	0.0137631	0.882664
1	rs72864129	10232434	G	A	2558	0.0627443	-0.00517336	0.0232934	0.824239
1	rs72864132	10232584	T	C	2556	0.062989	-0.0056497	0.0232664	0.80814
1	rs9783053	10233756	G	A	2555	0.0630137	-0.0057959	0.023267	0.80328
1	rs7418410	10236402	T	C	2553	0.416765	1.51529e-05	0.0116971	0.998966
1	rs1046277	10240094	T	C	2555	0.0741683	-0.0142982	0.0217902	0.511712
1	rs4348727	10265606	A	G	2556	0.300861	0.00210716	0.0127739	0.868976
1	rs117391752	10268967	T	C	2554	0.0532498	0.0378961	0.0249523	0.128828
1	rs6541085	10285709	G	A	2555	0.373581	-0.00254207	0.0119414	0.831422
1	rs11584023	10302596	G	A	2553	0.371915	-0.00287805	0.0119628	0.809879
1	rs3748576	10342629	G	A	2555	0.471233	0.00636943	0.0115735	0.582082
1	rs912963	10348042	T	C	2556	0.370892	-0.00195237	0.0119674	0.870407
1	rs10492972	10353112	C	T	2551	0.371031	-0.00248591	0.011974	0.835535
1	rs17401966	10385471	G	A	2557	0.297614	0.0041881	0.0128145	0.743799
1	rs4475756	10387788	G	A	2554	0.370595	-0.00189428	0.0119656	0.874212
1	rs2297881	10397567	G	A	2555	0.0735812	-0.0235256	0.0217937	0.280378
1	rs10864453	10407169	G	T	2555	0.372211	-0.00160619	0.0119545	0.893119
1	rs1467653	10413123	A	G	2553	0.372503	-0.00070532	0.0119499	0.952934
1	rs12738317	10419663	T	C	2556	0.370501	-0.00197933	0.0119727	0.868692
1	rs7530167	10453374	G	A	2556	0.297535	0.00401046	0.0128155	0.754327
1	rs79819846	10458433	T	C	2555	0.0735812	-0.0222729	0.0217937	0.306786
1	rs4846219	10463888	A	C	2557	0.363707	0.000940436	0.0119908	0.937486
1	rs2229688	10473200	A	G	2556	0.073748	-0.0195435	0.0217713	0.36936
1	rs41274480	10479791	A	G	2550	0.0582353	-0.021513	0.0247972	0.385638
1	rs78459513	10483983	C	A	2555	0.101761	-0.0477709	0.0187952	0.011033
1	rs79763829	10484880	A	G	2555	0.0655577	0.000413271	0.0232799	0.985836
1	rs505141	10488314	G	A	2558	0.471658	0.00742892	0.0114271	0.51562
1	rs528713	10488555	G	A	2557	0.471842	0.00874322	0.0114311	0.444353
1	rs597441	10493415	T	C	2554	0.350626	0.0126025	0.012032	0.294906
1	rs72867498	10499064	C	T	2555	0.181409	-0.0179631	0.0148983	0.227925
1	rs60102421	10502306	T	G	2555	0.130137	-0.0133741	0.0167938	0.425818
1	rs2847337	10502710	A	G	2556	0.168427	0.0160801	0.0151172	0.287467
1	rs12134590	10516290	G	A	2556	0.264671	-0.00699314	0.0129631	0.589567
1	rs636291	10556097	G	A	2557	0.27063	0.010689	0.0128218	0.404472
1	rs648324	10556447	G	T	2555	0.194912	0.011434	0.0142083	0.420969
1	rs662064	10557251	T	C	2556	0.194836	0.0116124	0.0142242	0.414279
1	rs10864459	10563609	A	G	2555	0.40998	0.00381273	0.0118187	0.746998
1	rs1755594	10565488	T	C	2547	0.332744	0.0122961	0.0122239	0.314461
1	rs616488	10566215	G	A	2557	0.329683	-0.0163015	0.0121843	0.180924
1	rs602601	10567058	C	T	2553	0.493537	-0.0103416	0.0115182	0.369269
1	rs604369	10567208	A	C	2557	0.430583	0.00962946	0.0116616	0.408952
1	rs6540934	10569930	T	C	2553	0.0755973	0.00855339	0.0218255	0.695133
1	rs2056417	10581658	A	G	2557	0.198279	-0.0109544	0.0141559	0.439026
1	rs2483678	10582047	T	C	2556	0.18662	0.0153205	0.0145435	0.292147
1	rs2506889	10596022	T	C	2558	0.199179	-0.010763	0.0141291	0.446203
1	rs4240914	10597217	C	A	2556	0.279538	0.00861599	0.0128143	0.501348
1	rs6681221	10601761	A	G	2557	0.280798	0.00760863	0.0127926	0.551999
1	rs12120962	10609505	A	G	2557	0.337505	0.00165633	0.0122792	0.8927
1	rs10157111	10613344	G	T	2558	0.330141	0.0140817	0.0121441	0.246233
1	rs12565494	10629562	G	A	2556	0.329617	0.0154338	0.0121634	0.204486
1	rs72641424	10632615	G	A	2554	0.277212	0.0227303	0.0128595	0.0771293
1	rs6687430	10633245	G	A	2531	0.251087	-0.0154582	0.0132734	0.244183
1	rs12741973	10638604	T	C	2552	0.349334	-0.0163301	0.0116073	0.159462
1	rs72857041	10644149	A	G	2555	0.175734	-0.024272	0.0148814	0.102884
1	rs72857049	10647924	T	C	2551	0.230694	-0.00786993	0.0133779	0.556345
1	rs6540940	10651460	C	T	2556	0.24374	-0.00905038	0.0130831	0.489088
1	rs284273	10652977	T	C	2557	0.273758	0.00168669	0.0127065	0.894397
1	rs284271	10654369	A	G	2557	0.321666	-0.01119	0.0119718	0.349944
1	rs284270	10654552	T	C	2558	0.107701	-0.00120263	0.0184832	0.948121
1	rs3790630	10673094	C	T	2556	0.446401	-0.00832657	0.0113572	0.463465
1	rs75827648	10682857	T	C	2558	0.112197	-0.00863651	0.0179272	0.62998
1	rs190775	10683683	T	G	2543	0.0939835	-0.000957491	0.0199195	0.961662
1	rs2242288	10684098	A	C	2558	0.112392	-0.00847621	0.0179177	0.636168
1	rs199867187	10697878	D	I	2553	0.19624	0.0072999	0.014286	0.609364
1	rs11587145	10704688	T	C	2557	0.112045	-0.00256109	0.0179375	0.886465
1	rs778228	10708142	G	A	2558	0.204652	0.00993735	0.0141511	0.482536
1	rs284294	10713765	C	T	2554	0.288175	0.0149671	0.0127056	0.238801
1	rs12073762	10739523	T	C	2558	0.134676	0.0153206	0.0166888	0.358611
1	rs516243	10750432	G	A	2557	0.148221	0.0249507	0.016037	0.119752
1	rs684096	10751153	T	C	2553	0.0616921	-0.00664993	0.0234683	0.776902
1	rs118123289	10759597	C	T	2546	0.0663786	0.0132479	0.0229824	0.564321
1	rs2387232	10759741	T	C	2555	0.0837573	-0.00012139	0.0209319	0.995373
1	rs7514663	10762349	T	C	2490	0.0777108	0.0179565	0.0217265	0.408533
1	rs7514751	10762432	T	C	2554	0.154268	0.0400274	0.0158724	0.011675
1	rs4845952	10767379	A	G	2557	0.329488	-0.00890197	0.0122588	0.467736
1	rs11805515	10767785	C	T	2441	0.274068	-0.00651558	0.0130698	0.618116
1	rs616519	10768002	C	T	2557	0.0825186	-0.00707912	0.0210409	0.736535
1	rs284247	10774856	G	A	2558	0.419468	-0.00942623	0.0115962	0.416293
1	rs706007	10780727	G	A	2557	0.227219	-0.013913	0.0136581	0.308362
1	rs518789	10787538	T	C	2558	0.14269	-8.91257e-05	0.0162585	0.995626
1	rs78892927	10788942	A	G	2558	0.113956	-0.00613235	0.0177421	0.729615
1	rs284277	10790797	A	C	2557	0.144505	-0.00106056	0.0162106	0.947837
1	rs6540946	10793411	T	C	2556	0.0545775	-0.0137825	0.0249749	0.581048
1	rs880315	10796866	T	C	2556	0.353286	-0.0106329	0.011815	0.368147
1	rs6700479	10800737	T	C	2558	0.1724	-0.00115644	0.014906	0.93816
1	rs560649	10803357	G	A	2554	0.0740016	-0.0170641	0.0216291	0.430146
1	rs506203	10803450	A	C	2557	0.157802	-0.0250456	0.0155999	0.108384
1	rs72860191	10804219	A	G	2558	0.175919	0.0033484	0.0149312	0.822558
1	rs76892273	10805263	C	T	2556	0.141041	-0.00423362	0.0161575	0.793305
1	rs4845955	10805414	C	T	2557	0.271803	0.0158982	0.0126041	0.207183
1	rs4845844	10805465	G	A	2554	0.158575	0.0219888	0.0157284	0.162104
1	rs4845956	10805468	C	T	2556	0.304773	0.00959668	0.0121305	0.428875
1	rs2076492	10808587	G	A	2555	0.168885	0.026519	0.0153651	0.0843609
1	rs78971008	10810015	T	G	2558	0.135066	3.5524e-05	0.0164589	0.998278
1	rs1342904	10810317	T	C	2555	0.142857	-0.00466481	0.0161348	0.772493
1	rs7519604	10824835	C	T	2556	0.0917449	0.0084635	0.0193592	0.661979
1	rs205488	10827135	C	T	2551	0.366719	-0.004721	0.0118506	0.690353
1	rs205474	10832861	T	C	2557	0.420806	0.0239194	0.0117909	0.0424954
1	rs710137	10842386	C	G	2555	0.145401	-0.00909516	0.0158717	0.566616
1	rs710138	10844444	A	G	2554	0.203406	-0.00525244	0.0141354	0.710205
1	rs10864471	10849645	A	G	2555	0.398826	-0.0158012	0.0115282	0.170483
1	rs11121628	10859478	G	A	2557	0.459914	-0.0262234	0.0115734	0.0234615
1	rs11121629	10860604	A	G	2557	0.48729	-0.024705	0.0114965	0.031641
1	rs1750861	10869052	C	A	2556	0.126761	0.0436514	0.0171168	0.0107658
1	rs1776220	10874522	T	C	2557	0.26535	0.0146152	0.0129369	0.25859
1	rs7547155	10874877	C	A	2557	0.441729	-0.0016329	0.0117018	0.889021
1	rs10779747	10875070	T	C	2555	0.392759	0.00751629	0.0118719	0.526658
1	rs1776217	10877740	A	C	2405	0.461746	0.0287948	0.0115949	0.0130135
1	rs6540951	10879725	A	G	2556	0.298709	-0.0146709	0.0128102	0.252104
1	rs12744556	10880048	G	A	2556	0.445618	-0.0209179	0.0115864	0.0710144
1	rs706006	10883314	A	G	2555	0.242857	-0.0196905	0.0136407	0.148876
1	rs572950	10889280	T	G	2556	0.0567293	0.0157635	0.0246758	0.522936
1	rs7555879	10890026	A	G	2558	0.137412	-0.0177973	0.0167673	0.288495
1	rs661352	10890155	T	G	2557	0.208056	0.0220989	0.0139459	0.113055
1	rs497483	10890771	G	A	2555	0.339922	0.00659578	0.0121531	0.587318
1	rs526764	10891687	A	G	2558	0.160477	-0.0170741	0.0156547	0.27542
1	rs58177718	10895024	A	G	2555	0.236595	-0.0266879	0.0136204	0.0500659
1	rs521333	10897690	T	C	2558	0.128225	-0.0150343	0.0173295	0.38564
1	rs555027	10901907	T	C	2556	0.103286	0.0338502	0.0188999	0.0732894
1	rs672270	10907842	C	A	2557	0.0807587	-0.0358037	0.0211547	0.0905571
1	rs1292668	10910069	G	A	2557	0.441729	-0.0156006	0.0115517	0.176855
1	rs637037	10912551	C	T	2547	0.17609	-0.0348435	0.0152411	0.0222457
1	rs77903336	10920086	T	C	2556	0.0991784	-0.00488289	0.0191569	0.798809
1	rs12048262	10920676	G	A	2556	0.0987872	0.00206312	0.0191403	0.914163
1	rs1280993	10921228	C	T	2557	0.40614	0.00207232	0.0116513	0.858832
1	rs7543046	10922467	T	C	2557	0.0674619	-0.00967901	0.023007	0.673975
1	rs1280989	10924273	A	G	2556	0.203638	-0.0106696	0.0141803	0.451797
1	rs1281001	10929298	A	G	2556	0.373435	-0.0117827	0.0118482	0.319991
1	rs28521290	10929582	G	A	2553	0.0898942	0.00369696	0.0202502	0.85514
1	rs35787367	10932629	A	G	2556	0.056338	-0.0163813	0.0251154	0.514247
1	rs6690924	10935265	A	G	2556	0.444053	0.0195582	0.0117079	0.0948173
1	rs11586137	10940895	A	C	2556	0.357981	0.0132021	0.0118256	0.264251
1	rs12090662	10950061	G	C	2555	0.3591	0.013109	0.0118488	0.268571
1	rs6670956	10957719	C	A	2556	0.428599	0.0120642	0.0114178	0.290689
1	rs75569901	10963618	C	T	2557	0.0557294	0.0647628	0.0250361	0.00968791
1	rs7515021	10968479	C	T	2557	0.440164	0.0142274	0.0113105	0.208429
1	rs67978715	10968701	T	C	2557	0.29429	-0.00221929	0.0124355	0.858358
1	rs146441170	10974357	G	A	2549	0.0676736	0.0209006	0.0227971	0.359243
1	rs6540954	10977102	T	G	2554	0.502545	-0.0213492	0.0112866	0.0585498
1	rs2387422	10980998	C	T	2556	0.437598	0.0161262	0.0115154	0.161394
1	rs10779748	10985068	A	G	2555	0.431703	0.0119479	0.0115699	0.301754
1	rs12748162	10986308	A	C	2555	0.354599	-0.000967741	0.0118596	0.934965
1	rs2387698	10992104	G	A	2556	0.421362	0.00935321	0.0115173	0.416733
1	rs9803711	10996382	A	G	2551	0.473736	0.0116455	0.0113383	0.304374
1	rs7527445	10997978	C	T	2556	0.225743	-0.0247276	0.0137267	0.0716365
1	rs1925666	10999600	C	T	2554	0.261746	0.0118177	0.0130798	0.366256
1	rs59494995	11001424	A	G	2557	0.255964	0.0115366	0.0131894	0.381745
1	rs6666764	11005495	T	C	2556	0.449335	0.0142454	0.0114095	0.211826
1	rs2275490	11006569	G	A	2556	0.0622066	-0.015375	0.023933	0.520601
1	rs75130475	11015165	G	A	2554	0.287001	0.00242599	0.0127246	0.848797
1	rs12033594	11019245	G	T	2556	0.476135	-0.00394054	0.0112898	0.727063
1	rs4282824	11021064	T	C	2553	0.415785	0.00568636	0.0114864	0.620564
1	rs74052097	11028623	T	C	2556	0.307121	0.0060948	0.0124214	0.62366
1	rs12085319	11029478	T	G	2549	0.45508	-0.0101314	0.0114916	0.377974
1	rs56102775	11029942	A	G	2557	0.290184	0.00630075	0.0126381	0.618094
1	rs75524741	11031607	C	T	2557	0.169339	0.00126765	0.0152877	0.933916
1	rs2003046	11032827	A	C	2557	0.220767	-0.0130231	0.0137926	0.345062
1	rs12565727	11033082	G	A	2555	0.313112	-0.014082	0.0123849	0.255528
1	rs11121667	11038476	T	C	2555	0.303914	-0.0154118	0.0124825	0.216951
1	rs7542354	11040385	A	G	2548	0.303179	-0.0149842	0.0125225	0.231469
1	rs9430161	11046855	T	G	2557	0.0774345	-0.0258701	0.021491	0.22868
1	rs6704113	11053101	G	A	2554	0.413078	0.00140428	0.0116375	0.903954
1	rs11121675	11060075	G	T	2555	0.44775	-0.0119393	0.0114079	0.295293
1	rs79373286	11060698	G	A	2558	0.11552	0.00940643	0.0178714	0.598653
1	rs11121676	11063043	T	C	2557	0.388541	-0.015281	0.0114622	0.182479
1	rs9430335	11072117	C	T	2557	0.136293	0.00470178	0.0170087	0.782215
1	rs2273348	11079077	A	G	2555	0.34501	-0.0162832	0.0122486	0.183717
1	rs1782454	11087835	T	C	2554	0.136648	0.00433388	0.016976	0.798496
1	rs2273346	11090897	G	A	2555	0.205088	-0.0227919	0.0140368	0.104436
1	rs12711521	11090916	C	A	2557	0.345913	-0.0151898	0.0121905	0.21275
1	rs12142107	11097867	T	C	2557	0.0928823	0.00181135	0.0198117	0.927152
1	rs140099549	11099247	A	G	2546	0.0506677	0.0247853	0.026102	0.342337
1	rs7548659	11107439	G	T	2557	0.263004	0.0107555	0.0130636	0.410326
1	rs12121344	11111629	T	C	2528	0.169304	0.0118485	0.0155341	0.445617
1	rs2261217	11127764	C	A	2557	0.207665	0.0197218	0.0141472	0.163307
1	rs2791654	11129317	G	A	2557	0.207665	0.0197218	0.0141472	0.163307
1	rs910660	11130643	A	G	2557	0.207665	0.019423	0.0141472	0.169778
1	rs72871414	11153739	G	A	2555	0.142661	0.0213374	0.0166393	0.199721
1	rs12133922	11159823	C	T	2556	0.142801	0.0222678	0.0166323	0.180626
1	rs12139042	11167146	A	G	2556	0.0848983	0.0489382	0.0206108	0.0175779
1	rs2275525	11169676	T	C	2554	0.122749	0.0356497	0.0176275	0.0431354
1	rs17036350	11171226	T	C	2556	0.122653	0.0354975	0.0176255	0.0440111
1	rs868080	11184489	T	C	2557	0.1228	0.0356413	0.0176162	0.0430513
1	rs2275527	11190646	A	G	2556	0.081964	0.0158414	0.021042	0.451541
1	rs17036411	11209899	C	T	2555	0.0849315	0.0492377	0.0206116	0.0169018
1	rs12041740	11236524	G	A	2556	0.205595	0.0313283	0.0143907	0.029482
1	rs11121696	11238063	C	T	2557	0.0664842	0.0141066	0.0231412	0.542134
1	rs12124598	11255431	T	C	2557	0.084474	0.0504145	0.0206975	0.0148597
1	rs11121697	11259830	C	A	2558	0.0842455	0.05073	0.0207143	0.0143238
1	rs1010447	11269796	T	C	2555	0.0833659	0.0151226	0.0209136	0.469619
1	rs12116957	11273418	G	T	2556	0.0843114	0.051591	0.0207158	0.0127591
1	rs74225573	11280994	C	T	2552	0.122257	0.0367936	0.0176874	0.0375063
1	rs2076655	11289161	G	A	2553	0.207795	0.0296141	0.0143445	0.0389709
1	rs2788570	11289466	T	C	2548	0.0761381	0.020919	0.0217245	0.335588
1	rs7524202	11297762	T	C	2557	0.0833007	0.0149649	0.0209121	0.474234
1	rs6661859	11301063	T	C	2557	0.120649	0.01087	0.0177757	0.540864
1	rs7525957	11318236	C	T	2557	0.12104	0.0105745	0.0177584	0.551535
1	rs12142905	11318983	C	T	2558	0.0842455	0.05073	0.0207143	0.0143238
1	rs77768358	11353244	A	G	2557	0.116738	0.0484178	0.0179545	0.00700305
1	rs2788538	11359751	A	G	2550	0.122745	0.0451474	0.0175746	0.0102019
1	rs12134340	11361065	G	A	2544	0.118318	0.0480337	0.0178869	0.00724422
1	rs11121720	11364920	C	T	2558	0.122557	0.0451189	0.0175585	0.0101807
1	rs12133728	11375944	C	A	2557	0.0684396	0.0438071	0.0223246	0.0497304
1	rs2982380	11395283	C	A	2556	0.100743	0.0137233	0.0190984	0.472412
1	rs3120819	11400409	C	A	2556	0.250782	-0.0239166	0.0130671	0.0672068
1	rs2982384	11401745	A	G	2555	0.211155	-0.0282197	0.0137706	0.0404353
1	rs732023	11403648	A	G	2555	0.250098	-0.0271805	0.0130422	0.0371563
1	rs3124641	11407333	A	C	2556	0.210485	-0.0324718	0.0138042	0.0186568
1	rs11121722	11414172	A	G	2556	0.221049	-0.0314662	0.0135049	0.0198067
1	rs733761	11416252	A	C	2555	0.220548	-0.0342822	0.0135236	0.0112452
1	rs2744854	11419868	C	T	2554	0.209671	-0.0321197	0.0138607	0.020486
1	rs2788557	11439588	A	G	2553	0.495691	0.0143162	0.0113433	0.206918
1	rs11121728	11468442	C	T	2553	0.411673	0.0253045	0.0115977	0.0291199
1	rs77867201	11472786	G	A	2558	0.277756	-0.0100557	0.0128551	0.434077
1	rs2077480	11488203	T	G	2558	0.449374	0.0192657	0.011481	0.0933363
1	rs877309	11489678	G	A	2557	0.280211	-0.0102099	0.0126915	0.421131
1	rs12074336	11490914	G	T	2554	0.107087	-0.00195035	0.0184543	0.915832
1	rs2922240	11493832	C	T	2558	0.39484	-0.0190841	0.0113826	0.0936184
1	rs2379152	11494851	A	G	2557	0.464998	0.0128026	0.0113579	0.259657
1	rs56050412	11500412	C	T	2550	0.483333	0.0128905	0.0113944	0.257928
1	rs2379156	11503660	T	G	2557	0.335158	-0.00821066	0.0119393	0.491643
1	rs2379159	11504514	T	C	2556	0.392801	-0.0181559	0.0114552	0.112977
1	rs12026602	11518397	T	C	2555	0.308219	-0.0152101	0.0122397	0.213983
1	rs11121742	11520653	G	T	2556	0.161385	0.00289253	0.0152663	0.849723
1	rs4846010	11531059	A	G	2551	0.128577	-0.0175676	0.0170337	0.302382
1	rs10159458	11534053	A	C	2557	0.234259	-0.0132183	0.0133582	0.322403
1	rs7555562	11542957	C	A	2557	0.207274	0.0041865	0.0139677	0.764385
1	rs11121753	11553382	A	G	2550	0.286667	-0.0124912	0.0125601	0.319973
1	rs2076465	11562276	T	C	2554	0.477486	0.015586	0.0113172	0.168451
1	rs2745265	11574942	T	C	2558	0.289679	-0.0164672	0.0124805	0.187024
1	rs2072994	11579470	A	G	2549	0.278148	-0.0205304	0.0126114	0.103542
1	rs2076469	11584164	G	A	2555	0.481409	0.0208634	0.0112757	0.0642705
1	rs12044052	11585139	T	G	2556	0.0757042	-0.00403749	0.0217402	0.852668
1	rs2235660	11595331	A	G	2556	0.206377	-0.00593577	0.0141251	0.674319
1	rs2817619	11603063	T	C	2554	0.473767	0.0181856	0.0112864	0.107117
1	rs2745291	11607932	G	A	2557	0.465976	0.000731236	0.0113505	0.948633
1	rs2817596	11618309	C	T	2557	0.498045	0.0132697	0.0113601	0.242767
1	rs6698664	11638084	A	G	2556	0.188185	-0.00207467	0.0145435	0.886564
1	rs2745276	11641283	G	A	2557	0.503715	-0.00910211	0.0113214	0.421411
1	rs2817642	11644173	C	T	2558	0.312353	-0.00562772	0.0123193	0.647798
1	rs74055132	11644223	C	T	2554	0.0518794	0.0406481	0.0258072	0.11524
1	rs2745274	11647129	T	C	2557	0.439187	0.00337846	0.0114343	0.767637
1	rs7530509	11654491	A	G	2557	0.448768	0.00966065	0.01139	0.396344
1	rs4364885	11655069	G	A	2556	0.178404	0.0084261	0.0149387	0.572722
1	rs761087	11656684	G	A	2553	0.342538	-0.0161765	0.0119509	0.175872
1	rs1320986	11659375	A	G	2556	0.130282	-0.0110307	0.0172264	0.521956
1	rs761084	11660710	C	T	2555	0.354795	-0.017177	0.011773	0.144562
1	rs79395222	11665100	A	C	2555	0.0669276	-0.00178891	0.0226599	0.937075
1	rs4846019	11665575	A	G	2556	0.47633	0.0118232	0.0113457	0.297368
1	rs7512822	11668035	G	T	2541	0.364227	-0.017854	0.0118511	0.131934
1	rs734737	11675059	G	T	2558	0.333073	-0.00836636	0.0119301	0.483129
1	rs72868048	11678124	G	A	2557	0.0893625	0.0082784	0.019892	0.677287
1	rs11121783	11685967	C	T	2556	0.0890063	0.012343	0.0199704	0.536532
1	rs77031870	11686554	A	G	2555	0.101761	-0.0166976	0.0191624	0.383551
1	rs17420537	11688722	C	T	2557	0.104419	-0.0156277	0.0189902	0.410546
1	rs80112965	11690369	A	G	2556	0.0590767	-0.0167842	0.0246212	0.495432
1	rs6661641	11690563	C	A	2556	0.421948	-0.0112025	0.0114632	0.328444
1	rs11121787	11694930	A	G	2556	0.334703	-0.0128437	0.0119978	0.284392
1	rs6540986	11702082	A	G	2555	0.437573	0.00862937	0.0114792	0.452207
1	rs6540987	11703843	A	G	2557	0.438795	0.00863175	0.0114634	0.451458
1	rs9614	11710561	G	T	2552	0.497649	-0.00102636	0.0114757	0.928734
1	rs12045158	11711485	A	G	2553	0.454759	-0.0141044	0.011484	0.219383
1	rs12139487	11717300	C	T	2543	0.0749115	-0.00847915	0.021694	0.695906
1	rs2294641	11721854	T	C	2556	0.404147	0.0160527	0.0115757	0.165516
1	rs3820340	11723520	G	A	2541	0.146399	0.0370215	0.0160758	0.0212826
1	rs747862	11733075	C	T	2555	0.152446	-0.0128236	0.015889	0.419625
1	rs878778	11735245	C	A	2558	0.498241	-0.01265	0.0114263	0.268253
1	rs2233025	11735652	A	G	2554	0.164644	0.0246766	0.0153374	0.107635
1	rs2336030	11736600	C	T	2557	0.41533	0.0142035	0.0115223	0.21769
1	rs28924102	11738806	C	A	2554	0.0575568	0.0201857	0.024718	0.414135
1	rs2233004	11742074	C	T	2554	0.0589272	0.0137462	0.0236481	0.561052
1	rs11121796	11744797	A	G	2557	0.138052	-0.00657877	0.0166109	0.692068
1	rs2336031	11745459	A	G	2557	0.0739147	0.008628	0.0218106	0.692409
1	rs7539455	11754168	G	T	2556	0.401995	0.0084568	0.0116002	0.465987
1	rs60536251	11761586	C	T	2553	0.0661966	-0.0111962	0.0231984	0.629359
1	rs1534988	11761714	T	C	2468	0.127026	-0.0128381	0.0175521	0.46452
1	rs6657454	11765806	A	G	2557	0.0643332	-0.0191709	0.0226443	0.397213
1	rs12132907	11766889	A	G	2548	0.1719	-0.0171927	0.0152018	0.258069
1	rs12085723	11770557	A	G	2553	0.173325	-0.0106383	0.0151457	0.482429
1	rs55852125	11771521	A	G	2556	0.248826	0.00845195	0.0132578	0.523793
1	rs76390929	11772491	A	C	2540	0.0604331	-0.0116946	0.0239553	0.625418
1	rs74541046	11790925	T	C	2556	0.349765	-0.0062192	0.011868	0.600258
1	rs12743892	11791890	G	A	2558	0.108092	0.0165424	0.0185755	0.373173
1	rs4073489	11801642	G	A	2552	0.452978	-0.0132849	0.0114065	0.244147
1	rs12752700	11807426	C	T	2554	0.0879013	-0.016676	0.0204111	0.413923
1	rs17875947	11807759	T	C	2556	0.0498826	-0.0434329	0.0265538	0.101912
1	rs10864535	11823156	G	A	2538	0.336879	-0.0170308	0.012241	0.164138
1	rs4845877	11824303	T	C	2557	0.184787	0.00921146	0.0145452	0.526537
1	rs114941496	11826085	A	G	2554	0.137236	-0.0013527	0.0164025	0.934274
1	rs4845881	11828319	G	A	2556	0.247653	0.0165882	0.0131346	0.20661
1	rs55738118	11838451	T	C	2556	0.103873	0.00015847	0.0189048	0.993312
1	rs12561919	11839923	T	C	2519	0.111552	0.00307212	0.0185533	0.868485
1	rs3737967	11847449	A	G	2558	0.109461	0.00302263	0.0185003	0.870217
1	rs4846049	11850365	T	G	2558	0.206411	0.0164573	0.0140706	0.242154
1	rs2274976	11850927	T	C	2557	0.109894	0.00459746	0.0184801	0.803531
1	rs1476413	11852300	T	C	2555	0.212329	0.0158656	0.0139379	0.254994
1	rs1801131	11854476	G	T	2556	0.206182	0.019632	0.0141098	0.164111
1	rs1801133	11856378	A	G	2556	0.348787	0.00741712	0.0118581	0.531651
1	rs17421511	11857788	A	G	2554	0.0976899	0.0338451	0.0193039	0.079555
1	rs17037390	11860843	A	G	2557	0.111654	0.0103374	0.0183864	0.573959
1	rs9651118	11862214	C	T	2555	0.384736	-0.0202267	0.011664	0.0828967
1	rs17367504	11862778	G	A	2558	0.112588	0.00916166	0.0182251	0.615179
1	rs72640244	11869853	G	A	2553	0.112613	0.00938924	0.0182035	0.605999
1	rs198392	11879162	A	G	2558	0.218726	0.0209794	0.0137382	0.126742
1	rs7537765	11887303	G	A	2557	0.112045	0.0100051	0.0182924	0.58441
1	rs2272803	11898789	T	G	2557	0.110677	0.0124244	0.0184008	0.499541
1	rs1023252	11899033	T	G	2523	0.207689	0.022699	0.0141155	0.107815
1	rs5063	11907648	T	C	2557	0.103246	-0.0035697	0.0189802	0.850818
1	rs198389	11919271	G	A	2556	0.160407	0.00582502	0.0156155	0.709128
1	rs79712000	11924030	C	T	2551	0.0821247	-0.0395351	0.0208808	0.058308
1	rs6676300	11925300	G	A	2538	0.173956	-0.00195807	0.01515	0.897164
1	rs74714707	11926758	T	C	2558	0.0820954	-0.0391848	0.0208574	0.0602855
1	rs12562952	11927056	C	T	2558	0.089914	-0.0389585	0.0200837	0.0524028
1	rs4846064	11934842	C	T	2556	0.446987	0.0287154	0.0115287	0.0127467
1	rs9661078	11936324	A	C	2556	0.408842	0.0264596	0.0116743	0.0234219
1	rs7554327	11937404	T	C	2555	0.387084	0.0322306	0.0118807	0.00667091
1	rs4846066	11938050	G	A	2551	0.430615	0.0286363	0.0116373	0.0138651
1	rs2050269	11946489	C	T	2557	0.486899	-0.0114339	0.011561	0.322662
1	rs6667637	11947957	G	A	2557	0.456785	-0.00992468	0.0115213	0.389006
1	rs12085006	11958723	A	G	2556	0.423318	0.0176285	0.0117566	0.133757
1	rs1999594	11959216	G	A	2556	0.423318	0.0176368	0.0117566	0.133574
1	rs57044570	11959238	G	C	2557	0.448768	-0.00963169	0.0115522	0.40442
1	rs7554547	11973888	A	G	2558	0.460907	0.0209382	0.0114558	0.0675901
1	rs2038028	11979556	A	G	2557	0.357255	0.0301418	0.0119266	0.0114949
1	rs11555351	11982580	A	G	2555	0.065362	-0.0135103	0.0233837	0.563422
1	rs1208984	11995176	G	A	2555	0.176321	-0.020325	0.0151347	0.179292
1	rs7513651	11999124	T	C	2555	0.0818004	-0.0335536	0.0209508	0.109257
1	rs4846080	12004999	G	A	2553	0.33725	0.033284	0.0120766	0.00585011
1	rs2336379	12008863	G	A	2557	0.256942	-0.0315744	0.0130421	0.0154798
1	rs2273285	12010469	T	G	2481	0.100766	-0.0370844	0.0186567	0.0468423
1	rs2273286	12012409	G	A	2558	0.127052	-0.0193524	0.0170704	0.256927
1	rs2180180	12019369	T	C	2556	0.383216	-0.00343616	0.0117972	0.770846
1	rs3818157	12027308	G	A	2557	0.413962	0.0243836	0.0117547	0.0380445
1	rs76208470	12042298	T	C	2557	0.0768479	-0.0273473	0.0214342	0.202001
1	rs4240897	12042755	G	A	2555	0.486106	0.0139819	0.0114618	0.222516
1	rs2336384	12046063	G	T	2556	0.409038	0.0226923	0.0116773	0.0519822
1	rs41278626	12058802	C	T	2557	0.126124	-0.0153477	0.0172596	0.373881
1	rs2295281	12059412	T	C	2556	0.390649	-0.00259018	0.0116473	0.824014
1	rs78343636	12059498	A	G	2557	0.125929	-0.0186658	0.0172672	0.279696
1	rs2236057	12062205	A	G	2555	0.359295	0.0245	0.011972	0.0407139
1	rs2295283	12082926	A	G	2553	0.46651	0.0131694	0.0115504	0.254218
1	rs12042105	12105048	C	T	2558	0.483776	0.0161205	0.0115561	0.163023
1	rs6662024	12113240	G	A	2556	0.453638	-0.00710268	0.0115344	0.538039
1	rs12124861	12116317	A	C	2547	0.465057	0.0195377	0.0113882	0.0862348
1	rs6665486	12117901	G	A	2556	0.480243	0.0225739	0.0113207	0.0461485
1	rs72641053	12128435	G	A	2558	0.132525	-0.0103624	0.0168168	0.537767
1	rs4491070	12130051	T	C	2556	0.461463	0.0209926	0.0113433	0.0642172
1	rs6690493	12135526	G	A	2556	0.222418	0.0263955	0.0136635	0.0533819
1	rs12070530	12138629	G	A	2557	0.0535784	-0.00607418	0.0255477	0.812069
1	rs11121854	12142698	T	C	2556	0.0792254	0.00455025	0.0213109	0.830923
1	rs1201114	12144219	G	A	2556	0.231025	0.0216217	0.0135724	0.111144
1	rs72861968	12151282	A	G	2556	0.07277	-0.00346019	0.0221355	0.875782
1	rs1201110	12153188	A	G	2553	0.437329	0.018141	0.0115765	0.117102
1	rs12092682	12166855	T	G	2556	0.312402	0.0124441	0.0124816	0.318767
1	rs72641084	12168091	T	C	2558	0.0543393	-0.00540615	0.0251992	0.830129
1	rs501525	12180805	C	T	2555	0.314481	0.00568018	0.0123162	0.644659
1	rs4846096	12183174	A	C	2553	0.252056	-0.00456836	0.0131396	0.728081
1	rs17422381	12184423	A	G	2558	0.334636	-0.00425241	0.0120888	0.725014
1	rs11569920	12187232	A	G	2555	0.145205	-0.00144243	0.0162222	0.929148
1	rs620894	12188028	A	C	2556	0.349178	-0.00868157	0.0120561	0.471464
1	rs1201122	12188482	G	A	2555	0.315656	-0.00781706	0.0124961	0.531604
1	rs535068	12189561	A	G	2557	0.372507	-0.00782847	0.0117573	0.505513
1	rs1148472	12194451	T	C	2552	0.19279	-0.017737	0.0145559	0.223016
1	rs476488	12198297	C	T	2545	0.41336	-0.00756268	0.0116105	0.51481
1	rs6419481	12198635	T	C	2553	0.296318	0.0160771	0.0123946	0.194593
1	rs630542	12206866	T	G	2555	0.256947	-0.00530767	0.0130059	0.683202
1	rs1148461	12213337	G	A	2557	0.301916	0.000709206	0.012264	0.953885
1	rs816050	12241991	A	G	2552	0.106583	-0.0102552	0.0182298	0.573741
1	rs1061622	12252955	G	T	2557	0.177747	-0.00317789	0.0148669	0.830737
1	rs17884213	12263545	T	C	2555	0.0890411	-0.0251159	0.0200189	0.209621
1	rs1061624	12267265	A	G	2549	0.433503	-0.00245337	0.0117468	0.834562
1	rs1061628	12267999	T	C	2556	0.313967	-0.0204857	0.0122121	0.0934472
1	rs1061631	12268499	A	G	2553	0.091461	-0.0170794	0.0199331	0.391537
1	rs5746078	12270222	T	C	2556	0.212246	-0.0140618	0.014018	0.315798
1	rs235214	12271503	T	C	2556	0.452074	0.00294404	0.0115048	0.798031
1	rs374450	12305286	A	G	2548	0.219976	0.000663218	0.0137824	0.96162
1	rs3765337	12342599	G	T	2555	0.148141	0.00795208	0.0159951	0.619079
1	rs115361959	12368336	C	A	2556	0.086072	-0.00953877	0.0206647	0.64437
1	rs6660347	12420300	C	T	2557	0.138443	0.00696807	0.0165987	0.674635
1	rs7547740	12463073	G	A	2556	0.163341	0.0274282	0.0154227	0.0753319
1	rs11801678	12467620	T	C	2557	0.136097	0.00231175	0.0167008	0.889907
1	rs76258242	12475878	T	C	2556	0.0694444	-0.00874355	0.02289	0.702476
1	rs11121906	12488475	A	C	2556	0.134585	0.00227988	0.0167531	0.891753
1	rs1061030	12569358	T	C	2542	0.0664831	-0.0277822	0.0235099	0.237315
1	rs41279476	12571994	G	A	2557	0.0784122	-0.0178147	0.0213316	0.403641
1	rs17038052	12587934	C	T	2557	0.147047	0.00878584	0.0162436	0.588589
1	rs7543597	12592282	C	T	2556	0.0825509	-0.0274062	0.0206103	0.183608
1	rs7546779	12593371	T	C	2555	0.410763	-0.011271	0.0117145	0.335979
1	rs4846107	12593561	G	A	2555	0.25773	0.0267873	0.0130728	0.0404539
1	rs55836856	12595871	T	C	2556	0.0635759	-0.0322298	0.0236422	0.17281
1	rs760943	12598434	C	T	2558	0.154222	-0.0102584	0.0159839	0.521004
1	rs7521256	12600396	C	T	2553	0.0609087	-0.032656	0.0243238	0.179418
1	rs77248031	12600845	A	G	2555	0.138943	0.0400082	0.0163227	0.0142429
1	rs4846109	12606267	C	A	2537	0.48246	-0.00435338	0.0114222	0.703105
1	rs10779770	12606725	A	C	2401	0.46085	0.00452258	0.0113807	0.691078
[truncated: 370,166 more rows]
