# Supplementary material for: Genome-wide associated variants of subclinical atherosclerosis among young people with HIV and gene-environment interactions
Source: J Transl Med. 2022 Dec 20;20:609. doi: 10.1186/s12967-022-03817-6 (PMC9764595; doi:10.1186/s12967-022-03817-6)
Supplement: Supplementary file 5 — Additional file 5: Summary statistics of GWAS in relation to cIMT among HIV negative control under 45 years old. [file 12967_2022_3817_MOESM5_ESM.txt]

CHR	SNP	POS	A1	A2	N	AF1	BETA	SE	P
1	rs61768207	790465	A	G	2749	0.0969443	-0.0166727	0.0103068	0.10574
1	rs12127425	794332	A	G	2743	0.148195	-0.00885143	0.00848443	0.29683
1	rs28385272	834198	C	T	2787	0.0769645	0.00738568	0.0112347	0.510925
1	rs4475691	846808	T	C	2761	0.0715321	0.00656346	0.0117568	0.576661
1	rs6657440	850780	C	T	2789	0.226425	0.00128823	0.00714648	0.856948
1	rs7537756	854250	G	A	2785	0.0648115	0.00371997	0.0121358	0.759201
1	rs2879816	861630	A	G	2787	0.493721	0.0041823	0.00595572	0.482534
1	rs9988179	865694	T	C	2789	0.101649	-0.0027285	0.00991443	0.783159
1	rs2880024	866893	C	T	2757	0.335147	0.00591061	0.00644749	0.359284
1	rs76723341	872952	T	C	2755	0.308167	-0.0060963	0.00663113	0.357914
1	rs3748597	888659	T	C	2777	0.0801224	0.00714654	0.0113101	0.52747
1	rs3828049	889238	A	G	2785	0.081149	0.00864049	0.0112393	0.442027
1	rs13303010	894573	G	A	2788	0.251973	-0.00342372	0.00689815	0.619665
1	rs13303229	897564	T	C	2788	0.0805237	0.00762822	0.0110996	0.491923
1	rs3935066	900730	G	A	2787	0.258342	-0.00373495	0.00683032	0.584503
1	rs3829740	909238	G	C	2780	0.130216	0.009883	0.00892191	0.267982
1	rs28561399	910473	A	G	2789	0.0469702	-0.00816165	0.0140619	0.56164
1	rs3748588	911101	T	C	2776	0.118516	-0.00831034	0.0092623	0.369601
1	rs41285816	917640	A	G	2786	0.141601	0.00803704	0.00865058	0.35285
1	rs2341354	918573	A	G	2788	0.188845	0.00563522	0.00771728	0.465263
1	rs6605059	919419	T	C	2721	0.157295	0.00272787	0.00828066	0.741834
1	rs4970414	919501	G	T	2784	0.284842	0.00854804	0.0065993	0.195219
1	rs116781904	919855	A	G	2790	0.0863799	-0.00629828	0.0108105	0.560158
1	rs6693747	922009	A	G	2789	0.0993188	-0.00340021	0.00999092	0.733608
1	rs74718486	931500	T	C	2780	0.0593525	-0.00795348	0.0124197	0.521918
1	rs1891910	932457	A	G	2789	0.100036	-0.00244657	0.00996707	0.806096
1	rs3128116	941284	T	C	2735	0.160512	-0.00654209	0.00822774	0.42654
1	rs2799064	957898	T	G	2777	0.181131	-0.00491911	0.00771603	0.523788
1	rs28591569	959509	G	T	2787	0.105849	0.000648167	0.00992057	0.947907
1	rs2275811	985460	C	T	2786	0.406676	0.00484488	0.0061036	0.427327
1	rs2465136	990417	C	T	2783	0.177686	-0.00183769	0.00776242	0.812857
1	rs7526076	998395	A	G	2772	0.103355	-0.00486798	0.0100049	0.62657
1	rs9442372	1018704	A	G	2779	0.200612	-0.0024513	0.00738929	0.740088
1	rs12132100	1023788	T	C	2790	0.0657706	-0.0046657	0.0118514	0.693816
1	rs12731175	1030374	A	G	2789	0.100753	0.000638515	0.0100838	0.949511
1	rs6687776	1030565	T	C	2790	0.176523	-0.00218127	0.00779193	0.779524
1	rs6671356	1040026	C	T	2754	0.203522	0.00348081	0.00736897	0.63667
1	rs34381538	1061602	A	G	2789	0.223019	-0.00164942	0.00714619	0.817461
1	rs9329411	1062025	G	A	2723	0.214653	-0.00528356	0.00722764	0.464766
1	rs9442373	1062638	C	A	2785	0.444883	-0.00487882	0.00591277	0.409296
1	rs4072537	1065296	T	C	2790	0.379391	-0.00890671	0.00603288	0.139847
1	rs10907182	1066403	T	C	2735	0.448812	-0.00426452	0.0059838	0.476045
1	rs57527288	1092563	T	G	2788	0.337159	0.0103622	0.00630528	0.100297
1	rs61768477	1095130	C	T	2784	0.0682471	-0.000638522	0.0117626	0.956709
1	rs9442385	1097335	T	G	2788	0.392037	-0.0101758	0.00597808	0.0887211
1	rs9660710	1099342	A	C	2789	0.4109	-0.00805135	0.00594338	0.175521
1	rs11260542	1110019	G	A	2787	0.101005	-0.0189373	0.0098995	0.0557539
1	rs6671609	1112982	T	C	2774	0.21341	0.0111778	0.00742576	0.132255
1	rs12092254	1113121	A	G	2790	0.100717	-0.0185746	0.0099041	0.0607315
1	rs1320571	1120431	A	G	2788	0.114419	-0.0186544	0.00921534	0.0429419
1	rs77950429	1120536	A	G	2740	0.121898	-0.0153247	0.00916006	0.0943288
1	rs11260549	1121794	G	A	2785	0.464812	-0.00194666	0.00601207	0.746096
1	rs6684820	1124663	G	A	2784	0.152299	0.000954251	0.00836704	0.909199
1	rs10907175	1130727	C	A	2769	0.192488	0.0119129	0.00768845	0.121274
1	rs58004717	1133930	G	A	2785	0.105566	-0.0206258	0.00961604	0.0319581
1	rs34115518	1150448	C	T	2790	0.186738	0.00978197	0.00777505	0.208347
1	rs79561057	1157834	T	C	2650	0.227736	0.00752684	0.00746446	0.313283
1	rs3813199	1158277	A	G	2789	0.217103	0.00314818	0.00735117	0.668465
1	rs76888271	1158357	G	A	2788	0.217181	0.00315968	0.00735192	0.667358
1	rs12093154	1178925	A	G	2785	0.220467	0.00355804	0.00732218	0.627019
1	rs78446752	1183397	T	C	2779	0.217344	0.00425603	0.00735228	0.562676
1	rs566056983	1183442	G	A	2642	0.299773	-0.0013631	0.00661705	0.836792
1	rs6603785	1186502	T	A	2789	0.307099	-0.00292112	0.00651381	0.653828
1	rs116866065	1189605	A	G	2623	0.0596645	0.0118089	0.012931	0.361125
1	rs1058161	1190523	T	C	2790	0.109677	-0.0180057	0.00956411	0.0597496
1	rs72894077	1196374	T	C	2787	0.082526	-0.016581	0.0107936	0.124492
1	rs4018608	1203938	T	C	2789	0.42327	-0.00805132	0.00606455	0.184309
1	rs12751100	1220954	G	A	2764	0.420043	-0.008209	0.00610275	0.178583
1	rs11260578	1221138	G	A	2665	0.434146	-0.00608996	0.00610853	0.318784
1	rs3737721	1227897	A	G	2787	0.419089	-0.00714381	0.00607862	0.239901
1	rs62623580	1254255	A	G	2788	0.0846485	-0.00985483	0.0108695	0.36459
1	rs3845293	1258246	A	C	2788	0.178264	-0.01677	0.00778081	0.0311378
1	rs307377	1269554	T	C	2742	0.0929978	-0.01957	0.0103565	0.0588065
1	rs35056373	1297059	A	G	2746	0.0983248	-0.0061317	0.0101766	0.54682
1	rs71628956	1301388	A	G	2789	0.192184	-0.0194642	0.00756303	0.0100649
1	rs76022438	1302995	A	G	2656	0.175452	-0.0222256	0.00783138	0.0045394
1	rs17160669	1305561	C	T	2790	0.191398	-0.0193899	0.00758377	0.0105653
1	rs2260423	1314707	A	G	2786	0.0936827	-0.0213522	0.0102361	0.0369816
1	rs34429643	1316247	A	G	2783	0.124147	-0.0186478	0.00909717	0.0403797
1	rs1240707	1335302	T	C	2790	0.106272	-0.0190106	0.00976954	0.0516659
1	rs138985554	1361130	C	T	2780	0.101799	0.00412038	0.00992384	0.677995
1	rs143000156	1365759	A	G	2784	0.113685	-0.00841863	0.00936681	0.368774
1	rs3843249	1373373	G	A	2764	0.141823	-0.00399423	0.00853617	0.639843
1	rs78727284	1377535	A	G	2771	0.127752	-0.0060565	0.00896722	0.499419
1	rs138988486	1394069	T	C	2785	0.0644524	-0.00299229	0.0123459	0.808493
1	rs111938039	1400170	A	G	2784	0.128233	-0.00922716	0.00891175	0.300486
1	rs6690515	1447325	A	G	2781	0.484898	-0.00448872	0.00597499	0.452501
1	rs6669795	1450947	C	A	2788	0.360115	-0.00162476	0.0062473	0.794807
1	rs1619925	1452551	A	G	2726	0.325385	-0.00135509	0.00639926	0.832297
1	rs1619896	1452566	A	G	2700	0.322222	-0.00240722	0.00641203	0.707346
1	rs12032637	1465382	G	A	2789	0.320904	-0.00693816	0.00648019	0.284317
1	rs1571149	1474167	A	G	2788	0.126435	-0.00671766	0.00910245	0.460511
1	rs2031709	1485984	A	C	2778	0.287077	-0.0038378	0.00672091	0.567984
1	rs3766176	1486903	C	T	2788	0.485473	0.0096347	0.00605051	0.1113
1	rs1887284	1487059	A	G	2789	0.327178	0.00615555	0.00639074	0.335448
1	rs7531530	1489670	C	T	2789	0.21047	-0.00775199	0.00736453	0.292519
1	rs77167259	1501089	A	G	2790	0.0650538	-0.0010916	0.0120377	0.927745
1	rs6603792	1505041	T	C	2789	0.122087	-0.00996498	0.00920975	0.279251
1	rs77661767	1510724	T	C	2789	0.0908928	-0.00401771	0.0103378	0.69754
1	rs6604983	1521595	G	A	2789	0.205629	-0.0109573	0.00743952	0.140793
1	rs4648786	1521805	G	A	2788	0.314742	0.0107164	0.00653772	0.101178
1	rs28703654	1543311	A	G	2790	0.0829749	0.00309026	0.0109462	0.777703
1	rs4648611	1550702	G	A	2774	0.192141	0.00895423	0.00756997	0.236864
1	rs78656035	1555718	A	G	2789	0.231445	0.00493687	0.00712343	0.488281
1	rs28635343	1560103	T	C	2784	0.291307	-0.00705425	0.00661508	0.286248
1	rs28464684	1566160	T	C	2719	0.269768	-0.00478242	0.00688332	0.487191
1	rs7531938	1585597	A	G	2789	0.428828	0.00371341	0.00610009	0.542692
1	rs7532034	1603163	T	C	2788	0.292504	-0.00225752	0.00655284	0.730463
1	rs7520934	1615348	A	C	2782	0.502516	0.00651859	0.00595705	0.273839
1	rs9442411	1619767	T	C	2780	0.157554	-0.0137045	0.00817367	0.0936083
1	rs11488591	1635565	T	C	2654	0.246044	0.00454588	0.00698364	0.51509
1	rs2076327	1686962	T	C	2789	0.278774	-0.00705878	0.00670044	0.292121
1	rs17162855	1695831	C	T	2787	0.202548	-0.00107737	0.00727134	0.882212
1	rs6603811	1706136	T	C	2786	0.121859	0.000213976	0.00918802	0.98142
1	rs7531583	1706160	A	G	2787	0.324363	-0.00521588	0.00636922	0.412833
1	rs10907185	1733219	A	G	2789	0.333094	-0.000295637	0.00624623	0.96225
1	rs2180311	1748734	C	T	2789	0.464683	0.00675518	0.00598006	0.258638
1	rs4648727	1776269	A	C	2790	0.3319	-0.00720506	0.00634987	0.25651
1	rs7525092	1810090	T	C	2789	0.159735	-0.00993597	0.00807528	0.21854
1	rs6603802	1812521	C	T	2787	0.493541	-0.0101011	0.00596634	0.0904531
1	rs71511317	1830151	T	C	2731	0.155804	-0.00488143	0.00833149	0.557942
1	rs2474460	1844046	T	C	2789	0.353532	-0.00439287	0.00623302	0.480951
1	rs2247560	1846765	A	G	2790	0.455018	0.0102164	0.00600295	0.0887758
1	rs28710181	1847531	T	C	2784	0.202407	-0.00471103	0.00741707	0.525323
1	rs28633659	1854546	T	C	2789	0.202582	-0.00450824	0.00742772	0.543885
1	rs941530	1858309	T	C	2789	0.342596	-0.00789282	0.00633217	0.212594
1	rs45489198	1859176	C	T	2787	0.203086	-0.00411387	0.00742752	0.579669
1	rs60609500	1860997	A	G	2789	0.202761	-0.00415942	0.00741878	0.575028
1	rs2803316	1865298	A	G	2790	0.341577	-0.00771742	0.00634664	0.22399
1	rs4648597	1881361	T	C	2789	0.105593	0.00192403	0.00969913	0.842755
1	rs28624830	1885769	A	G	2789	0.105056	0.00234231	0.00973333	0.809827
1	rs3795289	1886863	C	T	2790	0.106989	0.000501561	0.00960364	0.958348
1	rs28548017	1887019	A	G	2787	0.135989	-0.00339686	0.00871401	0.696673
1	rs3820011	1888193	A	C	2790	0.195878	-0.00438429	0.00752511	0.560148
1	rs28499066	1888682	C	T	2711	0.173183	0.00469607	0.00801598	0.557985
1	rs78927713	1891034	T	C	2785	0.0746858	0.00512556	0.011222	0.647857
1	rs28446828	1891156	T	C	2777	0.140619	-0.0145297	0.00877061	0.0975943
1	rs4648601	1899861	T	C	2789	0.261384	-0.00458534	0.00683086	0.502049
1	rs16824588	1900232	C	T	2790	0.312724	-0.00216544	0.00645742	0.737367
1	rs140992306	1901753	T	C	2787	0.0758881	0.000958708	0.0114109	0.933043
1	rs4648742	1912583	G	T	2789	0.2327	-0.00515195	0.00712162	0.469419
1	rs4648746	1914487	G	A	2789	0.439584	0.000555583	0.0060425	0.926741
1	rs4233028	1918191	A	G	2722	0.477406	0.00100395	0.00611156	0.869518
1	rs13303332	1923129	A	G	2776	0.400937	0.00448294	0.00607635	0.460655
1	rs6662278	1923507	T	C	2790	0.102688	-0.00208519	0.00986051	0.832522
1	rs6605081	1930754	T	C	2790	0.145341	0.00980841	0.00844074	0.245222
1	rs28706276	1933267	A	G	2789	0.107028	-0.00889774	0.00958642	0.353324
1	rs56351829	1935509	C	T	2765	0.274503	-0.00387531	0.00676563	0.566785
1	rs28550169	1939826	T	C	2788	0.412303	0.00795593	0.00605364	0.188766
1	rs6656398	1941929	A	G	2788	0.305595	-0.0127607	0.00648735	0.0491821
1	rs13303016	1946591	G	A	2788	0.175395	0.00912222	0.00788968	0.24759
1	rs16824627	1962633	A	G	2790	0.497849	-0.00282241	0.00599535	0.637808
1	rs6661694	1978655	A	G	2789	0.0684833	0.0124397	0.0118356	0.293241
1	rs61709121	1979842	G	A	2786	0.0696339	0.0108535	0.0117009	0.353624
1	rs75148117	1980170	A	C	2786	0.0963747	-0.0174198	0.0103305	0.0917496
1	rs28668690	1985705	A	G	2789	0.337038	-0.000224109	0.00624984	0.971395
1	rs1878747	1991162	A	G	2787	0.467707	0.00187902	0.00598585	0.75359
1	rs28622246	1997161	T	C	2789	0.199713	-0.0074963	0.0075412	0.3202
1	rs4454477	2000337	A	G	2693	0.124768	-0.000404024	0.00898737	0.964143
1	rs76394063	2002926	C	T	2788	0.112267	0.0103584	0.00948065	0.274575
1	rs74322154	2003591	C	T	2789	0.0878451	-0.0130228	0.0106722	0.22237
1	rs28652946	2008688	T	C	2789	0.357476	0.000554835	0.00633524	0.930211
1	rs13303130	2019070	A	G	2787	0.121457	-0.00451768	0.00919552	0.62322
1	rs13303198	2020905	T	C	2787	0.121457	-0.00441104	0.00919552	0.631445
1	rs2459995	2024256	A	G	2785	0.051167	0.00590328	0.0135268	0.662536
1	rs908743	2038824	A	G	2789	0.139297	0.0010113	0.00872267	0.907701
1	rs4648807	2040898	T	C	2789	0.475798	0.00206487	0.00595592	0.728823
1	rs4648808	2040936	T	C	2789	0.179455	-0.00259842	0.00776151	0.737789
1	rs76198274	2044962	T	C	2789	0.0478666	-0.0142565	0.0141728	0.314462
1	rs3107146	2047584	T	C	2790	0.0743728	-0.0185875	0.0111743	0.0962285
1	rs11589827	2055856	G	A	2780	0.156655	-0.0103859	0.00819478	0.205018
1	rs118137464	2058091	G	A	2766	0.0829718	-0.00173752	0.0108856	0.873184
1	rs425277	2069172	T	C	2789	0.213159	0.00477699	0.00737135	0.516954
1	rs424079	2071340	C	A	2737	0.288637	-0.00456318	0.00657244	0.4875
1	rs427811	2075560	G	T	2744	0.214104	0.00313928	0.00735641	0.669568
1	rs385039	2077409	G	A	2790	0.215233	0.00354252	0.00733208	0.628987
1	rs34944978	2082829	A	G	2789	0.0776264	-0.0198096	0.0110308	0.0725193
1	rs262654	2089526	A	G	2787	0.215285	0.00367043	0.00733482	0.616785
1	rs262652	2090816	C	T	2786	0.214465	0.00407296	0.00733832	0.578876
1	rs626479	2110260	A	G	2787	0.214926	0.00355129	0.00733592	0.628318
1	rs77958421	2112099	C	T	2673	0.0836139	0.0118612	0.0111607	0.287886
1	rs262687	2117155	A	G	2781	0.214132	0.00357183	0.0073442	0.626721
1	rs1105270	2141945	T	C	2788	0.373207	-0.00217936	0.00613845	0.722564
1	rs7512482	2146966	C	T	2786	0.139627	-0.00915034	0.00846798	0.279883
1	rs2460000	2156362	A	G	2789	0.22535	-0.00895957	0.00717056	0.211485
1	rs262680	2167149	C	T	2790	0.378853	-0.0118663	0.00628059	0.0588427
1	rs867635	2168604	T	C	2788	0.188486	-0.0085266	0.00759412	0.261527
1	rs10910033	2173179	A	G	2790	0.424552	-0.00686802	0.00591212	0.245364
1	rs263526	2173504	C	T	2789	0.223198	-0.000727422	0.0071025	0.918425
1	rs260513	2180524	A	G	2788	0.407999	-0.00369887	0.00604178	0.540396
1	rs12084736	2189580	T	C	2790	0.394086	0.0118991	0.00612902	0.0522048
1	rs10910045	2205527	A	G	2784	0.0707615	-0.00784609	0.0117609	0.504686
1	rs12047069	2205548	A	C	2788	0.101506	-0.0129549	0.00992061	0.191601
1	rs12045693	2205581	C	A	2790	0.476882	0.00969739	0.00593793	0.102443
1	rs6671815	2207480	G	C	2787	0.44564	0.0020952	0.00614228	0.73302
1	rs3795275	2209780	A	G	2767	0.121612	0.0127726	0.00917416	0.163851
1	rs75187898	2215913	C	G	2786	0.060122	-0.00450399	0.012499	0.718588
1	rs4648821	2216368	T	G	2760	0.400543	-8.97987e-05	0.00609713	0.988249
1	rs6689315	2216391	G	A	2784	0.096444	-0.000560413	0.010077	0.95565
1	rs12119470	2218100	T	C	2787	0.0864729	0.00150926	0.0106393	0.887193
1	rs59476564	2218129	C	T	2787	0.108181	0.00608908	0.00964565	0.527859
1	rs2643884	2220425	T	C	2721	0.189452	0.00315245	0.00782472	0.687034
1	rs2017143	2220649	T	C	2786	0.367732	-0.00277522	0.00618911	0.653861
1	rs903920	2222560	A	G	2788	0.138092	0.00243482	0.00866492	0.778713
1	rs884940	2223866	T	C	2787	0.473269	0.00299737	0.00594212	0.613961
1	rs2889408	2225251	T	C	2787	0.188733	-0.00151652	0.00750776	0.839921
1	rs1532385	2225284	G	A	2783	0.322494	0.00208693	0.00629289	0.740166
1	rs12024136	2225412	C	T	2790	0.0883513	-0.00342768	0.0106005	0.746429
1	rs11576356	2233961	A	G	2758	0.115482	-0.000781071	0.00951112	0.93455
1	rs1496555	2234251	A	G	2790	0.131541	-4.01881e-05	0.00874684	0.996334
1	rs12082516	2251160	C	T	2788	0.351865	-0.00116944	0.0062388	0.851311
1	rs2643893	2257727	C	T	2757	0.109539	0.00530452	0.00961762	0.581262
1	rs2645065	2261222	A	C	2775	0.165586	0.00742721	0.00818083	0.363942
1	rs12091632	2268570	G	A	2772	0.425325	-0.00384732	0.00609177	0.527674
1	rs2036085	2269899	C	T	2790	0.330824	-0.00400597	0.00637569	0.529795
1	rs1472319	2273905	T	C	2786	0.400754	0.00396009	0.00607143	0.51424
1	rs72920968	2277392	A	G	2787	0.0541801	-0.000876226	0.0133466	0.947655
1	rs2843134	2277827	G	A	2789	0.17085	0.0157965	0.00800778	0.0485367
1	rs2055204	2280661	G	A	2789	0.361599	0.00627988	0.00624602	0.314694
1	rs7527871	2281726	C	A	2790	0.423477	-0.00535901	0.00603071	0.374207
1	rs2840526	2283266	C	T	2788	0.273135	-9.61083e-05	0.00668542	0.98853
1	rs2840529	2284898	G	T	2788	0.392037	-0.00361294	0.00617032	0.558188
1	rs903914	2289321	A	G	2789	0.126748	-0.00807726	0.00906467	0.372891
1	rs10910061	2303512	A	G	2789	0.119398	0.00999248	0.00916145	0.275401
1	rs2279703	2306695	T	C	2790	0.49534	0.000901456	0.00603925	0.881343
1	rs12070746	2308029	A	G	2788	0.123027	0.00597526	0.00917496	0.51488
1	rs2643908	2312395	C	T	2716	0.115979	-0.00519626	0.00954574	0.586197
1	rs1123571	2326009	A	G	2790	0.304839	0.00250626	0.00668272	0.707634
1	rs3001344	2329808	A	G	2789	0.0982431	-0.00704922	0.0100677	0.483815
1	rs6693447	2330190	G	T	2788	0.242288	0.00391785	0.00709144	0.580623
1	rs2494427	2338569	T	C	2788	0.169297	-0.005879	0.00793197	0.458585
1	rs2494429	2339395	A	G	2786	0.230079	-0.00713654	0.00699474	0.307599
1	rs3935659	2351699	T	C	2785	0.471095	-0.00713264	0.00585077	0.222808
1	rs12731309	2352146	T	C	2783	0.141035	-0.00493996	0.00862471	0.566802
1	rs2494591	2352280	A	G	2790	0.101613	-4.3184e-05	0.00978064	0.996477
1	rs12118145	2355223	C	T	2788	0.346485	-0.00221096	0.00622937	0.722646
1	rs67532508	2355400	G	A	2790	0.260932	-0.00175518	0.00680442	0.796448
1	rs2494641	2362827	T	C	2786	0.317301	0.0010994	0.00648329	0.865345
1	rs2494639	2368775	T	C	2788	0.202475	0.00468248	0.00743736	0.528963
1	rs61763907	2369021	C	T	2786	0.0865039	-0.0107952	0.0107125	0.313588
1	rs2494425	2372858	T	C	2787	0.0635092	0.035794	0.01234	0.003724
1	rs74049259	2372940	T	C	2789	0.0713517	0.0141275	0.0115559	0.221506
1	rs12563838	2374120	T	C	2775	0.489009	-0.00270206	0.00599597	0.652244
1	rs71511345	2374431	A	G	2785	0.101975	-0.00431008	0.00983348	0.661164
1	rs12406368	2380384	T	C	2782	0.179727	-0.00753562	0.00781423	0.334873
1	rs10797425	2383756	A	G	2750	0.397455	0.00292486	0.00614165	0.633908
1	rs12037821	2387715	T	C	2752	0.266715	-0.00293142	0.00696472	0.673831
1	rs12742224	2387913	G	A	2725	0.263119	-0.00249834	0.00675095	0.711328
1	rs4648846	2389152	A	G	2784	0.483297	-0.00729894	0.00603895	0.226799
1	rs16824399	2391367	A	G	2722	0.274982	-0.00557736	0.00692203	0.420392
1	rs2477686	2392648	G	C	2709	0.11591	0.00700531	0.00964669	0.467724
1	rs7512269	2418625	T	C	2789	0.159376	-0.00514574	0.0081755	0.529081
1	rs10910082	2418935	C	T	2784	0.230065	-0.00835447	0.00708704	0.238463
1	rs2494620	2441358	C	T	2788	0.416428	0.00122186	0.00615608	0.84267
1	rs2247308	2445406	G	A	2789	0.415023	0.00073382	0.0061437	0.904925
1	rs1980789	2455863	C	A	2783	0.0912684	-0.015841	0.0103551	0.126072
1	rs11584295	2465329	G	A	2789	0.469344	7.3543e-05	0.00606411	0.990324
1	rs2477678	2478511	A	T	2779	0.465635	-0.00509388	0.00604339	0.399293
1	rs2227312	2487663	A	C	2789	0.446038	-0.00525764	0.00601574	0.382128
1	rs10797432	2501338	T	C	2757	0.484947	-0.00636476	0.0060071	0.289354
1	rs6667605	2502780	T	C	2786	0.489232	-0.00685348	0.00598942	0.252514
1	rs55658746	2506229	C	T	2782	0.369698	0.0102051	0.0061796	0.0986536
1	rs734999	2513216	T	C	2789	0.481176	-0.00575436	0.00598014	0.335926
1	rs10752747	2524915	T	G	2789	0.474722	-0.00544245	0.00599982	0.364352
1	rs3748817	2525665	C	T	2709	0.478774	-0.00510387	0.00614214	0.405996
1	rs3748816	2526746	G	A	2787	0.48188	-0.00630744	0.00598807	0.292187
1	rs2843401	2528133	T	C	2712	0.470133	-0.00613741	0.00603362	0.309057
1	rs2764841	2529360	G	A	2788	0.47561	-0.00538709	0.0059923	0.368652
1	rs4445406	2539400	C	T	2788	0.485832	-0.00551205	0.0060152	0.359482
1	rs11590198	2551900	A	G	2789	0.444604	-0.00535724	0.00602827	0.374171
1	rs3890745	2553624	C	T	2789	0.484403	-0.00535601	0.00602495	0.374018
1	rs66705332	2566025	T	C	2784	0.439296	0.00281171	0.00605424	0.642347
1	rs117874566	2576337	T	C	2776	0.0560158	0.00473301	0.01292	0.714118
1	rs55713073	2623180	G	C	2716	0.407585	0.000940628	0.00609845	0.87742
1	rs4648356	2709164	C	A	2788	0.473996	0.0034968	0.00604431	0.562907
1	rs2377041	2713327	T	C	2787	0.399175	0.00095223	0.00613624	0.876678
1	rs4648450	2723214	A	C	2784	0.496947	0.00106073	0.00600624	0.859819
1	rs57917493	2729038	T	C	2789	0.10882	0.00128509	0.0096246	0.893781
1	rs60513129	2729251	T	C	2787	0.108001	0.00128237	0.00965073	0.89429
1	rs56820613	2735418	G	A	2775	0.101982	0.00216638	0.00994544	0.827564
1	rs6679232	2739972	G	A	2789	0.101291	-0.00190603	0.010005	0.848911
1	rs7511879	2752265	G	A	2788	0.400825	-0.0017	0.00606679	0.779314
1	rs10797390	2752693	C	T	2787	0.474166	0.00367971	0.00590988	0.533523
1	rs6691019	2754188	G	A	2787	0.392178	-0.0021288	0.00611166	0.727601
1	rs729045	2754406	G	A	2789	0.438329	0.00111331	0.00602215	0.853332
1	rs4648384	2756621	C	A	2786	0.461414	0.00572339	0.00597724	0.338299
1	rs897619	2776777	T	C	2789	0.460201	-0.00451877	0.00599883	0.451285
1	rs10909992	2778766	C	T	2789	0.409466	-0.00753693	0.00598332	0.207793
1	rs12409348	2779043	T	C	2790	0.396237	-0.00635667	0.00601069	0.290256
1	rs897636	2784092	G	A	2763	0.489685	0.00343078	0.00594885	0.564133
1	rs1563470	2786694	T	C	2786	0.488873	0.00327203	0.00593046	0.581131
1	rs6673012	2794250	C	A	2789	0.11384	0.0177451	0.00921205	0.0540684
1	rs6668620	2794537	T	C	2780	0.390108	-0.00611139	0.00615003	0.320361
1	rs10797342	2797856	C	T	2788	0.490674	0.0020872	0.00595895	0.726141
1	rs3100865	2806107	T	G	2750	0.399273	-0.00260189	0.0062025	0.674857
1	rs10909834	2812244	C	G	2785	0.319031	0.00108006	0.00628317	0.863519
1	rs2842910	2817421	C	T	2790	0.351075	-0.00149883	0.00616687	0.80797
1	rs7340016	2833332	G	A	2781	0.3105	0.000662037	0.00631467	0.916502
1	rs1563468	2833743	C	T	2787	0.387872	0.00693251	0.00608126	0.254295
1	rs2842926	2834025	A	G	2788	0.387016	0.00722494	0.00608396	0.235015
1	rs2606410	2836099	T	C	2789	0.114199	-0.000343542	0.00954882	0.9713
1	rs2045331	2842270	A	G	2790	0.440681	-0.00464824	0.00599152	0.437865
1	rs79922096	2845573	G	T	2778	0.0692945	0.0198699	0.0118694	0.0941234
1	rs10797368	2852707	T	C	2790	0.194444	0.00370041	0.00745696	0.619728
1	rs16823228	2853759	G	A	2789	0.466296	0.00450271	0.00603142	0.45534
1	rs2925499	2860931	C	T	2789	0.372356	-0.0013491	0.00613725	0.82601
1	rs7539511	2862320	T	G	2753	0.396113	-0.000877999	0.00606714	0.884937
1	rs60920732	2865014	A	G	2788	0.0817791	0.0339964	0.0110625	0.00211842
1	rs10909845	2876525	T	C	2790	0.487455	-0.000699945	0.00591053	0.905732
1	rs2842925	2886356	A	G	2790	0.2	0.00221348	0.00755596	0.769565
1	rs72853379	2886903	A	G	2789	0.0778057	0.000995509	0.0113278	0.929971
1	rs117105675	2887220	T	G	2788	0.0998924	0.00231281	0.0100333	0.817693
1	rs12044030	2889577	C	T	2790	0.301971	-0.00165527	0.00656268	0.800868
1	rs56877975	2894910	G	A	2790	0.201792	0.00977508	0.00751342	0.193253
1	rs35490531	2897876	A	G	2788	0.270983	-0.00962383	0.00682995	0.158817
1	rs6681741	2898960	T	C	2789	0.25744	0.00240381	0.00688614	0.727029
1	rs1572657	2902128	C	T	2790	0.0724014	0.00509624	0.0114903	0.657386
1	rs7546695	2907435	A	C	2789	0.258157	0.00211552	0.00687355	0.758252
1	rs12025260	2917377	C	T	2786	0.420854	0.00721688	0.0062006	0.244464
1	rs12022429	2919942	A	G	2789	0.254751	0.00384466	0.00696447	0.580921
1	rs12562637	2924666	T	C	2790	0.203047	0.0022745	0.00749936	0.761667
1	rs2889476	2924726	C	T	2790	0.454839	0.00314698	0.00615345	0.609059
1	rs7412983	2943183	C	A	2790	0.447133	0.00600068	0.00611072	0.326104
1	rs2142569	2944527	A	G	2790	0.144086	-0.0102518	0.00851953	0.22885
1	rs74048148	2954031	G	A	2788	0.446377	0.00590083	0.00611728	0.334737
1	rs717795	2970464	C	T	2790	0.450717	0.00532394	0.00609239	0.382191
1	rs59243365	2979184	A	G	2789	0.198279	0.0119073	0.00743082	0.109064
1	rs12563622	2980793	C	T	2789	0.226246	0.0111521	0.00711067	0.116796
1	rs2297828	2983963	A	G	2749	0.149327	-0.011645	0.00838991	0.165143
1	rs2993482	2991808	G	T	2786	0.204953	0.00615693	0.0073013	0.39908
1	rs2742687	2998632	A	G	2786	0.0988873	-0.0134425	0.00991155	0.175022
1	rs6695131	3000924	T	C	2788	0.365316	-0.00538585	0.00609508	0.376891
1	rs11801109	3003532	A	G	2789	0.0835425	-0.0114529	0.0107678	0.287499
1	rs926244	3006283	G	A	2790	0.105376	-0.0111204	0.00964974	0.249155
1	rs2817165	3007039	G	A	2783	0.40981	-0.00348902	0.00593707	0.556756
1	rs7543737	3009969	G	A	2789	0.466655	-0.00387191	0.00596621	0.516356
1	rs2817168	3013690	A	G	2788	0.375538	0.00193903	0.00616275	0.753038
1	rs79191971	3016117	A	G	2790	0.0732975	0.00415472	0.011467	0.717114
1	rs2993493	3020246	A	C	2789	0.288813	0.00602793	0.00666343	0.365662
1	rs79434823	3024253	C	A	2787	0.246322	0.00557987	0.00694566	0.421766
1	rs2993500	3024705	C	T	2786	0.501436	-0.00321927	0.00599099	0.591025
1	rs2993501	3025986	A	C	2789	0.0711725	-0.0159372	0.0117568	0.175237
1	rs2993503	3028987	A	G	2789	0.150592	-0.0173286	0.00839462	0.0389944
1	rs2072733	3029081	T	C	2782	0.323508	0.00628649	0.00640493	0.326342
1	rs79143856	3045623	G	T	2781	0.276879	-0.00183708	0.0067392	0.785164
1	rs2817178	3047252	T	C	2788	0.449426	-0.000207486	0.00607984	0.972776
1	rs10797378	3047447	C	T	2790	0.276882	-0.00162065	0.00672634	0.809601
1	rs2742668	3047612	A	G	2788	0.273852	0.00160959	0.00676549	0.811949
1	rs10909882	3049713	A	G	2779	0.251709	-0.00198608	0.0069253	0.774275
1	rs12120884	3058914	A	G	2789	0.105235	-0.00172656	0.00980234	0.860186
1	rs12750690	3061563	C	T	2770	0.108664	-0.00190318	0.00971229	0.844645
1	rs2817187	3062875	T	G	2790	0.13172	0.0122832	0.00889424	0.167268
1	rs79155405	3062909	T	C	2787	0.112128	-0.00472307	0.00962506	0.623635
1	rs731031	3072692	T	C	2789	0.418967	-0.010274	0.00598506	0.08605
1	rs16823409	3072956	T	C	2789	0.205091	0.00140306	0.00734494	0.848507
1	rs79063099	3078729	G	A	2786	0.204056	0.00151874	0.00735991	0.836515
1	rs2742673	3080019	G	T	2789	0.274113	-0.00482374	0.00659849	0.464757
1	rs79135020	3080498	T	C	2789	0.302438	0.000272256	0.00642282	0.966189
1	rs2075968	3081241	T	C	2790	0.145878	-0.0112445	0.00838576	0.179953
1	rs2651899	3083712	C	T	2790	0.420789	0.00275721	0.00589875	0.640197
1	rs2651935	3086496	T	C	2786	0.225772	0.00583545	0.00718723	0.416837
1	rs61759167	3091587	T	C	2771	0.146878	-0.0112018	0.00840719	0.182726
1	rs61759178	3098489	C	T	2648	0.153701	-0.00886373	0.00848601	0.296249
1	rs72846849	3099635	T	C	2788	0.205524	0.00204121	0.0073363	0.780833
1	rs2651927	3101762	C	A	2789	0.320904	0.00488343	0.00641072	0.446203
1	rs12135062	3103312	T	G	2790	0.322581	0.00465602	0.00639097	0.466289
1	rs10752733	3104630	A	G	2789	0.178917	0.00315714	0.00787038	0.688315
1	rs79612213	3104999	T	C	2789	0.0812119	0.00402678	0.0109823	0.713872
1	rs67620903	3111119	A	C	2787	0.229458	0.00666576	0.00709961	0.347787
1	rs12094678	3111669	A	G	2787	0.471475	-0.00191234	0.00597826	0.749058
1	rs10909892	3112278	A	G	2755	0.191107	0.00422147	0.00763054	0.580104
1	rs9659513	3116361	T	G	2785	0.312029	0.00375554	0.00639442	0.556992
1	rs72846890	3116817	A	G	2788	0.452654	-0.00285952	0.00588035	0.626766
1	rs58819932	3119118	A	G	2789	0.204912	-0.00550631	0.00750073	0.462886
1	rs7521987	3124080	G	A	2789	0.296701	0.00182938	0.00653031	0.779373
1	rs13328662	3124155	G	A	2789	0.0960918	0.00946964	0.00998064	0.342722
1	rs4376672	3126090	A	G	2784	0.166667	-0.00194703	0.00800109	0.807738
1	rs3753758	3127538	A	G	2790	0.233154	-0.00529551	0.00717107	0.460238
1	rs2817146	3133439	T	C	2784	0.28592	-0.0059882	0.00664816	0.367732
1	rs2651895	3138111	T	G	2789	0.101112	0.0075146	0.00987368	0.446613
1	rs16823548	3140812	A	G	2789	0.0679455	-0.00723897	0.0120425	0.54776
1	rs10158583	3144068	A	G	2790	0.162724	-0.000827041	0.00812759	0.918949
1	rs7518852	3146762	C	T	2790	0.391935	-0.00557558	0.00614085	0.363905
1	rs2651920	3148153	C	T	2789	0.171925	0.0025156	0.00800836	0.753428
1	rs2455116	3148574	G	A	2790	0.456272	0.00284178	0.00602413	0.637118
1	rs16823576	3148697	C	T	2789	0.0880244	0.0012088	0.0105688	0.908942
1	rs11807062	3153237	C	A	2789	0.486913	0.00109887	0.0060897	0.856801
1	rs2937390	3163997	A	G	2789	0.231445	-0.0055117	0.00703146	0.43312
1	rs2455107	3180158	G	T	2781	0.228335	-0.00792059	0.00717219	0.269443
1	rs16823763	3194916	G	A	2788	0.213773	-0.00682722	0.00734647	0.352723
1	rs12757342	3208830	G	T	2787	0.11159	0.00920906	0.00951708	0.333226
1	rs2500294	3209767	C	T	2789	0.328254	0.00173238	0.00635424	0.785135
1	rs2455144	3214732	A	G	2790	0.312007	0.00369797	0.00645474	0.566708
1	rs2455137	3217151	T	C	2787	0.425727	0.0102455	0.00607306	0.0915962
1	rs2455135	3219901	A	G	2789	0.266404	-0.0179446	0.00681045	0.00841702
1	rs28541625	3233830	A	G	2788	0.249283	-0.0130759	0.00697801	0.0609475
1	rs6687835	3237174	C	T	2787	0.456764	0.00727364	0.00600784	0.226014
1	rs79548216	3241254	C	A	2789	0.198458	0.00569184	0.0074464	0.444644
1	rs10909930	3243017	T	G	2789	0.186447	0.0095381	0.00764092	0.211925
1	rs2483270	3244257	C	T	2787	0.113204	-0.0141621	0.00947475	0.134988
1	rs2483274	3248098	G	A	2788	0.295194	0.000355367	0.0064665	0.956174
1	rs2483278	3252104	C	T	2789	0.112944	-0.0113787	0.00952993	0.232481
1	rs2483280	3255539	A	G	2789	0.180531	0.00991985	0.00776301	0.201307
1	rs6686156	3259029	C	T	2790	0.108423	0.0089617	0.00961646	0.351381
1	rs6683273	3259183	G	A	2788	0.108142	0.00926046	0.00962737	0.336105
1	rs4648379	3261516	C	T	2789	0.394407	-0.0061402	0.00610435	0.314477
1	rs4415513	3261682	C	T	2789	0.379347	-0.00582099	0.00617363	0.345743
1	rs2483289	3264190	A	C	2781	0.16397	-0.00671835	0.00811463	0.40771
1	rs35864930	3271154	T	G	2785	0.443447	-0.00209132	0.00602694	0.728595
1	rs7550526	3272541	A	G	2788	0.482604	-0.00076142	0.00592421	0.897732
1	rs946760	3272755	A	G	2783	0.0873158	-0.00272771	0.0106575	0.797995
1	rs7524171	3279324	A	G	2789	0.353532	-0.0170068	0.00627205	0.00669734
1	rs4648487	3285304	T	C	2790	0.352151	-0.0157666	0.00627851	0.0120324
1	rs2493309	3296951	T	C	2625	0.418476	0.000342964	0.00636121	0.957003
1	rs868688	3300807	C	T	2788	0.427905	0.00379647	0.00599516	0.526566
1	rs2493278	3307746	T	C	2782	0.364306	7.74723e-05	0.0062858	0.990166
1	rs2483225	3325037	C	T	2788	0.324785	0.000717946	0.00636529	0.910196
1	rs72851311	3330390	T	C	2790	0.282437	-0.000194865	0.00667731	0.976719
1	rs2493285	3333595	A	G	2788	0.286227	-0.000452494	0.00659964	0.945337
1	rs4648385	3340269	C	T	2789	0.297239	0.00011815	0.00648239	0.985458
1	rs2244013	3342530	A	G	2790	0.228136	0.00624644	0.00717169	0.383762
1	rs2483239	3344215	G	A	2775	0.498018	0.00245466	0.00595489	0.680186
1	rs79430889	3344608	A	G	2781	0.203883	0.00397391	0.00749643	0.596038
1	rs2493272	3349513	T	C	2790	0.43853	-0.00930061	0.0060501	0.124228
1	rs867814	3362256	C	T	2790	0.43172	0.00597046	0.00612635	0.329781
1	rs11808779	3364487	T	C	2790	0.148029	0.000106133	0.00843955	0.989966
1	rs12086322	3366314	A	G	2790	0.0530466	-0.0151412	0.0132685	0.253813
1	rs2487680	3377442	C	T	2790	0.227778	0.0141776	0.00721694	0.0494729
1	rs3806164	3380057	A	G	2786	0.163317	-0.00239174	0.00812614	0.768508
1	rs2493315	3399842	A	G	2789	0.218896	0.00744192	0.00727591	0.306395
1	rs12124659	3400725	C	T	2789	0.363033	0.0094702	0.00627934	0.131515
1	rs115919274	3404818	A	G	2789	0.0717103	0.000808586	0.0116902	0.944856
1	rs2821040	3406791	G	A	2782	0.210999	0.0121035	0.00740165	0.101998
1	rs61910697	3410410	T	C	2762	0.063903	0.00873305	0.0121774	0.473279
1	rs61746168	3410581	A	G	2754	0.168845	0.0152672	0.00810915	0.0597389
1	rs12075570	3410973	T	C	2742	0.0607221	0.0029852	0.0125413	0.811858
1	rs56175625	3412254	A	G	2789	0.0493008	0.00444384	0.0137794	0.747075
1	rs61742846	3417211	A	G	2769	0.0583243	0.00105557	0.0127685	0.934114
1	rs947344	3423467	T	C	2785	0.438779	-0.00207755	0.00597545	0.72808
1	rs947345	3424388	A	G	2789	0.0577268	-0.000228678	0.0127789	0.985723
1	rs2821003	3426717	C	A	2735	0.243876	0.00271351	0.00692987	0.695378
1	rs11587498	3432993	A	G	2772	0.362193	-0.00479922	0.00620003	0.438893
1	rs2820996	3434110	A	G	2787	0.126301	0.00957079	0.00890269	0.282355
1	rs10797399	3440824	A	G	2765	0.202893	0.0034884	0.0074419	0.639247
1	rs115852179	3441702	T	C	2790	0.0648746	0.00148349	0.0120857	0.902307
1	rs114476348	3443288	T	C	2781	0.117044	-0.00918876	0.00927362	0.321759
1	rs12119711	3451005	T	C	2788	0.124821	-0.00873591	0.00895898	0.32951
1	rs74649444	3454302	T	C	2788	0.1033	0.0109965	0.00971384	0.257616
1	rs12562983	3457311	T	C	2789	0.0898171	-0.0194623	0.0103359	0.0597037
1	rs10797401	3462904	C	T	2789	0.292757	0.000152519	0.00651388	0.98132
1	rs6685801	3464451	C	T	2789	0.303514	0.000489078	0.00643681	0.939434
1	rs116993728	3473274	A	G	2789	0.0491215	-0.00112262	0.0138004	0.935166
1	rs2821062	3475083	T	C	2778	0.104572	0.00292394	0.00963711	0.761582
1	rs7525042	3479335	G	T	2789	0.280746	0.00902332	0.00665677	0.175255
1	rs77039417	3480162	T	C	2790	0.1681	0.0119051	0.00798084	0.135777
1	rs113235815	3481184	A	G	2787	0.0633297	0.00511497	0.0122795	0.67701
1	rs75995598	3485108	T	C	2773	0.0946628	0.00730178	0.010264	0.476836
1	rs867413	3486335	G	A	2781	0.11183	-2.36824e-05	0.00935201	0.997979
1	rs2821054	3493850	G	T	2650	0.409623	0.00360913	0.00630493	0.567031
1	rs10909973	3495672	A	G	2782	0.0735083	0.00342055	0.0114396	0.764933
1	rs2794340	3496479	T	C	2744	0.30594	-0.00750141	0.00645726	0.245357
1	rs10909974	3499067	T	C	2789	0.377555	0.00126715	0.00612001	0.83597
1	rs12138798	3505754	T	C	2789	0.295626	-0.000187497	0.00652169	0.977064
1	rs4648527	3507861	G	A	2786	0.33453	-0.00211612	0.00631382	0.737507
1	rs115868017	3508851	A	G	2790	0.0836918	0.00517287	0.0108856	0.634643
1	rs7513275	3511934	G	A	2789	0.368412	-0.00313502	0.00614512	0.609937
1	rs56770023	3518487	T	C	2764	0.42131	-0.0050394	0.00609094	0.408033
1	rs74998818	3519544	T	C	2789	0.0648978	0.0128556	0.0121214	0.288885
1	rs35701577	3522561	C	T	2767	0.387604	0.00340726	0.00625608	0.586007
1	rs57902798	3528537	C	A	2764	0.479016	0.0077152	0.00600573	0.198918
1	rs78267041	3528586	T	C	2650	0.108868	-0.00011233	0.00984099	0.990893
1	rs4364818	3538501	C	T	2790	0.361649	0.00928697	0.00622166	0.13552
1	rs12757620	3540024	G	T	2788	0.418221	-0.00935292	0.00613452	0.12735
1	rs3765689	3559482	G	A	2789	0.227859	0.000192427	0.00709342	0.978358
1	rs6697769	3570883	T	C	2788	0.353838	-0.00595253	0.00629411	0.344287
1	rs2368544	3574756	C	T	2789	0.49516	0.0129832	0.0060327	0.0313862
1	rs2224718	3576060	C	T	2788	0.458214	-0.00654933	0.00596212	0.271991
1	rs10910004	3576197	C	T	2788	0.178443	-0.00670922	0.00777946	0.388452
1	rs4648545	3577321	A	G	2787	0.305526	0.0150363	0.00638143	0.0184601
1	rs3765692	3584771	C	T	2790	0.382079	-0.000123092	0.00617313	0.984091
1	rs3765695	3587377	A	C	2788	0.177009	0.0148606	0.00769767	0.0535405
1	rs6671482	3590425	A	G	2787	0.416039	-0.00580433	0.00612993	0.343698
1	rs3765703	3592436	G	T	2788	0.283716	5.28671e-05	0.00659976	0.993609
1	rs57596460	3599514	T	C	2790	0.157527	-0.0163415	0.00817311	0.0455629
1	rs3765716	3601940	A	G	2784	0.220546	0.00789924	0.00726104	0.276641
1	rs3765731	3611892	A	G	2755	0.115426	0.00873695	0.00943225	0.354298
1	rs3819958	3613067	A	G	2789	0.0613123	0.00729906	0.0126308	0.563345
1	rs3765736	3616601	T	C	2787	0.374776	0.00643153	0.00625851	0.304116
1	rs6424089	3628663	A	G	2789	0.481355	0.00033075	0.00594403	0.955625
1	rs6688320	3630630	G	T	2754	0.168482	-0.0007335	0.00797753	0.926741
1	rs3765769	3635630	C	T	2762	0.182114	-0.0144689	0.00776219	0.062319
1	rs2181487	3637812	C	A	2787	0.153032	0.00112879	0.00835406	0.892518
1	rs6701784	3641123	A	C	2601	0.486736	0.00213284	0.00633833	0.736495
1	rs2146657	3644374	G	A	2782	0.296549	-0.000128956	0.00646875	0.984095
1	rs6695978	3648345	A	G	2789	0.224274	-0.00206289	0.00717279	0.773654
1	rs12562437	3651031	T	C	2787	0.220847	-0.00282776	0.00722714	0.695598
1	rs1181867	3651318	G	A	2788	0.45642	-0.000159539	0.00601725	0.978848
1	rs12117836	3657759	A	G	2785	0.287074	-0.00722452	0.0066502	0.277319
1	rs1181883	3677933	C	T	2790	0.29552	-0.00797398	0.00660535	0.227355
1	rs1181880	3678904	T	C	2770	0.0638989	0.00268652	0.0123829	0.828245
1	rs2275837	3686318	A	G	2789	0.144317	0.00485454	0.00859241	0.572087
1	rs9424313	3693110	C	A	2787	0.476319	0.000413033	0.00594063	0.94457
1	rs12738904	3700119	C	A	2787	0.154467	0.0063903	0.00830173	0.441445
1	rs2253143	3703710	A	G	2787	0.277	-0.00900508	0.00669262	0.178456
1	rs60946587	3705888	G	A	2617	0.152847	0.00874454	0.00865128	0.312122
1	rs58882037	3706894	T	C	2782	0.146118	0.0084512	0.00852508	0.321522
1	rs9424299	3716737	A	G	2789	0.315525	-0.00462772	0.00641549	0.470703
1	rs9424305	3736340	C	T	2790	0.449462	0.00092465	0.00596642	0.876841
1	rs9286792	3737036	G	A	2788	0.484756	-0.000272479	0.00590197	0.963177
1	rs7530291	3742179	G	A	2790	0.309857	-0.00287014	0.00646301	0.656979
1	rs6688969	3743391	C	T	2789	0.485479	-0.000681905	0.00590558	0.908074
1	rs61768915	3749115	C	T	2790	0.310036	-0.00286566	0.00646366	0.657513
1	rs2368533	3750167	A	G	2784	0.484734	-0.000421461	0.0059102	0.94315
1	rs6683827	3754596	T	G	2787	0.484212	-0.000340047	0.0059044	0.954073
1	rs1891941	3755675	C	T	2790	0.484409	-0.00028704	0.00590222	0.961212
1	rs1891940	3755869	C	T	2789	0.484403	-0.000278006	0.00590222	0.962432
1	rs2298225	3756074	A	C	2789	0.138222	0.00847853	0.0087007	0.329825
1	rs10797347	3759784	G	A	2786	0.484745	-0.000307144	0.00590608	0.958525
1	rs4648347	3765755	C	T	2789	0.310147	-0.00291646	0.00646469	0.651891
1	rs2275820	3768743	A	G	2787	0.137065	0.00883864	0.00872245	0.310907
1	rs10909810	3783278	C	A	2775	0.414595	-0.00289081	0.00603205	0.631767
1	rs5013486	3786612	T	C	2787	0.141729	-0.0103449	0.00857086	0.227439
1	rs34108662	3790332	C	T	2782	0.176492	0.0100601	0.00781984	0.198276
1	rs36081432	3792310	T	C	2790	0.0715054	-0.0254632	0.0114237	0.025815
1	rs3205087	3800242	G	A	2790	0.315591	0.000203883	0.00647931	0.974897
1	rs9786975	3802900	A	G	2788	0.316176	0.00672205	0.00648836	0.300194
1	rs7367066	3803755	T	C	2786	0.393396	0.00661765	0.00615318	0.282158
1	rs10909820	3807450	A	C	2788	0.174139	0.00670662	0.00784163	0.392409
1	rs6687869	3821216	A	G	2788	0.421808	0.00122293	0.00614747	0.842316
1	rs10909830	3822703	T	C	2788	0.202116	0.00227141	0.00751399	0.762431
1	rs28973022	3823395	T	C	2789	0.103621	0.0029054	0.00979521	0.766761
1	rs35383955	3825525	T	C	2770	0.182491	-0.0121706	0.00765068	0.111658
1	rs80294302	3835967	A	G	2789	0.174435	-0.0018802	0.00799659	0.814112
1	rs77730699	3836642	T	C	2789	0.173001	-0.00203514	0.00801935	0.799666
1	rs35025175	3840449	T	C	2790	0.1819	-0.00304603	0.00785649	0.698231
1	rs35974482	3840878	A	G	2789	0.411438	0.00516579	0.00596007	0.386088
1	rs80309618	3995644	T	C	2789	0.149875	0.00172971	0.00839224	0.836706
1	rs61770398	3995906	C	T	2786	0.255564	-0.0081505	0.00685532	0.234467
1	rs10157948	4000091	C	T	2789	0.388849	-0.00197045	0.00611902	0.747437
1	rs28438555	4002600	C	T	2789	0.315705	-0.000604737	0.00645878	0.925403
1	rs116047005	4003296	T	C	2787	0.0717617	0.00894811	0.0116591	0.442798
1	rs72640993	4004028	T	C	2789	0.0602366	-0.0124495	0.0125618	0.321655
1	rs57415555	4005540	T	C	2790	0.200538	-0.00727046	0.00750231	0.332497
1	rs7524279	4005693	A	G	2786	0.183597	-0.00960984	0.00772615	0.213571
1	rs7548668	4006060	C	T	2789	0.260308	-0.00855307	0.00679219	0.20794
1	rs10799181	4009071	C	T	2788	0.0907461	0.00124732	0.0105972	0.906303
1	rs4654481	4009855	C	T	2789	0.489602	-0.00113741	0.0059301	0.847897
1	rs7522140	4017137	C	T	2788	0.218436	-0.0011447	0.00722482	0.87411
1	rs7550609	4026098	T	C	2790	0.0960573	-0.0218654	0.0100002	0.0287786
1	rs57147548	4032762	T	C	2770	0.144765	-0.0110327	0.00843751	0.191015
1	rs12031557	4034097	G	A	2789	0.306741	0.00124551	0.00663734	0.851149
1	rs12028397	4037665	T	C	2790	0.451971	-0.0038797	0.00607361	0.522966
1	rs9426500	4054972	C	A	2789	0.330047	0.00258656	0.00651688	0.69144
1	rs12135298	4057488	A	G	2790	0.135663	-0.0115003	0.00866319	0.184345
1	rs4654557	4058444	C	T	2789	0.424525	-0.00610077	0.00603115	0.311756
1	rs10915565	4060196	T	C	2788	0.351686	-0.00882654	0.00627693	0.159669
1	rs4128222	4066781	A	C	2789	0.0792399	0.00427583	0.0111648	0.701739
1	rs68085961	4066956	A	G	2788	0.179161	-0.00237337	0.00773687	0.759026
1	rs6675979	4068052	A	G	2789	0.256364	0.000761651	0.00683406	0.91126
1	rs72852529	4076373	G	A	2790	0.077957	0.00564066	0.0112601	0.616411
1	rs4654604	4078090	C	T	2789	0.358551	-0.00758899	0.00612446	0.215298
1	rs4129100	4078448	A	G	2789	0.401398	-0.00743932	0.00607522	0.22075
1	rs12026010	4080742	A	G	2790	0.172043	-0.0085396	0.0078665	0.277672
1	rs57920188	4087708	G	T	2787	0.201112	-0.00900586	0.00741165	0.22433
1	rs35412083	4089885	A	G	2789	0.179993	-0.00906614	0.00767506	0.237504
1	rs10915659	4092949	A	G	2790	0.194803	-0.0114375	0.00749683	0.127098
1	rs60561351	4094092	A	G	2789	0.177662	-0.00938023	0.00773763	0.225403
1	rs78425991	4094430	C	T	2785	0.177738	-0.00936136	0.00774131	0.226557
1	rs12036953	4104757	G	A	2789	0.306382	-0.00714351	0.00640909	0.265026
1	rs75864646	4107166	C	T	2789	0.113661	0.0114508	0.00949397	0.227776
1	rs60034634	4109399	A	G	2787	0.125045	-0.0145965	0.00920999	0.112998
1	rs10799171	4115576	T	C	2787	0.106207	-0.00341057	0.00963031	0.723227
1	rs4654475	4118571	C	T	2790	0.301613	-0.00552808	0.00660134	0.402358
1	rs4654476	4120591	A	G	2788	0.0686872	0.000156242	0.0118239	0.989457
1	rs4654477	4120594	T	C	2789	0.0679455	0.000856396	0.0119392	0.942817
1	rs4233258	4120898	C	T	2789	0.365902	0.00180429	0.00631755	0.775185
1	rs7524800	4121584	G	A	2790	0.415771	-0.00682423	0.00601507	0.256575
1	rs12044274	4123204	T	A	2781	0.48238	0.0027416	0.0059642	0.645749
1	rs16840701	4129266	C	A	2789	0.276264	-0.00271614	0.00680006	0.689577
1	rs4130940	4130348	G	A	2744	0.318513	0.00489057	0.00662818	0.460609
1	rs4639725	4139931	C	T	2790	0.212545	0.000951696	0.00731705	0.896515
1	rs10915421	4145615	C	T	2790	0.382258	-0.00860995	0.00616033	0.16222
1	rs10915422	4145875	A	C	2789	0.087128	-0.0144592	0.0106553	0.174782
1	rs10915423	4146028	A	C	2788	0.0871593	-0.0145316	0.0106557	0.172647
1	rs115530964	4151121	G	A	2790	0.122939	0.0120594	0.00922061	0.190916
1	rs4548406	4151751	T	C	2790	0.21129	0.00102085	0.00733694	0.88934
1	rs56329102	4155841	G	A	2788	0.299139	-0.00478813	0.00656067	0.465498
1	rs10915428	4158955	G	T	2784	0.443606	-0.00196497	0.00601125	0.743757
1	rs77591952	4162563	G	A	2788	0.0876973	0.0029227	0.0105375	0.781503
1	rs12073797	4165198	A	G	2789	0.0891	0.00326472	0.0105468	0.756907
1	rs74049021	4166023	A	C	2789	0.0781642	-0.00394206	0.0111112	0.722752
1	rs78714318	4168697	T	G	2790	0.0641577	0.00174529	0.0122468	0.886678
1	rs12077262	4170048	T	C	2788	0.110832	-0.00630808	0.00965931	0.513719
1	rs10492944	4171786	T	C	2789	0.0634636	0.00287992	0.0123021	0.814907
1	rs16840790	4173506	C	T	2789	0.0885622	0.00305533	0.010617	0.773517
1	rs10915434	4174116	C	T	2789	0.289172	-0.00663984	0.00664085	0.317384
1	rs115990293	4178990	A	G	2786	0.17229	-0.00421659	0.0078398	0.590685
1	rs12566219	4180839	A	G	2790	0.115412	-0.00464524	0.00939751	0.621091
1	rs12040805	4180842	T	C	2789	0.349408	0.00128243	0.00633875	0.83967
1	rs10915437	4183006	G	A	2790	0.349821	0.00284661	0.00630023	0.651395
1	rs74410087	4192397	A	G	2790	0.084767	-0.00634513	0.0107346	0.554461
1	rs4131507	4194712	C	T	2787	0.0557948	-0.00953146	0.0130926	0.466612
1	rs6702633	4197035	G	A	2790	0.453943	0.000811173	0.006001	0.892475
1	rs57352098	4199172	A	G	2786	0.0793252	-0.00101379	0.0110563	0.926942
1	rs16840831	4200169	A	G	2789	0.0568304	-0.0104243	0.0129892	0.422241
1	rs78386849	4200575	T	C	2788	0.139706	-0.00934112	0.00863907	0.27958
1	rs6680278	4207343	T	C	2790	0.283871	0.0069671	0.0066924	0.297854
1	rs6683453	4210402	A	G	2790	0.391577	0.00590617	0.00615213	0.337044
1	rs9426496	4210478	A	G	2778	0.440425	-0.00271925	0.00598759	0.649723
1	rs12752733	4211740	A	G	2789	0.350843	0.0050852	0.00627172	0.417472
1	rs72851488	4218044	C	T	2789	0.111689	0.00310824	0.00937698	0.740286
1	rs114367727	4219710	T	C	2790	0.120789	-0.0103888	0.00914451	0.255929
1	rs75151855	4219747	G	A	2790	0.0672043	-0.00263958	0.0119888	0.825739
1	rs4654496	4224103	C	T	2786	0.153087	-0.00500445	0.00829701	0.5464
1	rs12123330	4227464	T	C	2789	0.256544	0.0104153	0.0069119	0.131846
1	rs4468133	4227634	A	G	2789	0.485299	-0.00447349	0.00590365	0.448601
1	rs75291763	4231558	T	C	2790	0.0629032	-0.00747296	0.0123063	0.543687
1	rs6688343	4231757	C	T	2788	0.309362	0.0113009	0.00652813	0.0834326
1	rs12032295	4231964	T	C	2790	0.415412	-0.00599166	0.00597779	0.316189
1	rs6694801	4233380	C	T	2789	0.0885622	0.00883209	0.0104995	0.400243
1	rs6690519	4234513	C	T	2790	0.0591398	0.0182403	0.0126528	0.149416
1	rs12726068	4237162	G	A	2789	0.259053	0.00274618	0.0068741	0.689528
1	rs4233264	4240178	T	C	2789	0.258874	0.00270015	0.00687399	0.694463
1	rs11808641	4250933	G	A	2788	0.384326	0.000258467	0.00609717	0.966187
1	rs6667065	4260418	A	G	2790	0.226344	-0.00547825	0.00725754	0.450348
1	rs4654510	4263063	T	G	2788	0.0930775	-0.00245504	0.0102989	0.811586
1	rs6687268	4263677	T	C	2790	0.319713	0.00713354	0.00648536	0.271356
1	rs12022636	4271526	A	C	2790	0.24552	-0.00469486	0.00696353	0.50018
1	rs7553814	4271915	A	G	2790	0.315412	-0.00728068	0.00649494	0.262298
1	rs10915479	4277948	C	T	2789	0.492291	-0.00221483	0.00590211	0.707467
1	rs11579829	4282786	T	C	2789	0.171746	0.00188826	0.00796925	0.812701
1	rs10799218	4289899	T	C	2790	0.491756	0.00347567	0.00599257	0.561917
1	rs16841032	4314360	C	T	2789	0.156508	-0.0119645	0.00834355	0.151576
1	rs966321	4315204	T	G	2782	0.363048	-0.0094711	0.00627299	0.131089
1	rs7526339	4323133	G	A	2787	0.371905	-0.00828923	0.00620563	0.181628
1	rs2101576	4327635	T	C	2790	0.217921	-0.00420548	0.00736373	0.567927
1	rs10915494	4328476	T	C	2788	0.144369	-0.0108971	0.00860563	0.205413
1	rs903541	4335893	G	A	2788	0.402798	-0.00617417	0.00615486	0.315795
1	rs75263049	4338586	G	A	2789	0.162065	-0.0113066	0.00823417	0.169713
1	rs1390136	4341843	T	C	2790	0.41362	0.0023505	0.00614072	0.701889
1	rs16838560	4351888	C	T	2784	0.253592	0.00883503	0.00679911	0.193793
1	rs16838566	4358265	A	G	2790	0.0912186	-0.0017301	0.0104807	0.868885
1	rs34546429	4360348	A	G	2789	0.0926856	0.00230923	0.0103785	0.823924
1	rs200326227	4363034	G	A	2784	0.114404	0.00529531	0.00946531	0.575859
1	rs74049161	4363625	T	C	2790	0.267921	-0.004844	0.00670674	0.470136
1	rs34429154	4363735	C	A	2790	0.469176	0.00385888	0.0059794	0.518692
1	rs693734	4364226	C	T	2789	0.198996	0.0128395	0.00751908	0.087714
1	rs351625	4365471	T	G	2786	0.359117	-0.00132629	0.00623751	0.831615
1	rs1490413	4367323	G	A	2789	0.421836	-0.00496959	0.00599558	0.407175
1	rs351619	4368819	G	A	2787	0.197345	-0.00870885	0.00742904	0.241088
1	rs351615	4370385	G	A	2788	0.164813	-0.00758345	0.00801439	0.344031
1	rs12073612	4370489	A	G	2788	0.13594	-0.0135366	0.00860977	0.115896
1	rs12132314	4371949	T	C	2789	0.124059	-0.00109308	0.00918193	0.905238
1	rs12408012	4379687	G	A	2786	0.484925	-0.00530868	0.0060709	0.381876
1	rs351606	4384056	T	C	2790	0.18871	-0.00883364	0.00766155	0.248917
1	rs641473	4388885	C	T	2733	0.451336	0.003785	0.00603847	0.530781
1	rs10915515	4390432	C	T	2789	0.409107	0.00175618	0.00609479	0.773236
1	rs111555716	4396839	C	T	2790	0.373118	0.00446649	0.00619788	0.471127
1	rs10799228	4405998	A	G	2790	0.317204	0.0046398	0.00642673	0.470323
1	rs600933	4409496	C	T	2789	0.45787	0.0080249	0.00606704	0.185934
1	rs528291	4414045	G	A	2790	0.140323	0.00775552	0.00867848	0.37151
1	rs79461685	4418667	A	G	2790	0.075448	0.013135	0.0112275	0.242043
1	rs349393	4419820	C	A	2788	0.332317	-0.0159332	0.00634275	0.0120041
1	rs17410050	4419997	T	C	2789	0.243456	0.00433473	0.00693175	0.531746
1	rs75411	4425414	T	C	2789	0.0647185	-0.0010658	0.0120991	0.929806
1	rs12404619	4426085	T	C	2776	0.26513	-0.0181342	0.00688345	0.00842695
1	rs572439	4431264	A	C	2790	0.249283	0.00690271	0.00690952	0.317788
1	rs12028738	4431571	A	G	2790	0.319713	0.00391177	0.00639474	0.540726
1	rs79716136	4435401	T	C	2789	0.100394	0.0143064	0.009975	0.151507
1	rs72632711	4435437	G	A	2790	0.100538	0.0155346	0.00998851	0.119887
1	rs239339	4444539	T	G	2790	0.0634409	-0.003817	0.0122648	0.755637
1	rs7418714	4446996	T	G	2788	0.432568	-0.0147152	0.00597962	0.013859
1	rs72632736	4449204	G	A	2790	0.0996416	0.013983	0.0100185	0.162798
1	rs12041711	4452455	T	C	2787	0.467887	0.00940319	0.00593278	0.112977
1	rs7521665	4456277	A	G	2789	0.467551	0.0101335	0.00593331	0.0876536
1	rs12044775	4458722	C	T	2789	0.467013	0.010834	0.00593621	0.0679897
1	rs349400	4462460	T	G	2789	0.365543	-0.0172892	0.006246	0.00563937
1	rs2898801	4463753	G	C	2787	0.468425	0.0103298	0.00594243	0.0821568
1	rs78357815	4473793	T	C	2787	0.104234	-0.0197337	0.00993247	0.0469461
1	rs4654432	4481215	T	C	2790	0.0942652	0.00625421	0.0102507	0.54178
1	rs12029910	4488779	G	A	2790	0.451971	0.00711185	0.00599899	0.235817
1	rs6658372	4488979	A	G	2790	0.265771	0.00818438	0.00682159	0.230226
1	rs6678792	4489398	C	T	2789	0.209932	0.010603	0.00737442	0.150488
1	rs10915535	4491460	T	G	2789	0.0579061	-0.000986625	0.0128892	0.938984
1	rs1762814	4496256	T	C	2788	0.304699	-0.00675365	0.00648435	0.297629
1	rs77633111	4497313	G	A	2788	0.0661765	-0.00319683	0.0120309	0.790457
1	rs12731060	4500436	C	T	2788	0.408895	-0.0140659	0.00607992	0.0206951
1	rs780588	4506325	T	G	2788	0.118006	-0.0161335	0.00946993	0.0884445
1	rs780593	4507743	C	T	2788	0.169297	-0.00807555	0.00798225	0.311687
1	rs12691489	4516259	A	G	2788	0.0765782	-0.00502283	0.0111419	0.652131
1	rs666152	4518202	G	T	2785	0.259785	0.000251347	0.00680751	0.970547
1	rs55653177	4534969	T	C	2789	0.14593	-0.00326932	0.0084218	0.69787
1	rs11799990	4541390	C	A	2790	0.115771	0.0101108	0.00932324	0.278155
1	rs705690	4549380	G	A	2788	0.409971	0.00489489	0.00620436	0.430145
1	rs4654438	4559901	T	C	2789	0.198279	0.0103669	0.00748045	0.165788
1	rs4654441	4566515	A	G	2788	0.409971	-0.000858391	0.00622833	0.890382
1	rs1018306	4567165	G	A	2789	0.1583	0.00610241	0.00823163	0.458489
1	rs60725706	4568900	C	T	2759	0.170533	0.004654	0.00795352	0.558447
1	rs780568	4569834	A	G	2789	0.117605	0.00340654	0.00929684	0.714052
1	rs1710422	4574117	C	T	2789	0.173001	0.00251286	0.00796837	0.752493
1	rs12035830	4579733	A	G	2790	0.229211	-0.00651641	0.00723694	0.367888
1	rs241232	4590969	A	G	2789	0.2526	-0.00823093	0.00697739	0.238137
1	rs537398	4594603	C	T	2787	0.38859	-0.00545568	0.00625987	0.383464
1	rs113955068	4596011	A	C	2788	0.344154	-0.00927053	0.00642397	0.148988
1	rs592726	4599243	T	C	2790	0.313082	-0.00822057	0.0065578	0.210003
1	rs241257	4614822	T	C	2789	0.152922	-0.00208581	0.00839989	0.803891
1	rs4654556	4615331	C	T	2784	0.193786	-0.0127302	0.00755936	0.0921767
1	rs72852789	4615934	T	G	2787	0.167384	-0.0153154	0.00803197	0.0565454
1	rs241273	4627077	C	A	2789	0.150592	0.00107553	0.00841834	0.898339
1	rs171317	4632828	C	A	2790	0.103763	0.0200659	0.00973363	0.0392548
1	rs6426421	4633639	C	T	2790	0.35448	-0.00555289	0.0063118	0.378988
1	rs1157688	4636767	T	C	2790	0.362724	-0.0058021	0.00628682	0.356059
1	rs1024139	4640902	T	C	2790	0.406631	-0.00379132	0.00612466	0.5359
1	rs241224	4641799	G	T	2789	0.288813	-0.00291105	0.00657658	0.658027
1	rs725563	4643472	T	G	2786	0.314788	-0.00741947	0.00648955	0.252916
1	rs616180	4645704	T	G	2790	0.242115	-0.00532272	0.00699225	0.446519
1	rs619364	4646379	G	A	2789	0.470599	0.000120838	0.00603793	0.984033
1	rs644647	4647469	C	A	2786	0.242462	-0.00501673	0.00698863	0.472855
1	rs164772	4652512	C	T	2790	0.216308	0.00963754	0.0071914	0.180197
1	rs6426423	4656147	C	A	2781	0.460086	0.00292066	0.00592286	0.62193
1	rs537761	4662408	A	C	2789	0.219433	0.00958495	0.00719886	0.18304
1	rs164783	4664614	C	A	2789	0.299032	0.00974898	0.00646594	0.13162
1	rs3896439	4668670	A	G	2788	0.31259	-0.00704851	0.00649067	0.277504
1	rs10915571	4674429	C	T	2778	0.469762	-0.00301004	0.00605673	0.619207
1	rs4654569	4675555	A	G	2788	0.330524	0.00672843	0.00623539	0.280556
1	rs4654574	4679731	C	T	2789	0.278057	0.00747763	0.00653713	0.252678
1	rs12029673	4684090	G	A	2789	0.323234	0.0101329	0.00628254	0.106775
1	rs1107467	4685222	A	G	2790	0.374552	-0.00897506	0.00612772	0.143013
1	rs875807	4685672	A	G	2790	0.344624	0.00402627	0.00629207	0.52224
1	rs10799249	4691860	C	T	2784	0.323635	-0.00430819	0.00642006	0.502188
1	rs79001594	4696853	T	C	2787	0.0543595	0.0120322	0.0133756	0.368352
1	rs75765799	4697215	A	G	2789	0.0595195	0.00607746	0.0128703	0.636779
1	rs12122754	4698559	T	C	2784	0.197198	-0.0105905	0.00745739	0.15557
1	rs76059212	4698677	A	G	2786	0.0550969	0.0112204	0.0133019	0.398941
1	rs10915575	4701258	C	T	2787	0.303373	0.00237991	0.00643231	0.711388
1	rs116950653	4705549	A	G	2787	0.0929315	-0.00515118	0.0104397	0.621716
1	rs12125737	4706755	T	C	2780	0.338129	0.000130634	0.0062994	0.983455
1	rs900501	4717340	C	T	2787	0.102619	0.00424702	0.0100649	0.673051
1	rs12408160	4723046	T	C	2788	0.207855	0.00281058	0.00735111	0.702214
1	rs12083131	4723818	A	G	2788	0.234935	-0.00121227	0.00706268	0.863718
1	rs7517857	4725585	G	A	2790	0.486559	0.00220424	0.0059297	0.710096
1	rs12567266	4726454	C	T	2789	0.444066	0.000257579	0.00592531	0.965326
1	rs10915582	4731447	G	A	2790	0.481541	-0.00234506	0.00596282	0.694113
1	rs11587129	4731928	A	G	2790	0.480645	-0.00194737	0.00596574	0.744103
1	rs4654585	4733239	C	T	2758	0.282632	0.0087092	0.00656721	0.184785
1	rs115426150	4737666	G	A	2790	0.0802867	0.00167208	0.0110003	0.879184
1	rs2071990	4738058	T	C	2789	0.224453	-0.00175468	0.00708564	0.804414
1	rs2071995	4738678	T	C	2789	0.304769	-0.000977277	0.00649484	0.880394
1	rs10915587	4746636	C	T	2745	0.466302	0.00025812	0.00592648	0.96526
1	rs12402150	4750267	A	C	2787	0.182634	0.00288244	0.00775952	0.710287
1	rs16839469	4751995	A	G	2790	0.208244	-0.00209725	0.00725454	0.772508
1	rs10915588	4756468	T	C	2787	0.485468	0.00107353	0.00605051	0.859172
1	rs12121882	4758327	T	C	2789	0.199713	-0.00707174	0.00747364	0.344034
1	rs35923204	4766739	T	C	2787	0.074094	-0.0166846	0.0114858	0.146327
1	rs2101196	4767753	A	G	2787	0.466631	0.00560978	0.00603523	0.352627
1	rs3766961	4779955	G	A	2789	0.203119	-0.00318024	0.0074666	0.67016
1	rs3820251	4781151	T	C	2790	0.11362	-0.00820037	0.0092473	0.375195
1	rs3820252	4784556	T	C	2789	0.223915	-0.00460276	0.00720321	0.522831
1	rs16839524	4785449	T	C	2788	0.15226	-0.000747702	0.00846966	0.929654
1	rs3766962	4788354	T	C	2789	0.150233	0.00112895	0.00849557	0.894283
1	rs3766964	4792184	C	T	2780	0.188849	0.00187305	0.00782917	0.81092
1	rs3753702	4799200	T	C	2789	0.0530656	-0.0045026	0.0133157	0.735256
1	rs7532708	4806207	A	G	2788	0.198529	0.00168864	0.00743062	0.820226
1	rs368808	4806381	G	A	2787	0.104234	-0.00822334	0.00968759	0.395963
1	rs72639906	4813360	T	C	2789	0.0527071	-8.00366e-05	0.0134008	0.995235
1	rs523141	4819667	A	G	2788	0.282819	-0.0033841	0.00651351	0.603376
1	rs426095	4828063	A	G	2788	0.0600789	-0.00758863	0.0125771	0.546264
1	rs7518471	4828606	T	C	2789	0.0620294	0.00339882	0.012415	0.784263
1	rs423285	4831076	T	C	2790	0.449462	-0.00402418	0.00597067	0.500317
1	rs12030265	4831752	T	C	2790	0.367563	-0.00175595	0.00619569	0.776859
1	rs399377	4835375	C	T	2788	0.454986	-0.00347338	0.00597725	0.561173
1	rs9426506	4844376	T	C	2790	0.062724	-0.000163875	0.0123956	0.989452
1	rs4654460	4847845	A	G	2790	0.0915771	0.00439085	0.0105122	0.676173
1	rs16839670	4858666	C	A	2789	0.188419	-0.00455921	0.00773731	0.555693
1	rs17345280	4859537	C	A	2788	0.0498565	0.0134435	0.0138215	0.330727
1	rs760817	4863913	T	C	2788	0.356528	-0.000556499	0.00618342	0.928288
1	rs10799262	4872571	A	G	2779	0.288413	-0.00582546	0.00661119	0.378236
1	rs10915611	4872651	T	C	2782	0.0878864	0.00114879	0.0106344	0.913975
1	rs2050010	4880917	A	C	2788	0.1901	-0.0076334	0.00769129	0.320967
1	rs2181699	4888012	T	G	2788	0.357963	0.00177081	0.00618208	0.77454
1	rs12028621	4888723	T	A	2780	0.0514388	0.0107972	0.0136585	0.429228
1	rs10799265	4889604	T	C	2788	0.253945	-0.00239366	0.00691172	0.729103
1	rs11805663	4906358	T	A	2787	0.470757	0.00761193	0.0059878	0.203643
1	rs10915626	4906783	A	G	2788	0.45104	0.00632953	0.00603813	0.294518
1	rs6683849	4908901	G	A	2789	0.364468	-0.00546448	0.00625389	0.382242
1	rs6693945	4911172	C	T	2789	0.345106	-0.00697108	0.00631515	0.269652
1	rs7549868	4912726	G	A	2789	0.270527	0.00900019	0.00674735	0.182241
1	rs6426440	4914910	C	A	2789	0.203299	0.000609028	0.00743282	0.934696
1	rs10915645	4928187	G	T	2789	0.476694	0.00847893	0.00599107	0.156992
1	rs7512035	4929802	G	A	2790	0.479211	0.00832379	0.00598414	0.164233
1	rs76647621	4931045	A	G	2789	0.185192	-0.00144022	0.00779598	0.853433
1	rs12044914	4932655	A	C	2788	0.188486	0.00209394	0.00784173	0.789449
1	rs7539101	4940715	T	C	2789	0.433309	0.0034546	0.00610942	0.571764
1	rs7548372	4943523	A	C	2684	0.446349	0.00369029	0.00609419	0.544819
1	rs12061881	4946268	T	C	2787	0.0907786	-0.00183382	0.0104579	0.860802
1	rs6664880	4952788	G	A	2790	0.377957	0.00143149	0.00622552	0.818139
1	rs12025356	4954746	A	G	2789	0.145393	-0.0109507	0.00852656	0.199037
1	rs6426446	4955862	T	C	2789	0.426856	-0.00127152	0.00614631	0.836107
1	rs6678459	4968528	T	C	2789	0.340624	0.00495674	0.00636786	0.436333
1	rs12034557	4971507	T	C	2789	0.145751	-0.0121878	0.00853377	0.153237
1	rs11805753	4973107	T	C	2788	0.330165	0.00148953	0.00647973	0.818189
1	rs12035499	4980692	A	G	2788	0.144907	-0.0132753	0.00849789	0.118243
1	rs942245	4981503	A	G	2790	0.418817	0.00245978	0.00603115	0.683386
1	rs6666453	4987424	G	T	2789	0.379706	0.0042931	0.00622844	0.490652
1	rs12567162	4988063	C	A	2789	0.372714	0.00350766	0.0061957	0.571296
1	rs2898853	4992204	C	T	2789	0.408211	0.00539314	0.00603431	0.371458
1	rs10915683	4996185	A	G	2788	0.457317	0.000767838	0.00609287	0.899714
1	rs12037632	4996661	C	T	2764	0.210384	-0.00750966	0.0073493	0.306866
1	rs10915295	5001488	G	T	2786	0.0626346	0.0299165	0.0122246	0.0143952
1	rs9286971	5003504	A	G	2789	0.343851	0.00903914	0.00639546	0.157548
1	rs9426490	5011402	A	G	2790	0.363082	-0.00929939	0.00629901	0.139857
1	rs10915298	5012301	A	G	2790	0.290681	0.00233693	0.00647513	0.718168
1	rs6656223	5015844	G	A	2788	0.457317	-0.00630061	0.00598733	0.292651
1	rs12029491	5017652	T	C	2788	0.234218	0.00518596	0.00690056	0.452335
1	rs10799145	5021200	G	T	2789	0.428828	-0.00349261	0.00598561	0.559556
1	rs55899550	5021544	A	G	2790	0.071147	0.0138017	0.0115359	0.231535
1	rs72634196	5023291	T	C	2788	0.0649211	-0.00913373	0.0121574	0.452478
1	rs12754637	5023321	A	G	2789	0.337576	0.00447437	0.00631177	0.478391
1	rs7523398	5024385	G	T	2753	0.221758	0.000690634	0.00706621	0.922141
1	rs12025571	5029531	A	C	2790	0.393907	0.00328266	0.00608228	0.589398
1	rs7535462	5033661	A	G	2788	0.15495	-0.00493893	0.00822715	0.548293
1	rs76290374	5034174	A	G	2789	0.313374	1.32817e-06	0.0064713	0.999836
1	rs12757902	5036234	A	G	2786	0.0952979	-0.00529786	0.0102619	0.60567
1	rs12122541	5036622	G	A	2789	0.057189	-0.00150648	0.0129556	0.90743
1	rs898335	5036777	G	T	2790	0.456989	-0.00200377	0.00602698	0.739537
1	rs6666618	5038093	C	A	2788	0.184182	-0.00707661	0.00773848	0.36047
1	rs1563791	5043734	C	A	2789	0.059161	-0.00451905	0.0126937	0.721836
1	rs7365286	5047163	T	C	2787	0.100646	-0.00505306	0.00979651	0.605992
1	rs7418901	5053263	T	C	2790	0.0571685	-0.00678966	0.0128693	0.597788
1	rs10158288	5061519	T	C	2790	0.156452	-0.0059319	0.0081635	0.467449
1	rs10915310	5068210	G	A	2789	0.450699	0.00201293	0.00605663	0.739624
1	rs34951087	5069170	T	G	2789	0.398888	0.000651296	0.00610586	0.915053
1	rs12045336	5070663	G	A	2786	0.269024	-0.00189132	0.00669908	0.777694
1	rs9286975	5073092	G	A	2790	0.332079	0.00100284	0.0063253	0.874028
1	rs79730912	5078999	T	C	2781	0.227077	0.00193714	0.0071019	0.785035
1	rs9439575	5085955	G	A	2786	0.370782	-0.000758114	0.00611501	0.901334
1	rs9439507	5090997	G	A	2789	0.461635	0.00330632	0.00598756	0.580813
1	rs6693990	5094435	A	G	2789	0.139835	0.0043747	0.00872714	0.616177
1	rs10915324	5103621	G	A	2790	0.100896	0.00768364	0.0099569	0.440298
1	rs10915329	5114102	T	C	2789	0.186985	-0.00169606	0.00763755	0.82426
1	rs1563792	5124859	A	G	2790	0.324373	0.000505696	0.00635722	0.936598
1	rs10915335	5136477	T	C	2790	0.308065	-0.00261642	0.00633654	0.679673
1	rs3128687	5141293	T	G	2788	0.483501	0.000365151	0.00598032	0.951312
1	rs10915341	5142552	T	G	2789	0.327537	-0.00821199	0.00634085	0.195288
1	rs3101214	5150534	G	A	2790	0.0851254	-0.00535137	0.0107184	0.617589
1	rs2290848	5151437	C	A	2783	0.0848006	-0.00432789	0.0107702	0.687801
1	rs2242157	5160662	G	T	2790	0.147491	-0.00270342	0.00852003	0.751015
1	rs57000660	5166480	G	A	2785	0.0795332	0.0089771	0.0111567	0.42103
1	rs10733013	5168663	C	T	2788	0.183465	-0.00173478	0.00790589	0.826316
1	rs7513590	5170712	G	A	2789	0.0783435	-0.00460171	0.0112409	0.682266
1	rs10799170	5179530	A	C	2789	0.112227	-0.0158955	0.00965499	0.0996908
1	rs2045587	5183547	A	G	2774	0.0746215	-0.0237128	0.0116335	0.0415183
1	rs6674378	5186247	G	T	2790	0.117921	0.0092805	0.00933627	0.32021
1	rs61762187	5187278	G	A	2790	0.118459	0.00941814	0.00930732	0.311583
1	rs6671889	5192703	C	A	2789	0.191287	-0.00131397	0.00775656	0.865481
1	rs80049372	5193921	C	T	2789	0.0693797	0.00309303	0.0116796	0.791145
1	rs10492925	5195371	C	T	2790	0.475448	0.00382605	0.00595633	0.520645
1	rs4345839	5206639	A	G	2789	0.094299	-0.0026192	0.0102944	0.799163
1	rs12121369	5210124	A	C	2789	0.416458	-0.00293295	0.00612367	0.631972
1	rs17366543	5224616	G	A	2789	0.0600574	-0.00562674	0.012657	0.656641
1	rs61542310	5228983	A	C	2789	0.346002	0.00140156	0.00624572	0.822443
1	rs16840071	5229311	A	G	2790	0.346237	0.00119422	0.00624156	0.848264
1	rs78837890	5232281	T	G	2788	0.0600789	-0.00139477	0.012617	0.911976
1	rs9286977	5233284	A	C	2703	0.313726	-0.000476212	0.0065222	0.941795
1	rs7547229	5240211	T	C	2787	0.257984	0.00725278	0.00691431	0.2942
1	rs4641339	5243848	A	G	2789	0.290068	-0.000222411	0.00652359	0.972803
1	rs10492930	5247082	G	A	2789	0.255647	0.000658642	0.00682739	0.923147
1	rs2722781	5257229	T	C	2788	0.224713	-0.00350234	0.00719498	0.626417
1	rs12043987	5264697	G	A	2783	0.165649	0.00192295	0.00791125	0.807955
1	rs6603821	5267850	G	A	2788	0.490495	-0.00510552	0.00599096	0.394101
1	rs16840190	5282726	T	C	2789	0.226067	-0.0122949	0.00719873	0.0876491
1	rs7546667	5282817	A	G	2790	0.213978	-0.00873483	0.00735974	0.235291
1	rs938962	5283942	T	C	2788	0.442253	-0.0142658	0.00602817	0.0179563
1	rs677735	5295176	A	G	2789	0.220151	0.0149751	0.00725733	0.0390708
1	rs2353169	5296844	C	T	2787	0.24704	0.00427592	0.00693881	0.537742
1	rs586165	5297887	T	C	2789	0.471495	0.00282686	0.0060923	0.642643
1	rs12066405	5302528	A	G	2789	0.484403	-0.00442408	0.00607802	0.466686
1	rs76964255	5303786	A	G	2789	0.0534242	-0.00526805	0.0134697	0.695721
1	rs521430	5307076	T	C	2789	0.42829	-0.00493786	0.00599818	0.41038
1	rs7534404	5309255	A	G	2790	0.194265	0.00469619	0.00753353	0.53304
1	rs78612437	5310840	C	A	2789	0.0523485	-0.00387857	0.0135866	0.775284
1	rs4475768	5312165	G	T	2790	0.111649	-0.005546	0.00959807	0.563383
1	rs6703948	5313445	A	C	2789	0.121549	-0.00615903	0.00919062	0.502766
1	rs12091281	5314737	T	C	2789	0.120832	-0.00594308	0.00920663	0.518589
1	rs72852179	5315344	C	T	2790	0.121505	-0.00613116	0.00917471	0.503963
1	rs72638072	5317014	T	C	2790	0.110573	-0.00371147	0.0095922	0.698811
1	rs630153	5321139	A	G	2790	0.29086	0.0137798	0.00673415	0.0407315
1	rs499416	5324231	C	T	2788	0.341105	0.00961034	0.00648761	0.138516
1	rs579467	5329865	C	T	2788	0.341284	0.00888111	0.00646151	0.169298
1	rs584938	5334079	C	A	2790	0.294444	0.0159926	0.00668416	0.0167291
1	rs4847576	5335599	C	T	2787	0.283997	0.00532243	0.00664163	0.422915
1	rs549155	5338287	T	G	2788	0.330165	-0.0114238	0.00639979	0.0742571
1	rs557477	5346474	T	G	2788	0.336442	-0.013607	0.00630681	0.0309661
1	rs560335	5346800	G	T	2789	0.110613	0.0226031	0.00959263	0.018458
1	rs563939	5347155	C	T	2790	0.395341	0.00696917	0.00604365	0.248853
1	rs4417082	5348270	G	A	2788	0.19835	0.0113041	0.00759216	0.13651
1	rs4514251	5348479	A	G	2784	0.387392	0.00962256	0.00612447	0.116144
1	rs2353174	5350428	C	T	2784	0.372665	0.00858154	0.00615997	0.163585
1	rs1983881	5350989	G	A	2772	0.369769	0.00934471	0.00618932	0.131091
1	rs7522758	5352390	T	C	2789	0.370742	0.00843987	0.00615957	0.170623
1	rs912988	5354844	T	C	2790	0.12957	0.017622	0.00900678	0.0504028
1	rs9439523	5368769	A	G	2789	0.337397	-0.00274551	0.00630588	0.66328
1	rs4478820	5371934	A	G	2790	0.327419	-0.00209017	0.00637049	0.742835
1	rs5026665	5374940	A	G	2789	0.323413	-0.00244277	0.00635888	0.700867
1	rs79729928	5380047	A	C	2770	0.0505415	-0.0116647	0.0138901	0.40103
1	rs9439565	5381250	C	T	2788	0.23637	0.00451564	0.00704706	0.521663
1	rs16840531	5385613	A	G	2789	0.0516314	-0.00912657	0.0136666	0.50426
1	rs2148211	5401364	A	G	2790	0.282796	0.00210363	0.00661943	0.750639
1	rs10915416	5403031	A	G	2770	0.333935	-0.0014473	0.00632498	0.819006
1	rs4129058	5410542	T	C	2783	0.269493	-0.000161111	0.00672608	0.98089
1	rs12752113	5413994	C	T	2786	0.213747	-0.0009314	0.00732484	0.898817
1	rs74219217	5454407	T	C	2790	0.331004	-0.0056036	0.00626075	0.370767
1	rs36194643	5458909	A	G	2790	0.333513	-0.00588437	0.00625734	0.347015
1	rs61763344	5465505	A	G	2788	0.0751435	-0.0148351	0.0115432	0.198729
1	rs61763346	5470084	G	A	2783	0.0718649	-0.0173394	0.0116922	0.138077
1	rs7546092	5473983	G	A	2777	0.364782	-0.00892678	0.00619891	0.149852
1	rs11576458	5475581	T	C	2788	0.193687	-0.00129882	0.00743808	0.86138
1	rs6603835	5475663	A	C	2789	0.392793	-0.00311003	0.00610624	0.610528
1	rs11260646	5478587	G	A	2774	0.190699	-0.00405426	0.00774872	0.600823
1	rs3922826	5485177	G	T	2789	0.127465	0.00533189	0.00906492	0.556405
1	rs6603840	5486898	A	C	2788	0.3533	0.00546762	0.00619868	0.377743
1	rs12755610	5489018	G	A	2790	0.137455	-0.00742968	0.00876529	0.396647
1	rs10907211	5492043	A	C	2787	0.207571	0.000234857	0.00746681	0.974908
1	rs7367086	5497307	T	G	2789	0.23521	0.00387111	0.00705447	0.58318
1	rs12065301	5506194	G	A	2788	0.15477	-0.00293823	0.00838955	0.726169
1	rs11260694	5514194	T	C	2790	0.090681	0.00287337	0.0103889	0.782102
1	rs12568815	5521691	T	C	2788	0.382353	0.00310603	0.00615716	0.613939
1	rs59862356	5528176	A	G	2787	0.385002	0.00331227	0.0061434	0.589777
1	rs7414322	5533601	T	C	2789	0.416458	-0.00331119	0.00602091	0.582355
1	rs12566781	5535339	G	A	2778	0.112491	0.00252853	0.0096291	0.792864
1	rs12023817	5536722	A	C	2787	0.41568	-0.00374555	0.00601525	0.533498
1	rs61759135	5540162	T	C	2789	0.400861	-0.00395739	0.00604895	0.512966
1	rs12045091	5547562	C	T	2789	0.115454	-0.0042706	0.00941456	0.650104
1	rs11260698	5549525	C	T	2790	0.433333	-0.0102937	0.00607329	0.0900907
1	rs9662668	5554049	G	A	2790	0.45914	0.0149605	0.0059752	0.012288
1	rs2071953	5555141	A	G	2788	0.443687	-0.0121036	0.00604171	0.0451417
1	rs2071959	5556067	A	G	2786	0.0987078	-0.0104509	0.0101806	0.304633
1	rs1573738	5561229	T	C	2790	0.450896	-0.0119449	0.00601884	0.04719
1	rs9659669	5563399	A	G	2789	0.449982	-0.01236	0.00602319	0.0401628
1	rs9729649	5572304	A	G	2790	0.451075	0.0151827	0.00598604	0.0112012
1	rs11260635	5578655	C	T	2783	0.176788	0.0122248	0.00790366	0.121931
1	rs9660967	5581798	T	C	2788	0.0869799	0.00329566	0.0106635	0.757276
1	rs2008457	5585215	A	G	2784	0.0862069	0.0030226	0.0107048	0.777667
1	rs7515958	5603850	G	A	2790	0.372043	-0.00892387	0.00620993	0.150709
1	rs80317570	5613767	A	G	2790	0.0983871	-0.0127867	0.0101021	0.205603
1	rs1935764	5615524	A	G	2788	0.0857245	0.000357204	0.0106949	0.973356
1	rs11260644	5618182	T	C	2789	0.43815	-0.00814435	0.00602487	0.176443
1	rs9439613	5623965	T	C	2787	0.462146	0.00912731	0.00600596	0.128584
1	rs7522344	5635316	C	A	2790	0.458065	-0.00881513	0.0060467	0.144884
1	rs904525	5635724	C	T	2790	0.455556	-0.00871676	0.00603881	0.148892
1	rs7549896	5642705	G	T	2726	0.0867572	0.00304244	0.0109102	0.780351
1	rs10907200	5646002	T	C	2786	0.332915	-0.00313598	0.00636205	0.622069
1	rs950601	5659587	T	G	2789	0.304052	-0.0011497	0.00647073	0.858977
1	rs707582	5671786	G	A	2788	0.438486	0.00152039	0.00601078	0.800312
1	rs770718	5674434	T	C	2789	0.316959	0.00269497	0.00646378	0.676727
1	rs9439585	5679368	T	C	2783	0.167086	0.00421966	0.00811302	0.602987
1	rs10157819	5680572	G	A	2788	0.0792683	0.013465	0.0110288	0.222124
1	rs2173541	5684110	T	C	2731	0.406261	-0.000405498	0.00615631	0.947484
1	rs945322	5684301	C	A	2790	0.234767	0.00234799	0.00706113	0.739494
1	rs770682	5689610	T	C	2788	0.475072	-0.0047092	0.00598651	0.431495
1	rs75624280	5693597	C	T	2788	0.0772955	-0.00478998	0.0113003	0.671652
1	rs77597942	5695978	G	T	2789	0.0774471	-0.00505604	0.01129	0.654274
1	rs59791798	5696018	C	T	2790	0.462903	-0.00140538	0.00605717	0.816523
1	rs6690868	5701323	C	T	2789	0.14862	0.0134	0.00849325	0.114629
1	rs17028491	5703552	A	G	2788	0.38576	0.000265847	0.00615294	0.965537
1	rs17028511	5704836	G	A	2782	0.0790798	-0.00613536	0.0112143	0.58431
1	rs12129885	5705919	T	C	2786	0.150036	0.0125606	0.00845348	0.137319
1	rs971816	5707091	A	C	2789	0.374866	-0.00518331	0.00623873	0.406071
1	rs4845812	5707816	C	T	2789	0.494442	-0.00297059	0.00601109	0.621176
1	rs709183	5709728	T	C	2789	0.30208	-0.00435689	0.00653567	0.505007
1	rs707589	5711647	C	T	2789	0.468268	0.00534913	0.00594897	0.368563
1	rs707590	5712831	A	G	2788	0.157819	0.00545154	0.00826075	0.509297
1	rs2454615	5716860	T	C	2786	0.114142	0.0063709	0.00945213	0.5003
1	rs11260671	5717388	T	C	2788	0.487446	-0.00537923	0.00594797	0.365794
1	rs6699073	5719531	A	G	2787	0.139397	-0.00494858	0.00849455	0.56019
1	rs12091928	5721189	G	A	2790	0.141935	-0.00400495	0.0085514	0.639543
1	rs770721	5722405	G	A	2790	0.480824	0.00366843	0.0059762	0.539321
1	rs707580	5724940	T	C	2789	0.349946	0.00532128	0.00632657	0.400292
1	rs7544244	5732221	G	A	2767	0.118179	-0.00629333	0.00921986	0.494869
1	rs771071	5732473	A	G	2783	0.417176	-0.000933613	0.00615951	0.879524
1	rs707593	5736682	G	A	2787	0.0620739	0.00660191	0.0126111	0.600625
1	rs10492948	5738500	A	G	2788	0.0997131	0.0264598	0.0100597	0.00853111
1	rs1695616	5749226	A	G	2788	0.284971	0.00884869	0.00661404	0.18094
1	rs2649070	5750125	C	T	2789	0.392255	-0.00940455	0.006219	0.130476
1	rs770712	5751591	G	A	2789	0.461276	0.0017179	0.0059754	0.773733
1	rs11579682	5752416	A	G	2781	0.0978065	0.00847416	0.00999459	0.396507
1	rs2649072	5754088	A	G	2789	0.461097	0.000777002	0.00601661	0.897245
1	rs2649074	5755428	C	T	2790	0.420789	-0.00494347	0.00609221	0.417113
1	rs75517434	5761968	G	A	2786	0.0961953	0.0113811	0.0100621	0.258021
1	rs770693	5765353	C	T	2741	0.169464	0.000344008	0.00804506	0.965893
1	rs873982	5770265	C	A	2787	0.498744	-0.00564984	0.0058926	0.337659
1	rs2649079	5770702	A	G	2790	0.387276	-0.00977123	0.00609398	0.108841
1	rs1414380	5774876	G	A	2786	0.265075	0.00516544	0.00681766	0.448656
1	rs2244632	5780697	A	G	2789	0.211545	-0.00161919	0.00729794	0.824416
1	rs79895490	5782727	A	G	2790	0.139068	0.00190554	0.00868559	0.826346
1	rs2649084	5784433	T	C	2788	0.351148	-0.00845059	0.00623004	0.174964
1	rs2649083	5784445	A	G	2789	0.157225	0.00165697	0.00814515	0.838799
1	rs1875037	5785135	T	C	2788	0.0767575	0.00358924	0.011105	0.746535
1	rs11260678	5786865	C	T	2773	0.433646	0.00327401	0.00600999	0.585918
1	rs59531141	5795581	G	A	2789	0.100753	0.00155306	0.00984682	0.874676
1	rs12043762	5795600	G	A	2789	0.100574	0.00194105	0.00985252	0.843819
1	rs2649063	5799631	G	A	2789	0.148978	0.000224661	0.00839231	0.978643
1	rs2649066	5802390	A	G	2790	0.143548	-0.003194	0.00849052	0.70678
1	rs12060804	5814154	G	A	2790	0.0955197	0.00114126	0.0102903	0.91169
1	rs80030164	5816959	A	G	2790	0.123477	0.00307824	0.00914701	0.736471
1	rs12076190	5829039	C	T	2790	0.156452	-0.000435537	0.00828563	0.958078
1	rs4129514	5831601	A	G	2789	0.233417	0.00745967	0.0070778	0.291905
1	rs28457723	5840181	G	A	2790	0.0602151	0.00925677	0.0126013	0.462589
1	rs75883988	5858429	T	C	2789	0.31445	0.0123024	0.00645388	0.0566246
1	rs4845818	5861105	A	G	2789	0.0792399	0.0128859	0.0111648	0.248436
1	rs28485858	5864398	T	C	2789	0.129975	0.000298906	0.0089001	0.973208
1	rs9661840	5882333	C	T	2787	0.0669178	-0.00465565	0.0120498	0.699224
1	rs1890191	5887140	C	T	2789	0.118681	0.0114381	0.00922421	0.214971
1	rs1698976	5900795	C	T	2789	0.285945	-0.0115004	0.00651393	0.0774782
1	rs11579662	5901975	T	C	2789	0.143779	-0.00884808	0.00851295	0.298634
1	rs1765719	5905929	G	T	2788	0.188845	0.014551	0.00766282	0.057577
1	rs11121402	5908794	T	C	2788	0.106707	-0.00823945	0.00985384	0.403061
1	rs74051394	5911588	C	A	2785	0.0612208	0.0297743	0.012607	0.0181899
1	rs548726	5913621	T	C	2789	0.107924	0.00155563	0.00961423	0.871459
1	rs11121600	5921042	A	C	2789	0.0749373	-0.0190762	0.0116157	0.100533
1	rs2297791	5927738	A	G	2785	0.0953321	-0.00688346	0.0103497	0.505994
1	rs17432446	5952726	T	C	2789	0.0731445	-0.0198423	0.0117597	0.0915425
1	rs2312464	5960503	A	G	2789	0.218716	-0.00910157	0.00735452	0.215884
1	rs2134551	5961870	G	A	2790	0.15914	-0.00451708	0.00827694	0.585243
1	rs77453462	5970367	T	C	2789	0.193797	0.00773169	0.00759758	0.308843
1	rs12060900	5971314	A	G	2789	0.0709932	-0.0190866	0.0119008	0.108756
1	rs7549324	5982044	G	A	2787	0.229279	-0.0106676	0.00720207	0.138556
1	rs11587241	6022451	C	A	2785	0.0763016	-0.0184096	0.0115723	0.111647
1	rs71629759	6026002	A	G	2789	0.0760129	-0.0196551	0.0115816	0.0896787
1	rs34768831	6031652	T	G	2789	0.0760129	-0.0196551	0.0115816	0.0896787
1	rs4068401	6034001	T	C	2789	0.224632	-0.0101244	0.00726206	0.163274
1	rs11120934	6037603	G	A	2789	0.224991	-0.0103201	0.00726129	0.155244
1	rs12124590	6060238	T	C	2787	0.251346	-0.00103563	0.0069857	0.882145
1	rs1295107	6079392	A	G	2789	0.345285	-0.000630914	0.0062812	0.919991
1	rs6688644	6079975	A	G	2790	0.286918	-0.00177876	0.00661713	0.788074
1	rs72630663	6091437	A	G	2788	0.0581062	0.00415599	0.0127888	0.745204
1	rs1295094	6095199	A	G	2789	0.318035	0.00532041	0.00638862	0.40496
1	rs3789562	6104029	G	A	2787	0.151956	-0.00629522	0.00833285	0.449967
1	rs3789560	6104715	G	A	2788	0.321019	0.00274654	0.00640655	0.668135
1	rs3789553	6117171	G	A	2789	0.361958	0.00562619	0.00620007	0.364174
1	rs72862363	6138659	T	C	2790	0.0858423	0.00222256	0.01076	0.836356
1	rs11121183	6139169	G	T	2789	0.0968089	0.0169554	0.00993671	0.0879455
1	rs11583500	6140540	G	A	2789	0.279132	-0.00385885	0.00664187	0.561248
1	rs2294936	6145365	A	G	2790	0.251075	0.00171885	0.00683187	0.801355
1	rs3747980	6145683	G	A	2785	0.104488	0.0179558	0.00990816	0.0699512
1	rs2273042	6149122	A	G	2770	0.188448	0.00320798	0.0076129	0.673472
1	rs3789529	6153525	A	G	2789	0.37881	0.00509401	0.00621742	0.412608
1	rs3810992	6162601	C	T	2789	0.260308	-0.000116716	0.00671232	0.986127
1	rs3810988	6164029	T	C	2783	0.237873	-6.07282e-05	0.00694061	0.993019
1	rs1883768	6165419	T	C	2788	0.367468	-0.00352813	0.00621032	0.569961
1	rs12094320	6167194	C	T	2781	0.45703	0.00034882	0.00605535	0.954063
1	rs12142108	6170988	A	G	2789	0.416995	0.00188163	0.00600356	0.753962
1	rs1883767	6175489	G	A	2789	0.463248	-0.000378699	0.00603886	0.949997
1	rs2843495	6182321	G	A	2789	0.233776	-0.00165747	0.00714917	0.816661
1	rs2843494	6183926	C	T	2787	0.302835	0.00180362	0.00645732	0.780003
1	rs2235790	6191632	T	C	2786	0.328966	-0.00107405	0.00628851	0.864384
1	rs11121299	6194018	C	T	2790	0.338172	0.0017956	0.00628918	0.775257
1	rs78406496	6199924	A	G	2776	0.405439	-0.00303182	0.00609281	0.618761
1	rs2311389	6200885	A	C	2701	0.279341	-0.0043123	0.00682405	0.527435
1	rs12067480	6205349	T	C	2787	0.423036	-0.00842101	0.00602347	0.162103
1	rs1883606	6207217	T	C	2789	0.312119	0.0083514	0.00640275	0.192116
1	rs9434741	6217859	G	A	2787	0.275206	-0.000823481	0.00665982	0.901593
1	rs731975	6222501	A	C	2790	0.468638	-0.00790614	0.00605189	0.191419
1	rs12039290	6225739	A	C	2789	0.325206	-0.00805945	0.00648839	0.214187
1	rs61062646	6228783	A	G	2773	0.144428	-0.0024715	0.00858624	0.773466
1	rs60925969	6229093	G	A	2790	0.155556	-0.00357759	0.0082511	0.664587
1	rs80166192	6230852	A	G	2788	0.498565	0.00971567	0.00602562	0.106877
1	rs11809884	6232569	T	C	2787	0.12953	-0.00416452	0.00896826	0.642389
1	rs4908863	6247066	T	C	2788	0.129304	-0.00349254	0.0089857	0.697514
1	rs7521209	6248784	C	T	2787	0.129889	-0.00329155	0.00897574	0.713831
1	rs2294714	6257826	C	T	2784	0.431394	0.000769555	0.00610214	0.899643
1	rs3789521	6259043	A	G	2789	0.0853352	-0.00339664	0.0106862	0.750597
1	rs4908864	6263354	T	C	2788	0.262733	-0.00504236	0.00682011	0.459703
1	rs12071731	6276167	G	T	2789	0.0760129	0.00810009	0.0113123	0.473963
1	rs846111	6279370	C	G	2762	0.170348	-0.0074601	0.00799222	0.350603
1	rs9970334	6296238	T	G	2775	0.353514	-0.00181534	0.00626432	0.771977
1	rs12240078	6306912	C	T	2788	0.219333	-0.00266454	0.00726038	0.713621
1	rs12744452	6308695	A	G	2788	0.423422	-0.00450167	0.00603081	0.455398
1	rs4908543	6317983	T	C	2789	0.426676	-0.00553672	0.00602771	0.358334
1	rs35061492	6328483	G	A	2787	0.17779	0.00416751	0.0077949	0.592895
1	rs3789513	6329989	T	C	2782	0.121495	0.00025624	0.0091555	0.977672
1	rs12073007	6343714	C	A	2783	0.129357	-0.0105466	0.00882241	0.231916
1	rs3789500	6352084	A	G	2787	0.147829	-0.0114286	0.00831678	0.169391
1	rs17029372	6361437	T	G	2788	0.159792	-0.0141299	0.00804446	0.0790072
1	rs60285258	6392534	A	G	2759	0.126314	-0.00824509	0.00898298	0.358694
1	rs3827718	6411024	A	G	2788	0.128407	-0.00806424	0.008875	0.363536
1	rs1122448	6412599	G	A	2728	0.156891	-0.012331	0.00824301	0.134671
1	rs17026985	6465054	A	G	2789	0.153281	-0.00577105	0.00819048	0.481057
1	rs57131142	6468160	G	A	2761	0.176748	-0.00931825	0.00778373	0.23125
1	rs7529205	6473294	G	A	2788	0.178623	-0.0101042	0.00769494	0.189152
1	rs74709537	6487801	A	G	2788	0.0518293	-0.0328814	0.013497	0.0148426
1	rs2986739	6548056	G	A	2787	0.278974	-0.00977033	0.00667246	0.143118
1	rs2986742	6550376	C	T	2782	0.282531	-0.0107564	0.0066479	0.10566
1	rs4908899	6561039	T	C	2786	0.101041	0.0124094	0.00993885	0.21182
1	rs2986746	6561300	A	G	2789	0.0968089	0.0029669	0.0102228	0.771644
1	rs2986747	6562784	G	A	2785	0.0850987	0.00872032	0.0107283	0.416313
1	rs4908554	6568387	C	T	2788	0.363343	-0.00590581	0.00621842	0.34225
1	rs3935435	6572175	G	A	2789	0.388311	-0.00271213	0.00613817	0.6586
1	rs4243830	6577871	C	T	2770	0.200181	-0.00491509	0.0074407	0.50889
1	rs4908909	6599041	C	T	2789	0.169595	-0.00657959	0.00792819	0.406597
1	rs11581831	6609958	C	T	2787	0.213671	-0.00114191	0.00725456	0.874925
1	rs4908923	6614535	G	A	2788	0.214311	0.00499659	0.00725167	0.490806
1	rs4908930	6629274	A	G	2789	0.286662	-0.00212137	0.0066057	0.748103
1	rs11587438	6631431	C	T	2790	0.204301	0.00334818	0.00736303	0.649304
1	rs75256375	6649603	A	G	2790	0.0854839	0.00548761	0.0108521	0.613087
1	rs7521134	6657240	T	C	2782	0.17074	-0.00394149	0.00784755	0.615486
1	rs2072948	6679848	T	C	2787	0.166846	-0.00442142	0.00791559	0.576454
1	rs200458	6704635	A	G	2790	0.391935	0.00786044	0.00626958	0.209935
1	rs12145525	6711146	C	T	2789	0.42811	-0.00700943	0.00607565	0.248626
1	rs2235564	6713114	T	C	2789	0.185909	-0.00205461	0.00760892	0.78714
1	rs116345233	6717563	A	G	2788	0.081241	0.00617749	0.0111725	0.58032
1	rs201151	6732424	A	G	2789	0.434923	-0.00735793	0.00604366	0.223428
1	rs189918	6737212	C	T	2657	0.454084	-0.00493111	0.00628211	0.432486
1	rs277679	6783548	C	T	2790	0.464337	-0.00690917	0.00601077	0.250364
1	rs447558	6795230	T	C	2787	0.11159	0.00214725	0.00953433	0.821814
1	rs60527821	6802335	G	A	2767	0.243766	0.00704753	0.00721945	0.328972
1	rs378930	6826467	G	A	2787	0.348044	0.00804845	0.00634746	0.204805
1	rs391674	6832052	G	A	2789	0.107745	-0.000622382	0.00967301	0.948698
1	rs11122144	6835761	A	G	2789	0.258874	0.0121094	0.00691322	0.0798363
1	rs74050914	6837155	C	T	2790	0.258244	0.0119514	0.00690542	0.0835004
1	rs1542899	6853355	G	A	2788	0.253407	0.0107808	0.00701948	0.124577
1	rs17029864	6863342	A	G	2788	0.277977	0.0114656	0.00677287	0.0904808
1	rs659459	6873932	C	T	2789	0.0602366	4.13241e-05	0.0125618	0.997375
1	rs74452797	6899170	C	T	2790	0.329928	0.00940636	0.00639229	0.141152
1	rs72638520	6913481	G	T	2786	0.23313	-0.0112284	0.00711652	0.114613
1	rs6688732	6929760	A	G	2789	0.320007	0.00892543	0.00642812	0.164985
1	rs77773844	6939331	A	C	2789	0.244711	0.00963942	0.00706807	0.172631
1	rs7515502	6963402	G	C	2784	0.274425	0.0107493	0.00680068	0.113965
1	rs11586867	6972393	T	C	2789	0.332019	0.00968631	0.00645042	0.133186
1	rs10864247	6982350	A	G	2790	0.462724	0.00942683	0.00599848	0.116058
1	rs6577395	6991925	C	T	2789	0.181965	0.0066063	0.00771582	0.391886
1	rs72638547	7001078	T	C	2789	0.226784	0.00566469	0.0071458	0.427935
1	rs75821729	7009910	A	G	2780	0.233633	0.00764917	0.00724701	0.2912
1	rs10864251	7011805	A	C	2790	0.413978	0.00896543	0.00615303	0.145095
1	rs11120796	7014330	A	G	2788	0.17109	8.57644e-05	0.00799653	0.991443
1	rs12239076	7014540	G	C	2788	0.170373	-0.000334836	0.00801326	0.96667
1	rs17030082	7029262	G	A	2789	0.367336	0.0116825	0.00620903	0.0598994
1	rs6681529	7052566	A	G	2789	0.45536	0.00671078	0.00595107	0.259463
1	rs78892388	7053487	C	T	2787	0.214388	0.0077936	0.00725999	0.283047
1	rs6693950	7085494	G	A	2789	0.165651	0.00362653	0.0079444	0.648038
1	rs11120820	7087739	A	G	2790	0.101792	0.0049354	0.00994733	0.619786
1	rs4243823	7088855	A	G	2789	0.410541	0.00562184	0.00602182	0.350521
1	rs7553537	7096700	T	C	2788	0.246055	-0.00724828	0.00697858	0.298969
1	rs12728534	7098807	C	T	2777	0.096327	-0.00187246	0.0101964	0.854296
1	rs12025462	7107665	G	A	2790	0.365412	-0.00132626	0.00620141	0.830653
1	rs6577410	7112390	T	C	2789	0.338473	0.00544255	0.00627634	0.385858
1	rs4908595	7119202	T	C	2790	0.32276	0.00676778	0.00638652	0.289283
1	rs117889488	7119514	A	C	2741	0.0512587	-0.0101046	0.0136683	0.459742
1	rs4436414	7120915	G	A	2788	0.459469	0.00402108	0.00596604	0.500314
1	rs555505816	7122726	T	C	2788	0.0767575	0.00562848	0.0112727	0.617566
1	rs34096415	7126357	G	A	2706	0.0944198	-0.00706651	0.0103415	0.494406
1	rs6662527	7129388	T	C	2785	0.451167	-0.00942491	0.00595809	0.11368
1	rs72640062	7130828	T	G	2788	0.19835	-0.00855171	0.00746445	0.251936
1	rs74891443	7131072	G	T	2787	0.157696	-0.00124104	0.00819663	0.879654
1	rs11120831	7131192	G	A	2790	0.389427	-0.00743491	0.00613652	0.225672
1	rs1009113	7143807	A	G	2790	0.259857	-0.00262347	0.00674163	0.697169
1	rs7544611	7148455	T	C	2789	0.350843	-0.00312514	0.00623754	0.616356
1	rs2071917	7150527	G	A	2788	0.357425	0.00220611	0.00617433	0.720864
1	rs2071918	7150577	T	C	2788	0.234756	0.0043035	0.00700044	0.538722
1	rs11120840	7156082	T	G	2790	0.390143	0.00465806	0.00606456	0.44244
1	rs11120841	7157401	G	A	2788	0.125	0.0105436	0.00916308	0.249871
1	rs10779674	7160542	T	C	2789	0.479383	-0.000608357	0.0059861	0.919052
1	rs28446548	7164314	T	C	2764	0.392366	-0.00103401	0.0061542	0.86657
1	rs9434469	7177744	T	C	2789	0.153281	0.0101704	0.00822358	0.216184
1	rs7532024	7179479	T	C	2788	0.446915	-0.00164683	0.00603307	0.784878
1	rs4908443	7179721	T	C	2788	0.359756	-0.00256929	0.0062162	0.679371
1	rs4460663	7186325	A	G	2788	0.418042	0.00421425	0.00607398	0.487795
1	rs12032971	7190806	G	A	2790	0.0951613	0.0132515	0.0102175	0.194651
1	rs11120861	7196125	G	A	2787	0.290276	0.00672484	0.00650889	0.30152
1	rs4908600	7196659	T	C	2790	0.157527	-0.00182964	0.00818403	0.823098
1	rs72641220	7198514	C	T	2780	0.0942446	0.0127063	0.0102897	0.216881
1	rs17030384	7210974	A	G	2788	0.15495	-0.000467053	0.00836386	0.955468
1	rs9434482	7211340	T	G	2790	0.234409	-0.00764099	0.00708274	0.280669
1	rs13376128	7214374	T	G	2789	0.181606	0.00206062	0.00776462	0.790713
1	rs9434483	7217727	G	A	2788	0.168938	0.00388022	0.00794519	0.625285
1	rs10779676	7217906	T	C	2789	0.371997	-0.00537615	0.00616284	0.383018
1	rs4908602	7220970	A	G	2789	0.447293	0.00471526	0.00606747	0.437077
1	rs4908445	7241523	G	A	2790	0.288889	0.0012041	0.00652558	0.853606
1	rs12735487	7245162	A	G	2789	0.169236	0.00175258	0.00799183	0.826419
1	rs4908605	7245434	G	T	2789	0.487092	-0.00460168	0.00591074	0.436258
1	rs11120876	7252366	T	C	2787	0.238608	0.00286993	0.00710943	0.686448
1	rs58258089	7259142	G	T	2789	0.0598781	-0.00478104	0.0127132	0.706867
1	rs2097524	7261498	C	A	2790	0.46147	-0.000666952	0.00603777	0.912042
1	rs78133753	7266233	C	T	2790	0.0577061	-0.0161842	0.0128205	0.206816
1	rs12041336	7266529	A	G	2789	0.0557548	-0.0123816	0.0131371	0.345943
1	rs4908448	7269283	C	T	2789	0.416816	-0.00197471	0.00612215	0.747034
1	rs59833900	7278011	C	T	2789	0.0552169	0.00950128	0.0131447	0.469788
1	rs4243824	7289777	G	A	2786	0.370782	-0.00467691	0.00622757	0.452652
1	rs7524258	7292229	T	C	2789	0.416637	-0.00244943	0.0061024	0.688134
1	rs7521056	7297400	T	A	2788	0.119082	-0.000739007	0.00924786	0.936308
1	rs4908451	7299618	G	C	2789	0.29204	-0.00213027	0.00658486	0.746309
1	rs4908610	7311260	C	A	2788	0.309362	-0.00219826	0.0064679	0.733953
1	rs6701870	7312258	C	T	2789	0.120115	7.47779e-05	0.00919165	0.993509
1	rs6698548	7317541	G	A	2790	0.264695	-0.00231144	0.00678275	0.733267
1	rs10864289	7318448	T	C	2790	0.257348	0.000925432	0.00685293	0.892579
1	rs7515140	7320047	A	T	2782	0.258088	0.000574845	0.00685334	0.933153
1	rs1811132	7322581	T	C	2789	0.49265	-0.00358154	0.00605993	0.554507
1	rs76109818	7324463	G	A	2789	0.12137	-0.00728008	0.00899932	0.418539
1	rs61780041	7324582	A	G	2789	0.104876	-0.00649768	0.00977575	0.50626
1	rs60130788	7325255	G	A	2787	0.382311	-0.00430222	0.0061949	0.487382
1	rs10864290	7326245	A	G	2784	0.402299	-0.00814876	0.0060526	0.178199
1	rs11583441	7327719	C	T	2790	0.120609	0.00397943	0.00911804	0.662521
1	rs2412148	7331060	T	C	2790	0.164158	0.00503298	0.00801855	0.530222
1	rs2412147	7331347	A	G	2789	0.25242	-0.0118952	0.00695711	0.0873057
1	rs7539460	7338706	G	A	2790	0.426165	0.00523725	0.00600136	0.382839
1	rs2001142	7348943	T	C	2788	0.161765	-0.00207708	0.00814003	0.798593
1	rs1894654	7351434	C	T	2790	0.166129	-0.0017221	0.00803023	0.830195
1	rs6577436	7355346	T	C	2790	0.393907	0.00659835	0.0060778	0.277634
1	rs11120896	7361338	A	G	2789	0.391538	0.0063492	0.0060792	0.296294
1	rs4908619	7369931	G	A	2786	0.311199	0.0114063	0.00651966	0.0801992
1	rs12128469	7375258	T	C	2789	0.264432	0.00820064	0.00684003	0.23056
1	rs7543711	7379198	T	C	2790	0.159857	-0.00263203	0.0082575	0.74992
1	rs12041403	7394728	T	C	2789	0.395662	0.00973471	0.00617845	0.11512
1	rs6674628	7399629	T	C	2788	0.221126	0.016667	0.00722553	0.0210724
1	rs705681	7402480	C	T	2787	0.214926	0.00755278	0.00735967	0.304779
1	rs705680	7402502	T	C	2788	0.207138	0.0148928	0.0074263	0.0449191
1	rs763173	7410182	G	T	2742	0.459154	0.0135653	0.00613848	0.0271137
1	rs1894655	7417290	T	C	2788	0.459469	0.012258	0.00613853	0.0458373
1	rs2153862	7417411	T	C	2785	0.458528	0.0124409	0.00614741	0.0429942
1	rs845265	7425417	C	T	2788	0.449964	0.01324	0.00611694	0.0304272
1	rs2040433	7448154	T	C	2789	0.480459	0.0156337	0.00599365	0.00909744
1	rs845231	7448350	C	T	2785	0.490126	0.0147217	0.0060214	0.0144891
1	rs845202	7464375	A	G	2788	0.455524	0.0150779	0.00607432	0.0130559
1	rs7535846	7471157	T	C	2788	0.236729	0.0188777	0.00705367	0.00744408
1	rs11120917	7478076	T	C	2788	0.219512	0.00169339	0.00727523	0.815947
1	rs4908637	7482757	A	G	2788	0.283537	-0.00423572	0.00663406	0.523161
1	rs11120922	7485370	G	A	2789	0.451954	0.0122195	0.00607811	0.0443873
1	rs61772205	7489748	G	A	2769	0.281148	-0.00245874	0.00666621	0.71225
1	rs61229957	7491728	C	A	2790	0.241756	-0.00488069	0.0070547	0.489041
1	rs9988557	7493231	A	G	2786	0.247667	-0.00732084	0.00702097	0.297083
1	rs114258814	7500283	G	A	2789	0.0602366	-0.00425741	0.0124834	0.733069
1	rs17030865	7500586	G	A	2789	0.0740409	0.0294452	0.0115461	0.0107652
1	rs12565108	7501060	T	C	2790	0.3	0.0023523	0.00659038	0.721145
1	rs118097325	7501448	A	G	2787	0.0633297	-0.00808894	0.0122062	0.507529
1	rs1775047	7501823	T	C	2785	0.23447	-0.00388274	0.00713734	0.586439
1	rs61032551	7510062	G	A	2788	0.098099	-0.00498005	0.00999366	0.618258
1	rs6577445	7513025	C	T	2789	0.203837	-0.00670538	0.00727969	0.356994
1	rs1193247	7513252	C	T	2790	0.464516	-0.006146	0.00596547	0.302886
1	rs61772213	7513294	T	C	2787	0.0861141	0.0166183	0.0107779	0.1231
1	rs67725975	7517947	T	C	2786	0.0978105	0.0128905	0.0101915	0.205936
1	rs1750840	7518124	C	T	2789	0.201147	-0.00324995	0.00757746	0.667998
1	rs17030902	7518698	C	T	2787	0.110513	0.00512193	0.00946025	0.588221
1	rs1750837	7520601	T	C	2790	0.46129	-0.00499418	0.00595	0.401268
1	rs1725233	7520629	T	C	2782	0.113228	-0.0119489	0.00944773	0.205965
1	rs1342480	7520980	A	G	2786	0.0836324	-0.007738	0.0108957	0.477586
1	rs11805932	7521479	A	G	2790	0.325806	0.00127845	0.0063176	0.839632
1	rs1616122	7521585	T	C	2790	0.162007	-0.00395581	0.00820036	0.629526
1	rs1725230	7523076	T	C	2790	0.28405	0.00298948	0.006669	0.653961
1	rs6702132	7524476	G	A	2789	0.382216	0.00574795	0.00618864	0.352998
1	rs11804218	7525346	C	T	2785	0.0980251	0.0119794	0.0101022	0.235692
1	rs1201529	7527996	C	T	2790	0.280108	0.000959849	0.00665477	0.885315
1	rs79217813	7532462	C	T	2789	0.116529	0.00540089	0.0093064	0.561684
1	rs11805877	7534326	C	T	2788	0.181671	0.00991995	0.00775591	0.20089
1	rs1149338	7536259	A	G	2786	0.164752	-0.00697462	0.0080379	0.38555
1	rs1193181	7537130	G	T	2788	0.319405	-0.0123843	0.00640516	0.0531758
1	rs2796483	7541345	C	T	2788	0.412482	-0.00603754	0.00610896	0.323001
1	rs74053039	7543000	T	C	2787	0.0905992	0.00771562	0.0104197	0.459006
1	rs12091424	7549740	G	A	2789	0.0801362	0.0042131	0.0109306	0.699912
1	rs1309332	7552461	T	C	2789	0.242022	-0.0090795	0.00696601	0.192438
1	rs7551012	7553395	A	G	2729	0.142909	-0.0199535	0.00847817	0.0185972
1	rs11120948	7555103	C	T	2787	0.130786	0.00771062	0.0089729	0.390162
1	rs10864304	7557152	G	A	2787	0.383925	0.00716446	0.00623997	0.250904
1	rs1750844	7558789	A	G	2743	0.342873	-0.0107296	0.00634357	0.0907564
1	rs1750851	7561152	T	C	2785	0.282944	0.00209738	0.00682338	0.758553
1	rs10864305	7567346	T	C	2733	0.0698866	-0.00176065	0.0116589	0.879965
1	rs1193179	7569602	T	C	2789	0.489423	-0.00392753	0.00599147	0.512133
1	rs7529399	7575666	C	T	2790	0.140323	-0.00760327	0.00853845	0.373211
1	rs2478267	7584814	G	T	2788	0.249103	-0.00602692	0.0068915	0.381822
1	rs2478266	7595233	G	A	2790	0.283154	-0.001314	0.0067088	0.844718
1	rs72865422	7596466	T	C	2785	0.24614	-0.00189182	0.00690101	0.783979
1	rs6577449	7598094	T	C	2788	0.25269	-0.00193768	0.00681465	0.776149
1	rs12407666	7600905	A	G	2788	0.332317	0.00480556	0.00636322	0.450124
1	rs1750824	7603317	G	A	2789	0.280208	0.000312515	0.00672745	0.962949
1	rs4908654	7611606	T	C	2788	0.165352	0.00390144	0.00811371	0.630626
1	rs7417202	7613850	G	A	2789	0.496594	-0.00162042	0.00607671	0.78973
1	rs34681732	7616235	A	G	2788	0.246772	0.0139562	0.00688532	0.042667
1	rs1193159	7616610	T	C	2788	0.34236	0.00337897	0.00626664	0.589749
1	rs17031113	7617484	A	G	2789	0.432054	0.0031977	0.00610688	0.600541
1	rs6697897	7617555	C	T	2787	0.0861141	0.0120532	0.0106793	0.259046
1	rs12043374	7618117	C	A	2790	0.433333	0.00408077	0.00610483	0.503847
1	rs72630513	7670414	A	G	2786	0.0768126	0.00318701	0.0112449	0.776856
1	rs72630514	7670420	G	T	2789	0.0769093	0.00371226	0.011234	0.741062
1	rs12139380	7682237	C	T	2787	0.11733	0.00343436	0.00937126	0.714008
1	rs61014722	7682879	C	T	2788	0.117288	0.00290006	0.00935443	0.756546
1	rs112834828	7701233	A	G	2787	0.0531037	-0.00141937	0.0134599	0.916017
1	rs4908660	7707287	G	A	2786	0.365937	0.00422661	0.00621608	0.496537
1	rs74336519	7711509	C	T	2789	0.21029	0.00407502	0.00733347	0.578434
1	rs9434879	7713021	A	G	2789	0.28218	0.00149576	0.00656172	0.819683
1	rs17031253	7717080	A	C	2780	0.0794964	-0.00461949	0.010952	0.673174
1	rs1891215	7727854	C	T	2789	0.377375	0.00505943	0.00611428	0.407966
1	rs4908473	7731730	C	T	2789	0.281642	0.00877533	0.00665272	0.187149
1	rs77914680	7731876	C	T	2788	0.281743	0.0095923	0.00665954	0.149759
1	rs6673977	7736097	G	A	2781	0.0866595	-0.00848188	0.0106175	0.424371
1	rs1539180	7744767	C	T	2786	0.257179	-0.00117585	0.00679263	0.862568
1	rs7551807	7753948	C	A	2786	0.0904523	-0.00593826	0.0104273	0.569021
1	rs34268176	7755583	T	C	2789	0.103263	-0.00430456	0.00986318	0.662527
1	rs12756299	7758760	C	T	2790	0.338172	-0.00520581	0.00630413	0.408931
1	rs2301488	7792411	T	C	2790	0.382975	-0.01098	0.00615595	0.0744812
1	rs4908688	7795554	T	C	2788	0.33698	0.00296003	0.00636015	0.641643
1	rs2071986	7805208	T	G	2788	0.48906	0.00686689	0.00604385	0.255882
1	rs9919220	7811961	G	A	2788	0.305954	0.00600466	0.00657193	0.360884
1	rs3813809	7828417	A	C	2790	0.2819	0.00112477	0.00667023	0.866092
1	rs2153733	7830262	C	T	2790	0.281183	3.53015e-05	0.00667466	0.99578
1	rs707458	7832212	T	C	2787	0.297094	0.00298995	0.00653279	0.64718
1	rs2071987	7834026	A	G	2787	0.370111	-0.00805973	0.00611959	0.187826
1	rs3753503	7841971	A	G	2789	0.367515	-0.00847459	0.00613505	0.167175
1	rs228729	7845695	T	C	2788	0.268472	0.00669988	0.00679491	0.324127
1	rs836755	7846527	C	A	2787	0.422497	-0.00983147	0.00600594	0.101639
1	rs228642	7863293	T	C	2789	0.190749	0.0106011	0.00769539	0.168328
1	rs228666	7868725	C	T	2790	0.324014	0.00914361	0.00642338	0.154594
1	rs2797685	7879063	T	C	2788	0.490495	-0.00977249	0.0059485	0.100414
1	rs10127838	7881780	T	C	2786	0.140524	0.00587083	0.00870677	0.500131
1	rs2859388	7888215	A	G	2789	0.191825	0.0115044	0.00767091	0.133679
1	rs2890565	7909737	T	C	2790	0.285305	0.00280141	0.00667781	0.674843
1	rs3753500	7911302	C	T	2789	0.393331	-7.91793e-05	0.0061749	0.989769
1	rs228648	7913430	A	G	2790	0.336022	0.00166049	0.00643251	0.796298
1	rs11582983	7916387	C	T	2790	0.0772401	-0.0201591	0.0112424	0.0729536
1	rs707476	7918106	T	C	2788	0.0668938	-0.00802108	0.0121556	0.509339
1	rs2859389	7920423	T	C	2786	0.190057	0.0131767	0.00772111	0.0878991
1	rs504560	7926542	A	G	2790	0.237993	-0.00942165	0.00697497	0.176766
1	rs744000	7934518	G	A	2789	0.489423	-0.00190125	0.00600439	0.751514
1	rs228716	7936272	G	T	2787	0.257804	0.00972865	0.00700846	0.165098
1	rs227147	7955089	A	G	2790	0.143369	-0.0155125	0.00865669	0.0731383
1	rs170551	7955894	A	G	2773	0.287955	0.00650014	0.0066551	0.32871
1	rs227163	7961206	C	T	2789	0.250986	0.0101803	0.00695022	0.142991
1	rs12068202	7961294	A	G	2788	0.393651	0.00102662	0.00607671	0.865841
1	rs679563	7971078	G	A	2789	0.0738616	0.0105164	0.0115262	0.361566
1	rs1776354	7972201	G	A	2786	0.346016	0.00200913	0.00621355	0.746432
1	rs161803	7975789	A	G	2789	0.443707	0.00580525	0.00597247	0.33105
1	rs161826	7980338	A	G	2788	0.443149	0.00609907	0.00598889	0.308489
1	rs863171	7992615	T	C	2788	0.388271	0.00071907	0.00612907	0.906606
1	rs161811	7999602	C	T	2789	0.442094	0.00561465	0.00602646	0.351509
1	rs161810	8000797	T	C	2790	0.444803	0.00624743	0.00601252	0.298772
1	rs10864320	8003064	G	A	2789	0.411617	0.00317972	0.00604343	0.598788
1	rs226474	8009763	C	T	2789	0.0503765	0.0275249	0.0138636	0.0470996
1	rs35675666	8021973	T	G	2789	0.0620294	0.0215063	0.0124921	0.0851424
1	rs3766606	8022197	T	G	2789	0.0616709	0.0217546	0.0125608	0.0832834
1	rs4908488	8024592	C	T	2784	0.0700431	0.0162656	0.0117104	0.164839
1	rs178932	8030300	G	A	2790	0.319176	-0.00668157	0.00634616	0.292408
1	rs74560209	8033226	G	A	2784	0.0621408	-0.00734433	0.0124548	0.555407
1	rs225119	8044361	T	C	2790	0.346774	-0.00167518	0.00625901	0.788974
1	rs12727642	8046672	A	C	2788	0.0606169	0.018506	0.0126923	0.144829
1	rs426561	8057254	T	C	2790	0.274014	-0.0074881	0.00670329	0.263961
1	rs225132	8095500	T	G	2789	0.34905	-0.00173149	0.00627666	0.782654
1	rs225133	8098462	G	A	2788	0.407999	0.00321778	0.00603738	0.59405
1	rs2050198	8111839	G	T	2789	0.0618501	0.023005	0.0126255	0.06844
1	rs55634431	8149549	A	G	2784	0.336207	-0.000364141	0.00630288	0.953929
1	rs72634258	8150638	C	T	2789	0.0614916	0.0195507	0.0126559	0.122396
1	rs7523335	8180210	G	A	2789	0.275726	0.00216891	0.00666514	0.74487
1	rs56296862	8186775	T	C	2790	0.0948029	-0.000847141	0.0102094	0.93387
1	rs4908736	8187211	A	G	2789	0.296881	-0.00471951	0.00645436	0.464649
1	rs12144409	8191889	C	T	2788	0.474175	0.00710682	0.00595572	0.232761
1	rs7545284	8192898	A	G	2787	0.398995	-0.00670004	0.00600544	0.264566
1	rs7529511	8195226	T	C	2790	0.338172	0.00806728	0.00642768	0.209448
1	rs57456491	8200157	G	A	2787	0.264083	0.00167534	0.00679697	0.805308
1	rs12564077	8212425	C	T	2788	0.243902	-0.00111961	0.00696586	0.872308
1	rs11121117	8217303	C	T	2767	0.204012	-0.00800254	0.0075017	0.286079
1	rs10864334	8220106	T	C	2790	0.204301	-0.00799068	0.00746053	0.284142
1	rs17032281	8222156	A	G	2790	0.309498	0.00360614	0.00647252	0.577427
1	rs6663882	8244145	G	A	2787	0.196448	-0.00237808	0.00760297	0.754446
1	rs60650319	8246289	A	C	2787	0.24094	-0.00917119	0.00708612	0.19558
1	rs72635712	8259475	T	C	2789	0.266224	-0.0082804	0.00680395	0.223605
1	rs11121129	8268095	A	G	2788	0.311872	-0.010065	0.00649889	0.121446
1	rs11121131	8272231	A	G	2786	0.301866	-0.0110522	0.00656504	0.0922785
1	rs6683603	8273177	G	T	2790	0.47276	-0.000205362	0.00600447	0.972716
1	rs405689	8273551	T	C	2789	0.23772	-0.00428067	0.00706585	0.544631
1	rs78732195	8274569	A	G	2779	0.0667506	-0.00312507	0.0121489	0.797
1	rs411654	8274807	G	A	2784	0.10722	-0.00417572	0.00984467	0.671449
1	rs428180	8278899	C	A	2786	0.463747	0.00599723	0.00601826	0.319005
1	rs78863888	8279716	C	T	2764	0.2017	-0.00959725	0.00746462	0.198548
1	rs11121137	8287391	A	G	2790	0.475806	0.00249205	0.00605091	0.680452
1	rs6679409	8291894	C	T	2790	0.121147	0.00466663	0.00898812	0.603621
1	rs299499	8292761	G	A	2787	0.178507	-0.006254	0.00782748	0.424302
1	rs17032328	8301494	A	G	2790	0.123297	0.00815211	0.00892976	0.361287
1	rs12403649	8306031	C	T	2789	0.154715	-0.00102565	0.00804596	0.898566
1	rs6697815	8307849	G	T	2770	0.49657	0.00167977	0.00599337	0.779269
1	rs11583166	8310062	A	G	2790	0.0591398	-0.0165044	0.0127759	0.196412
1	rs4301655	8313894	A	G	2790	0.448387	0.000611251	0.00600327	0.9189
1	rs10779700	8325842	C	T	2788	0.415172	-0.00511011	0.00604146	0.397642
1	rs72862657	8336374	T	C	2786	0.225413	0.003746	0.00720282	0.603012
1	rs299689	8352398	T	C	2789	0.185371	-0.00762998	0.00764778	0.318439
1	rs11121153	8362460	G	A	2790	0.306989	0.00196012	0.00644226	0.760931
1	rs966134	8373208	A	G	2789	0.220868	0.00994632	0.00723277	0.169077
1	rs12132135	8382607	G	A	2790	0.170251	0.00827154	0.00798145	0.300041
1	rs12142465	8390054	A	C	2738	0.129291	0.000713263	0.00908596	0.937429
1	rs11586622	8392395	G	A	2788	0.161585	-0.00104428	0.00827437	0.899568
1	rs7520373	8397803	C	T	2789	0.300108	0.00700362	0.00665519	0.292637
1	rs8627	8412935	C	T	2790	0.13405	0.00337047	0.0089503	0.706489
1	rs1064826	8412989	A	G	2789	0.0609537	-0.011601	0.0126209	0.357998
1	rs1058790	8413839	G	A	2788	0.0505739	0.016689	0.0137901	0.226197
1	rs2252865	8422676	T	C	2789	0.0774471	-0.00581461	0.01129	0.606537
1	rs10779702	8423510	A	G	2789	0.0761922	-0.00581423	0.0113311	0.607868
1	rs3765971	8445360	C	T	2790	0.0729391	-0.00827854	0.0115494	0.473501
1	rs2120461	8447722	C	T	2789	0.0774471	-0.00824824	0.0112048	0.461649
1	rs301793	8467534	T	C	2790	0.0551971	0.0180104	0.0132825	0.175116
1	rs301788	8472164	C	T	2789	0.0553962	0.0173012	0.0133114	0.193696
1	rs78054286	8475050	C	G	2783	0.207869	5.68594e-06	0.00750318	0.999395
1	rs301806	8482078	C	T	2790	0.155197	0.00279953	0.00832356	0.736616
1	rs301807	8484823	A	G	2784	0.161638	0.00160982	0.00817866	0.843959
1	rs301797	8487323	A	C	2790	0.0682796	-0.00837015	0.0118807	0.48111
1	rs301798	8488565	G	A	2790	0.0718638	-0.00846533	0.0116469	0.467329
1	rs301799	8489302	C	T	2790	0.164875	0.000823073	0.00812686	0.91933
1	rs302719	8490320	G	T	2788	0.071736	-0.00814752	0.0116906	0.485845
1	rs301800	8490603	T	C	2788	0.053802	0.00520498	0.0134805	0.699413
1	rs172531	8495590	G	A	2788	0.0731707	-0.00705854	0.011601	0.542894
1	rs301801	8495945	C	T	2790	0.0732975	-0.00680928	0.0115893	0.556836
1	rs301802	8497307	T	A	2787	0.157158	0.00259221	0.00829231	0.754581
1	rs4908760	8526142	G	A	2790	0.160036	0.000102767	0.0081999	0.990001
1	rs4908501	8554471	G	T	2788	0.0577475	-0.00374245	0.0128633	0.771097
1	rs6577494	8576925	C	T	2790	0.158244	0.0024216	0.00823107	0.768604
1	rs6678982	8577185	A	C	2789	0.102187	-2.99833e-06	0.0098779	0.999758
1	rs2297867	8586563	C	A	2787	0.0584858	0.00486632	0.0129263	0.70657
1	rs12136689	8601118	C	A	2787	0.0574094	-0.00314215	0.0128538	0.80688
1	rs4581300	8610505	T	G	2789	0.0544998	0.00609181	0.0133564	0.648321
1	rs12122851	8634290	A	G	2790	0.100358	-0.00159663	0.00995485	0.872576
1	rs1934138	8645816	G	A	2790	0.157348	0.000118207	0.00820804	0.98851
1	rs11121203	8648240	C	T	2790	0.103226	-0.0017935	0.00980582	0.854875
1	rs1318218	8658712	T	C	2790	0.157527	-0.000177533	0.00821705	0.982763
1	rs6577513	8702753	G	A	2786	0.162958	-0.00197842	0.0081085	0.807236
1	rs56305243	8725420	C	T	2787	0.106746	-0.00443124	0.00966866	0.64673
1	rs11577530	8743444	T	C	2787	0.106566	-0.00400128	0.00967384	0.679154
1	rs6658881	8751268	C	T	2789	0.0553962	0.00346864	0.0133588	0.795132
1	rs12025126	8759554	T	C	2785	0.200539	-0.00691815	0.00755856	0.360048
1	rs12567592	8788907	T	C	2790	0.101971	-0.00156767	0.0098832	0.873969
1	rs4908777	8804237	G	A	2789	0.118681	-0.00580823	0.0092557	0.530312
1	rs7513880	8839300	G	A	2787	0.155185	-0.000922442	0.00824788	0.91095
1	rs12137865	8868406	G	A	2786	0.112347	-0.00316954	0.00946454	0.737711
1	rs4908518	8892577	A	G	2789	0.193439	0.0044806	0.00755613	0.553198
1	rs12565639	8901391	G	A	2786	0.249462	-0.00071071	0.00700014	0.919131
1	rs11121242	8906301	A	G	2789	0.104159	-0.0111274	0.00997096	0.26443
1	rs11121247	8918795	T	C	2788	0.0573888	-0.0075452	0.0130265	0.562441
1	rs2781065	8926752	T	C	2789	0.0577268	-0.00750321	0.0129488	0.562285
1	rs2781064	8926868	T	C	2790	0.178495	0.00186388	0.00789208	0.8133
1	rs2274971	8931149	C	T	2789	0.240588	-0.000523524	0.00704938	0.940799
1	rs12034719	8960153	G	A	2785	0.289408	0.00116849	0.00663846	0.860279
1	rs7534552	8969219	A	G	2788	0.240495	0.00234183	0.00702944	0.739024
1	rs6665631	8978514	G	A	2787	0.11733	-0.00639928	0.00930624	0.491684
1	rs12144840	8982271	T	C	2788	0.255201	0.000318776	0.00697224	0.963533
1	rs78847327	8985988	A	G	2788	0.314562	-0.000224457	0.00655942	0.972703
1	rs10779706	8986682	G	T	2784	0.14727	0.00505447	0.0085935	0.556416
1	rs2765512	8987259	C	T	2790	0.287634	0.00383404	0.00671949	0.568281
1	rs57081602	8987340	G	T	2783	0.469996	0.00378877	0.00602344	0.529346
1	rs6577539	8989235	G	A	2789	0.0512729	-0.00189997	0.0135556	0.888532
1	rs4609454	8991141	A	G	2789	0.15848	-0.00407591	0.00838989	0.6271
1	rs9434652	8991873	T	C	2788	0.100072	-0.00105823	0.0102135	0.917478
1	rs12091891	9000220	G	A	2789	0.102008	-0.00533295	0.00967822	0.581616
1	rs6692694	9000882	T	C	2789	0.361958	0.000537167	0.00623848	0.931383
1	rs2274326	9009214	T	C	2789	0.228218	-0.00284276	0.0071651	0.691551
1	rs2274329	9009451	C	G	2788	0.1849	-0.00389544	0.00766083	0.611111
1	rs17032907	9010405	T	C	2789	0.377913	0.00159118	0.00616399	0.796298
1	rs3765966	9011722	G	T	2784	0.215876	-0.00120936	0.00728911	0.868225
1	rs12059715	9015954	C	T	2790	0.249283	-0.00632854	0.0069831	0.364795
1	rs2274332	9017091	T	C	2786	0.113424	0.00214813	0.00935406	0.818366
1	rs12126080	9026751	A	G	2790	0.0835125	0.00497282	0.0108176	0.645734
1	rs3737665	9030964	C	T	2790	0.411828	0.00506596	0.00609387	0.405792
1	rs3765963	9034598	A	G	2790	0.220609	0.0130907	0.00724004	0.0705902
1	rs12127547	9036614	G	A	2789	0.0697383	0.00363747	0.0116567	0.755002
1	rs6577546	9039022	G	A	2789	0.154177	-0.00610613	0.00837222	0.465799
1	rs7513804	9045124	C	T	2787	0.168281	0.00424921	0.00818274	0.603559
1	rs875148	9049032	G	T	2789	0.2673	0.0128373	0.00689502	0.0626278
1	rs17392147	9060210	C	T	2763	0.0512124	0.00142083	0.0138285	0.918164
1	rs17033008	9060789	A	G	2785	0.12298	0.0182204	0.00911913	0.0457122
1	rs12047015	9061382	C	T	2789	0.164217	0.00701974	0.00822211	0.393236
1	rs2039631	9068020	T	C	2790	0.129211	0.00396356	0.00895592	0.658081
1	rs7530465	9068386	A	G	2788	0.168938	0.00150144	0.00796528	0.850486
1	rs66463959	9069412	A	G	2789	0.154536	-0.0088992	0.00827574	0.282224
1	rs7537425	9073801	C	T	2789	0.464862	0.0017188	0.00605587	0.776546
1	rs12063980	9074465	T	C	2789	0.203119	-0.00182786	0.0074254	0.805556
1	rs10864381	9095494	G	A	2789	0.335963	-0.00282708	0.00637514	0.657437
1	rs1060998	9100479	A	G	2785	0.204129	-0.0133369	0.00749132	0.0750252
1	rs55909245	9102889	A	G	2789	0.139656	-0.00588716	0.00857495	0.492365
1	rs7521322	9114091	A	G	2790	0.335663	-0.00123822	0.00632709	0.844844
1	rs2505972	9116899	C	A	2789	0.38114	-0.00630021	0.00620012	0.309562
1	rs17842190	9118423	T	C	2790	0.118638	-0.0139818	0.00925525	0.130869
1	rs12145292	9118596	C	A	2786	0.386217	-0.00484269	0.0062041	0.435059
1	rs2478869	9127159	C	A	2788	0.132353	0.0161078	0.00866942	0.0631692
1	rs77917183	9134607	A	C	2779	0.206549	0.0115402	0.00739684	0.118725
1	rs12141742	9135369	C	T	2788	0.263989	0.00587313	0.00675882	0.38487
1	rs12409872	9136721	C	A	2784	0.126976	0.0179084	0.00900813	0.0468089
1	rs17392750	9139460	A	G	2790	0.0532258	0.00997728	0.013204	0.449875
1	rs6673259	9140061	C	T	2789	0.238078	0.00988184	0.00696897	0.156197
1	rs12726360	9140078	C	T	2787	0.450484	0.0137049	0.00592205	0.0206563
1	rs12127491	9140327	T	C	2790	0.19552	-0.0123251	0.00760474	0.105078
1	rs79438229	9151482	G	A	2789	0.0634636	-0.006843	0.0124151	0.581508
1	rs12061999	9153629	C	T	2790	0.260036	0.0125017	0.00681636	0.0666434
1	rs12239636	9155701	T	C	2789	0.138042	0.0178901	0.00863858	0.0383629
1	rs729829	9158997	T	C	2790	0.194803	-0.0137175	0.00759108	0.070754
1	rs17033261	9159671	T	C	2789	0.263356	0.00159737	0.0067513	0.812965
1	rs7555576	9160365	G	A	2788	0.420732	0.00833261	0.00592774	0.159814
1	rs3737669	9164133	G	A	2789	0.485299	0.00916344	0.005843	0.116817
1	rs12135666	9171238	T	G	2788	0.191535	-0.0177457	0.00758505	0.0193061
1	rs78794533	9180726	A	G	2789	0.171208	0.0123898	0.00795385	0.119302
1	rs9786943	9195409	T	C	2781	0.0659835	-0.00785553	0.0120238	0.513544
1	rs4406655	9205179	G	A	2787	0.311625	0.00246499	0.00647138	0.703273
1	rs4620566	9205363	G	A	2780	0.180396	0.00972708	0.00783057	0.214165
1	rs797256	9219466	T	G	2789	0.211366	0.000226805	0.00736939	0.975448
1	rs2516091	9225184	G	A	2789	0.397454	-0.0098941	0.00607712	0.103506
1	rs4908817	9245572	T	G	2788	0.110832	-0.00144344	0.00945044	0.878605
1	rs4908822	9252541	G	A	2789	0.211008	0.00256886	0.00733887	0.726313
1	rs4908823	9256200	A	G	2789	0.209932	0.00286544	0.00734261	0.696353
1	rs2032540	9269638	G	A	2789	0.46289	0.000214412	0.00594505	0.97123
1	rs1009941	9275194	A	G	2789	0.456257	0.00112223	0.00595975	0.850641
1	rs10489436	9285721	G	A	2789	0.466296	0.00231918	0.0058919	0.693861
1	rs9434723	9292282	A	G	2790	0.0729391	-0.0017055	0.011311	0.880147
1	rs2268175	9300608	T	C	2788	0.453372	-0.00435652	0.00591567	0.461464
1	rs12032814	9307230	A	T	2787	0.474345	0.00476259	0.00589122	0.418847
1	rs6662509	9317604	T	C	2788	0.0740674	-0.00359245	0.0112226	0.748887
1	rs17368528	9324213	T	C	2790	0.0455197	0.0217406	0.0144225	0.131707
1	rs9435168	9331952	G	A	2789	0.343313	0.00344012	0.0063057	0.58537
1	rs916384	9333186	C	T	2787	0.0981342	0.0202997	0.00985744	0.0394631
1	rs12093524	9334714	A	G	2788	0.117826	0.0182293	0.00893094	0.0412374
1	rs6688233	9335745	T	C	2787	0.217618	-0.0044554	0.00726593	0.53975
1	rs10746487	9338689	T	C	2758	0.325236	-0.000859156	0.00641627	0.89348
1	rs4071607	9340328	A	G	2787	0.441514	0.00445791	0.00592786	0.452035
1	rs916380	9341038	C	T	2789	0.338293	-0.00168314	0.00628041	0.7887
1	rs9661151	9343799	T	C	2780	0.055036	0.0199009	0.0130476	0.127194
1	rs4465231	9347278	A	G	2790	0.0666667	0.00785447	0.0117909	0.505316
1	rs621846	9358243	T	C	2762	0.164917	-0.00163295	0.00804305	0.839115
1	rs619928	9358681	A	G	2790	0.151792	-0.00241227	0.00831973	0.771858
1	rs9442562	9367908	G	A	2788	0.306133	-0.00535661	0.0065056	0.41029
1	rs630075	9370911	G	A	2788	0.313486	-0.000961625	0.00646696	0.881792
1	rs9726646	9375309	T	C	2783	0.259792	0.0025546	0.00679026	0.706757
1	rs1294046	9379693	A	G	2790	0.30681	0.000408173	0.00645235	0.94956
1	rs3944982	9387506	A	G	2789	0.439046	0.00666228	0.0060375	0.269818
1	rs12749844	9388271	A	G	2787	0.261572	9.46179e-06	0.0066788	0.99887
1	rs732591	9389218	C	T	2789	0.254034	-0.00420979	0.0067766	0.534452
1	rs11121371	9392728	G	A	2788	0.234577	-0.00401461	0.00700751	0.566712
1	rs926247	9394008	T	C	2789	0.490857	0.00699458	0.00601671	0.245022
1	rs2205669	9401282	G	A	2786	0.284817	0.00886669	0.00655808	0.176367
1	rs34317170	9407575	T	G	2786	0.371321	-0.00669151	0.00615523	0.276981
1	rs9730431	9407597	A	G	2789	0.258874	0.0034331	0.00677877	0.612541
1	rs2310919	9415727	A	G	2790	0.299642	0.00940611	0.00649426	0.147513
1	rs553161	9422977	T	C	2787	0.0543595	0.0121943	0.0130533	0.350204
1	rs10864411	9425540	T	C	2790	0.30681	-0.00359123	0.00641515	0.575612
1	rs621655	9426027	C	T	2699	0.339385	0.012626	0.00648201	0.0514327
1	rs2275457	9427869	G	A	2788	0.308286	-0.00715714	0.00639513	0.263074
1	rs9308447	9432390	T	C	2790	0.189247	0.013962	0.00765826	0.0682835
1	rs9729149	9441040	T	C	2789	0.437791	-0.00543705	0.00604349	0.368305
1	rs2095904	9447371	C	T	2789	0.359089	-0.00498245	0.0062799	0.427546
1	rs12086791	9457121	C	T	2750	0.136545	-0.00606104	0.00868728	0.48537
1	rs7414710	9465155	T	C	2789	0.27967	0.000266461	0.00661962	0.967891
1	rs74051661	9465544	G	T	2790	0.078853	-0.022028	0.0110197	0.0456112
1	rs11121406	9466292	A	C	2782	0.424155	0.00140273	0.00601254	0.815529
1	rs74051666	9467570	A	G	2781	0.0783891	-0.0229268	0.0110595	0.038168
1	rs11588546	9476815	C	A	2788	0.248924	0.016954	0.00690461	0.0140706
1	rs78287186	9484559	G	T	2789	0.104159	-0.0141347	0.00965073	0.143024
1	rs7417409	9485454	T	C	2784	0.167565	0.00174665	0.0081285	0.829861
1	rs67798200	9486622	A	C	2789	0.295805	-0.00588459	0.00660113	0.372687
1	rs11121412	9490339	G	A	2787	0.29225	-0.00735174	0.00660399	0.26561
1	rs9700264	9493492	A	G	2788	0.114778	0.0129337	0.00935036	0.166593
1	rs9662295	9500795	A	G	2790	0.348208	0.0145024	0.00632644	0.0218856
1	rs4926481	9503008	T	C	2789	0.295626	0.0130309	0.00641371	0.0421808
1	rs10779724	9504017	A	G	2788	0.248207	0.011439	0.00684631	0.0947545
1	rs79931130	9506751	T	C	2788	0.170911	0.00338426	0.00792761	0.669455
1	rs79200652	9509290	C	T	2788	0.119082	-0.0176744	0.00918536	0.0543308
1	rs4926491	9514846	C	T	2789	0.332915	0.00228967	0.00626496	0.714759
1	rs6695925	9526956	G	A	2787	0.112845	-0.00291745	0.0095183	0.759217
1	rs7418365	9535303	A	G	2788	0.488164	-0.000945995	0.00597718	0.874246
1	rs10157778	9542612	A	G	2790	0.200538	0.0037841	0.00755339	0.616385
1	rs7550613	9562830	A	G	2784	0.452227	0.00189659	0.00615032	0.757799
1	rs77011317	9568755	T	C	2789	0.11151	-0.0100065	0.00958577	0.296535
1	rs113545684	9572348	A	G	2778	0.110331	-0.0092498	0.00965282	0.337937
1	rs7525571	9576675	G	A	2790	0.147849	-0.00463465	0.0084062	0.581403
1	rs7412149	9579964	G	A	2788	0.410868	-0.00660054	0.00616941	0.284672
1	rs12037667	9594670	C	A	2789	0.303155	-0.00551928	0.00656163	0.400267
1	rs12124860	9627103	G	A	2789	0.106669	-0.00456361	0.00963197	0.635644
1	rs56026893	9642329	T	C	2789	0.279312	-0.00516785	0.00672564	0.442261
1	rs9430174	9647137	G	A	2789	0.3019	-0.00531664	0.00657444	0.418697
1	rs60097082	9660299	A	G	2786	0.393934	-0.0078133	0.00620909	0.20826
1	rs56394030	9664754	A	C	2779	0.186398	-0.00465674	0.00768768	0.544687
1	rs10779727	9677853	T	C	2789	0.327716	-0.00709153	0.00647827	0.273664
1	rs4076986	9688512	A	G	2789	0.30943	-0.0046494	0.00660112	0.481224
1	rs4076440	9690476	G	A	2790	0.0544803	-0.00683309	0.0133088	0.607654
1	rs9430506	9693988	C	T	2788	0.182389	0.0171926	0.00764168	0.0244589
1	rs11121465	9696690	G	A	2785	0.406284	0.00785667	0.00604717	0.193865
1	rs9430525	9697895	C	T	2782	0.246046	-0.00598835	0.00692328	0.387062
1	rs4129341	9704925	T	G	2787	0.318622	0.00651738	0.00643427	0.3111
1	rs6540985	9708688	A	G	2789	0.131768	0.00371502	0.00893716	0.677643
1	rs7518793	9711487	C	T	2785	0.227828	0.00979527	0.00721399	0.174522
1	rs4240895	9713386	C	T	2789	0.105952	-0.00157022	0.00972515	0.871731
1	rs58380009	9720496	C	T	2788	0.378587	0.00512333	0.00610436	0.401306
1	rs6677649	9746248	G	A	2786	0.146985	-0.00401244	0.00832909	0.629992
1	rs1135427	9787840	G	T	2789	0.444425	-0.00886455	0.00600917	0.140167
1	rs7550295	9804693	T	C	2786	0.121141	-0.00476002	0.00917301	0.603819
1	rs11674	9811541	G	A	2789	0.165113	-0.00722625	0.00806213	0.370081
1	rs78589157	9815372	A	G	2789	0.0803155	-0.0119516	0.0110542	0.279617
1	rs10746492	9842576	C	T	2789	0.271603	-0.00727207	0.00660056	0.270577
1	rs61479984	9866437	T	G	2790	0.403226	0.000256841	0.00605308	0.966155
1	rs6666296	9890158	T	C	2789	0.219792	-0.00306593	0.00728897	0.674028
1	rs2379107	9911291	A	G	2788	0.261657	-0.00477601	0.00698313	0.494016
1	rs1220405	9922245	G	A	2790	0.286918	0.00984017	0.00662292	0.137339
1	rs2278611	9923101	A	G	2786	0.237437	0.00913517	0.0070829	0.197138
1	rs1660735	9945538	T	C	2787	0.0489774	0.00787138	0.0139287	0.571993
1	rs72858090	9989081	A	G	2790	0.0722222	0.0162396	0.0113815	0.153628
1	rs12064822	10008191	A	G	2786	0.222182	0.00502142	0.00722487	0.487044
1	rs1220421	10008221	G	A	2790	0.393907	0.0142583	0.00615543	0.020538
1	rs6683452	10029913	A	G	2790	0.171864	0.0175204	0.00793697	0.0272828
1	rs11578833	10068175	A	G	2790	0.101792	-0.0109528	0.0098126	0.264336
1	rs3003376	10071301	C	T	2790	0.385842	0.014282	0.00617607	0.0207519
1	rs72861422	10138485	G	A	2789	0.0648978	0.01945	0.012086	0.107551
1	rs9430244	10155283	A	G	2789	0.0969882	0.0135971	0.0100704	0.176953
1	rs12076922	10165301	G	T	2789	0.174794	0.00792367	0.00784486	0.312473
1	rs3762290	10177790	G	A	2789	0.248118	0.0133525	0.0069303	0.054018
1	rs1074461	10203445	C	T	2787	0.305884	0.0087394	0.00642981	0.174083
1	rs6659436	10219202	T	C	2789	0.215669	0.00637457	0.00712815	0.371172
1	rs72864129	10232434	G	A	2789	0.0605952	0.0309535	0.012733	0.0150589
1	rs72864132	10232584	T	C	2789	0.0605952	0.0309535	0.012733	0.0150589
1	rs9783053	10233756	G	A	2789	0.0618501	0.0279961	0.0126255	0.0265942
1	rs7418410	10236402	T	C	2789	0.415382	0.00359553	0.00606499	0.553292
1	rs1046277	10240094	T	C	2789	0.074758	0.0199819	0.0114729	0.0815684
1	rs4348727	10265606	A	G	2789	0.295805	-0.00202084	0.0065954	0.759299
1	rs117391752	10268967	T	C	2789	0.0496594	-0.00551531	0.0138956	0.691434
1	rs6541085	10285709	G	A	2788	0.369261	0.00401442	0.0062313	0.519423
1	rs11584023	10302596	G	A	2788	0.366033	0.00497607	0.00623499	0.42482
1	rs3748576	10342629	G	A	2790	0.465591	-0.00460945	0.00595524	0.438921
1	rs912963	10348042	T	C	2790	0.365054	0.0046447	0.00624246	0.456847
1	rs10492972	10353112	C	T	2788	0.364598	0.00461563	0.00624545	0.459883
1	rs17401966	10385471	G	A	2788	0.291428	-0.00193604	0.00660108	0.7693
1	rs4475756	10387788	G	A	2789	0.364826	0.00421439	0.00623668	0.499204
1	rs2297881	10397567	G	A	2790	0.0736559	0.0206618	0.0115367	0.0732985
1	rs10864453	10407169	G	T	2789	0.367874	0.00394375	0.00623163	0.526825
1	rs1467653	10413123	A	G	2789	0.367874	0.00390547	0.00623163	0.530845
1	rs12738317	10419663	T	C	2790	0.364875	0.0041849	0.0062365	0.502199
1	rs7530167	10453374	G	A	2788	0.291428	-0.00212724	0.00659535	0.747046
1	rs79819846	10458433	T	C	2789	0.0736823	0.0209213	0.0115065	0.0690306
1	rs4846219	10463888	A	C	2790	0.362724	0.00476285	0.00622814	0.444432
1	rs2229688	10473200	A	G	2789	0.0736823	0.0206354	0.011537	0.0736754
1	rs41274480	10479791	A	G	2783	0.0594682	0.0291682	0.0129747	0.0245713
1	rs78459513	10483983	C	A	2789	0.105593	0.00339181	0.00984818	0.730538
1	rs79763829	10484880	A	G	2789	0.0709932	0.0139021	0.0116721	0.23363
1	rs505141	10488314	G	A	2788	0.480093	0.00226972	0.00601126	0.705744
1	rs528713	10488555	G	A	2790	0.479749	0.00223988	0.0060116	0.709451
1	rs597441	10493415	T	C	2788	0.35868	-0.0064041	0.00628784	0.308446
1	rs72867498	10499064	C	T	2789	0.185909	0.00451725	0.00778168	0.561579
1	rs60102421	10502306	T	G	2786	0.129576	-0.00401316	0.00877371	0.647379
1	rs2847337	10502710	A	G	2790	0.167204	-0.00767613	0.00805098	0.340367
1	rs12134590	10516290	G	A	2790	0.262724	0.00630556	0.00673163	0.34891
1	rs636291	10556097	G	A	2789	0.264611	-0.00130534	0.00686591	0.849216
1	rs648324	10556447	G	T	2788	0.186155	-0.00351573	0.00776239	0.650607
1	rs662064	10557251	T	C	2789	0.186805	-0.00354453	0.00773844	0.646923
1	rs10864459	10563609	A	G	2789	0.40104	0.00101996	0.00616392	0.868572
1	rs1755594	10565488	T	C	2785	0.329803	-0.00301715	0.00631776	0.632959
1	rs616488	10566215	G	A	2790	0.317383	-0.00252036	0.00645411	0.696164
1	rs602601	10567058	C	T	2790	0.486918	-0.00264267	0.00600151	0.659695
1	rs604369	10567208	A	C	2790	0.433154	-0.000895949	0.00603623	0.882005
1	rs6540934	10569930	T	C	2789	0.0788813	0.011772	0.0112119	0.293737
1	rs2056417	10581658	A	G	2790	0.190323	-0.00201523	0.00777075	0.795376
1	rs2483678	10582047	T	C	2788	0.197095	0.00106034	0.00746222	0.887005
1	rs2506889	10596022	T	C	2790	0.190323	-0.00127891	0.00775209	0.868962
1	rs4240914	10597217	C	A	2788	0.295014	0.0092519	0.0066873	0.166511
1	rs6681221	10601761	A	G	2788	0.295911	0.0094208	0.00667216	0.157963
1	rs12120962	10609505	A	G	2790	0.334229	-0.00866108	0.00638158	0.174718
1	rs10157111	10613344	G	T	2790	0.34767	0.0097857	0.00631843	0.121441
1	rs12565494	10629562	G	A	2790	0.347312	0.01083	0.00632655	0.0869268
1	rs72641424	10632615	G	A	2789	0.294909	0.0100373	0.00667436	0.132616
1	rs6687430	10633245	G	A	2757	0.241567	-0.000250464	0.00715591	0.972079
1	rs12741973	10638604	T	C	2786	0.331479	-0.00275606	0.00621175	0.65727
1	rs72857041	10644149	A	G	2790	0.170609	0.00638358	0.00796811	0.42305
1	rs72857049	10647924	T	C	2789	0.224453	0.00264065	0.00722452	0.714729
1	rs6540940	10651460	C	T	2790	0.237814	0.000405861	0.00705786	0.954143
1	rs284273	10652977	T	C	2789	0.278774	0.0042473	0.00675513	0.529511
1	rs284271	10654369	A	G	2789	0.314808	-0.000300726	0.00646604	0.962905
1	rs284270	10654552	T	C	2790	0.0980287	0.0114329	0.00997304	0.251636
1	rs3790630	10673094	C	T	2790	0.431362	0.00365626	0.0060116	0.543054
1	rs75827648	10682857	T	C	2790	0.101971	0.00683409	0.0098259	0.486731
1	rs190775	10683683	T	G	2787	0.0954431	0.00190557	0.0101909	0.85167
1	rs2242288	10684098	A	C	2789	0.10147	0.00777702	0.00984318	0.429474
1	rs199867187	10697878	D	I	2782	0.189432	0.00443498	0.00766559	0.562888
1	rs11587145	10704688	T	C	2789	0.107386	0.000479823	0.00964728	0.960332
1	rs778228	10708142	G	A	2789	0.20061	0.00231595	0.00748618	0.757045
1	rs284294	10713765	C	T	2789	0.277698	0.00445536	0.0066984	0.505962
1	rs12073762	10739523	T	C	2787	0.141909	-0.00210857	0.00863161	0.807011
1	rs516243	10750432	G	A	2789	0.147185	-0.00578474	0.00853803	0.498073
1	rs684096	10751153	T	C	2786	0.0583274	0.0060426	0.0127734	0.63617
1	rs118123289	10759597	C	T	2787	0.0690707	-0.00641694	0.0118334	0.587629
1	rs2387232	10759741	T	C	2788	0.0781922	-0.0172715	0.0112227	0.123808
1	rs7514663	10762349	T	C	2722	0.078435	0.015063	0.0110544	0.173002
1	rs7514751	10762432	T	C	2787	0.15662	0.00451878	0.00825343	0.584033
1	rs4845952	10767379	A	G	2788	0.337697	-0.00480171	0.00628796	0.445085
1	rs11805515	10767785	C	T	2680	0.284515	0.00161759	0.00669679	0.809131
1	rs616519	10768002	C	T	2789	0.0837218	-0.0101578	0.0109905	0.355363
1	rs284247	10774856	G	A	2789	0.425421	-0.00383828	0.00600829	0.522933
1	rs706007	10780727	G	A	2790	0.227778	-0.00577714	0.00710697	0.416285
1	rs518789	10787538	T	C	2790	0.151792	-0.000981547	0.00834281	0.906344
1	rs78892927	10788942	A	G	2789	0.132485	0.00493906	0.00890961	0.579338
1	rs284277	10790797	A	C	2789	0.139656	-0.0106093	0.00881085	0.228542
1	rs6540946	10793411	T	C	2788	0.0546987	0.00112352	0.0131526	0.931926
1	rs880315	10796866	T	C	2789	0.359986	-0.00325228	0.00627543	0.60428
1	rs6700479	10800737	T	C	2789	0.175869	0.00622158	0.00791422	0.431793
1	rs560649	10803357	G	A	2785	0.0879713	-0.0155842	0.010578	0.140677
1	rs506203	10803450	A	C	2788	0.17127	0.00437662	0.00809891	0.588924
1	rs72860191	10804219	A	G	2787	0.176713	0.00623363	0.00793941	0.432365
1	rs76892273	10805263	C	T	2786	0.140165	-0.00044234	0.00857089	0.95884
1	rs4845955	10805414	C	T	2789	0.277877	0.0104017	0.00669274	0.120142
1	rs4845844	10805465	G	A	2789	0.164934	0.0123622	0.00804305	0.124291
1	rs4845956	10805468	C	T	2789	0.309609	0.010111	0.00648441	0.118933
1	rs2076492	10808587	G	A	2790	0.174373	0.0142915	0.00785684	0.0689142
1	rs78971008	10810015	T	G	2787	0.134912	0.000288092	0.00870576	0.973601
1	rs1342904	10810317	T	C	2789	0.140731	0.00121145	0.00858355	0.887763
1	rs7519604	10824835	C	T	2790	0.0924731	0.00841957	0.0104076	0.418524
1	rs205488	10827135	C	T	2788	0.359935	0.0017036	0.00623169	0.784564
1	rs205474	10832861	T	C	2789	0.429903	-0.00597381	0.00609174	0.326769
1	rs710137	10842386	C	G	2788	0.148314	-0.0119029	0.00853576	0.163174
1	rs710138	10844444	A	G	2790	0.20914	0.0120497	0.00728203	0.0979819
1	rs10864471	10849645	A	G	2789	0.412334	0.00481469	0.00608931	0.429131
1	rs11121628	10859478	G	A	2789	0.459484	-8.56055e-05	0.00595756	0.988535
1	rs11121629	10860604	A	G	2790	0.497133	-0.000492444	0.00593611	0.933885
1	rs1750861	10869052	C	A	2789	0.132305	0.00946445	0.00899895	0.292924
1	rs1776220	10874522	T	C	2789	0.258874	0.0110751	0.00695313	0.1112
1	rs7547155	10874877	C	A	2790	0.453047	-0.0105168	0.00613457	0.086465
1	rs10779747	10875070	T	C	2789	0.396199	-0.014105	0.00624482	0.0239037
1	rs1776217	10877740	A	C	2665	0.46379	-0.00386222	0.00616795	0.5312
1	rs6540951	10879725	A	G	2786	0.2972	-0.0098838	0.00661314	0.135027
1	rs12744556	10880048	G	A	2789	0.444425	0.00112383	0.00613884	0.854744
1	rs706006	10883314	A	G	2789	0.236823	-0.00652253	0.00703874	0.354103
1	rs572950	10889280	T	G	2790	0.0620072	-0.0123499	0.012453	0.321335
1	rs7555879	10890026	A	G	2789	0.128541	-0.00964294	0.00911795	0.290248
1	rs661352	10890155	T	G	2790	0.212366	0.00613652	0.00738906	0.406263
1	rs497483	10890771	G	A	2789	0.337576	0.00022966	0.00637287	0.971253
1	rs526764	10891687	A	G	2790	0.166129	0.00747698	0.00816806	0.359985
1	rs58177718	10895024	A	G	2786	0.228284	0.00397444	0.0072348	0.582764
1	rs521333	10897690	T	C	2789	0.122266	-0.0103396	0.00928462	0.26544
1	rs555027	10901907	T	C	2787	0.105669	-0.00263637	0.00979232	0.787754
1	rs672270	10907842	C	A	2788	0.0805237	0.0180096	0.0109394	0.0996991
1	rs1292668	10910069	G	A	2788	0.427367	0.00129207	0.00602958	0.830322
1	rs637037	10912551	C	T	2774	0.178262	0.00841686	0.0077306	0.276254
1	rs77903336	10920086	T	C	2789	0.101291	0.00170086	0.00996528	0.864476
1	rs12048262	10920676	G	A	2789	0.100574	0.00142704	0.00996908	0.886175
1	rs1280993	10921228	C	T	2789	0.395482	-0.00560703	0.00610771	0.358606
1	rs7543046	10922467	T	C	2790	0.0634409	0.0246162	0.0123768	0.0467126
1	rs1280989	10924273	A	G	2789	0.193439	-0.00645111	0.00755613	0.393239
1	rs1281001	10929298	A	G	2790	0.386201	0.00642767	0.00615058	0.296
1	rs28521290	10929582	G	A	2789	0.083901	-0.0019253	0.0106293	0.856265
1	rs35787367	10932629	A	G	2789	0.0491215	-0.00010786	0.0136967	0.993717
1	rs6690924	10935265	A	G	2790	0.440323	-0.00490402	0.00589205	0.405233
1	rs11586137	10940895	A	C	2789	0.353711	-0.00265795	0.00611654	0.663888
1	rs12090662	10950061	G	C	2788	0.354376	-0.0032885	0.00612971	0.591624
1	rs6670956	10957719	C	A	2788	0.43203	-0.00257706	0.00587129	0.660715
1	rs75569901	10963618	C	T	2789	0.0614916	0.00538059	0.0123819	0.663886
1	rs7515021	10968479	C	T	2789	0.445321	-0.00365487	0.00597886	0.541002
1	rs67978715	10968701	T	C	2789	0.301721	0.00302348	0.00649042	0.641332
1	rs146441170	10974357	G	A	2787	0.0622533	-0.0103337	0.0124781	0.407587
1	rs6540954	10977102	T	G	2789	0.499821	0.00298695	0.00585215	0.60977
1	rs2387422	10980998	C	T	2789	0.434027	-0.00547901	0.00593291	0.35575
1	rs10779748	10985068	A	G	2790	0.431183	-0.00429737	0.00594188	0.469536
1	rs12748162	10986308	A	C	2787	0.352888	-0.0076773	0.00620168	0.215739
1	rs2387698	10992104	G	A	2789	0.414306	-0.0071709	0.0060254	0.234002
1	rs9803711	10996382	A	G	2789	0.470957	-0.00169825	0.00587713	0.772612
1	rs7527445	10997978	C	T	2788	0.23099	-0.00130923	0.00711062	0.853917
1	rs1925666	10999600	C	T	2788	0.259146	0.00743683	0.00687498	0.279375
1	rs59494995	11001424	A	G	2788	0.256636	0.00704384	0.00691276	0.308221
1	rs6666764	11005495	T	C	2787	0.448511	-0.0033	0.00594965	0.579131
1	rs2275490	11006569	G	A	2790	0.0611111	-0.011397	0.0126457	0.367454
1	rs75130475	11015165	G	A	2789	0.279491	0.00373643	0.0066135	0.572094
1	rs12033594	11019245	G	T	2789	0.478845	0.000924611	0.00595478	0.876607
1	rs4282824	11021064	T	C	2789	0.416278	1.82251e-05	0.00605459	0.997598
1	rs74052097	11028623	T	C	2789	0.307458	-0.00673701	0.00648221	0.298662
1	rs12085319	11029478	T	G	2783	0.463708	-0.00435011	0.00593313	0.463442
1	rs56102775	11029942	A	G	2788	0.29089	-0.00769613	0.00660541	0.243968
1	rs75524741	11031607	C	T	2789	0.15597	0.0091469	0.00822512	0.266109
1	rs2003046	11032827	A	C	2789	0.220868	0.00995306	0.00718788	0.166144
1	rs12565727	11033082	G	A	2789	0.317497	0.00511074	0.00642851	0.426607
1	rs11121667	11038476	T	C	2790	0.307885	0.00663803	0.00649944	0.307101
1	rs7542354	11040385	A	G	2785	0.307002	0.0067462	0.00652162	0.300932
1	rs9430161	11046855	T	G	2788	0.0783716	0.0177167	0.0112697	0.115937
1	rs6704113	11053101	G	A	2789	0.42327	-0.010352	0.00616492	0.0931165
1	rs11121675	11060075	G	T	2790	0.464875	-0.00117088	0.00610068	0.8478
1	rs79373286	11060698	G	A	2789	0.126389	0.00508502	0.00908695	0.575755
1	rs11121676	11063043	T	C	2790	0.40681	-0.00508957	0.00616314	0.408913
1	rs9430335	11072117	C	T	2790	0.151971	0.00164017	0.00844675	0.846037
1	rs2273348	11079077	A	G	2790	0.355018	-0.0036927	0.00638133	0.56281
1	rs1782454	11087835	T	C	2788	0.151901	0.00149307	0.00843821	0.859555
1	rs2273346	11090897	G	A	2785	0.198564	-0.00567871	0.00757681	0.453564
1	rs12711521	11090916	C	A	2789	0.355504	-0.00380645	0.0063693	0.550091
1	rs12142107	11097867	T	C	2789	0.0876658	-0.0046672	0.0105842	0.659241
1	rs140099549	11099247	A	G	2784	0.0540589	0.0130289	0.0133187	0.327957
1	rs7548659	11107439	G	T	2788	0.271162	0.000374937	0.00690127	0.956673
1	rs12121344	11111629	T	C	2756	0.171263	0.00397954	0.00804236	0.620725
1	rs2261217	11127764	C	A	2787	0.208827	-0.00196407	0.00748695	0.793065
1	rs2791654	11129317	G	A	2788	0.208931	-0.00212738	0.00748553	0.776259
1	rs910660	11130643	A	G	2790	0.208781	-0.00202264	0.00748407	0.786961
1	rs72871414	11153739	G	A	2789	0.140194	0.000710422	0.00868186	0.934783
1	rs12133922	11159823	C	T	2789	0.140552	0.000820885	0.00867614	0.924621
1	rs12139042	11167146	A	G	2788	0.0864419	0.0090249	0.0107861	0.402753
1	rs2275525	11169676	T	C	2790	0.128674	0.00547182	0.00896635	0.541689
1	rs17036350	11171226	T	C	2786	0.129038	0.00522697	0.00897919	0.560485
1	rs868080	11184489	T	C	2789	0.128899	0.00549087	0.00897775	0.540797
1	rs2275527	11190646	A	G	2789	0.0847974	-0.0115577	0.0108099	0.284987
1	rs17036411	11209899	C	T	2788	0.0864419	0.00922585	0.0107861	0.392361
1	rs12041740	11236524	G	A	2788	0.214491	-0.00197388	0.00749918	0.792387
1	rs11121696	11238063	C	T	2789	0.0700968	-0.00852981	0.0117618	0.468321
1	rs12124598	11255431	T	C	2789	0.0867695	0.00898082	0.0107446	0.403241
1	rs11121697	11259830	C	A	2789	0.0864109	0.00908306	0.0107858	0.399713
1	rs1010447	11269796	T	C	2790	0.0860215	-0.0130881	0.0107519	0.223496
1	rs12116957	11273418	G	T	2789	0.0865902	0.00859493	0.0107776	0.425171
1	rs74225573	11280994	C	T	2787	0.128633	0.00498645	0.00898572	0.578942
1	rs2076655	11289161	G	A	2788	0.215925	-0.00220039	0.00746942	0.76831
1	rs2788570	11289466	T	C	2788	0.0789096	-0.0110852	0.0111842	0.321611
1	rs7524202	11297762	T	C	2789	0.0856938	-0.0132156	0.0107936	0.220804
1	rs6661859	11301063	T	C	2790	0.127419	-0.0104541	0.00915496	0.253493
1	rs7525957	11318236	C	T	2790	0.127778	-0.0103403	0.00914747	0.258307
1	rs12142905	11318983	C	T	2790	0.0867383	0.00855825	0.010769	0.426783
1	rs77768358	11353244	A	G	2789	0.117963	0.00406464	0.0093044	0.662219
1	rs2788538	11359751	A	G	2783	0.124865	-0.000452118	0.0090672	0.960232
1	rs12134340	11361065	G	A	2785	0.118492	0.00353872	0.00929773	0.7035
1	rs11121720	11364920	C	T	2789	0.124597	-0.000440307	0.00906443	0.961258
1	rs12133728	11375944	C	A	2789	0.0640014	0.00585227	0.0123727	0.636213
1	rs2982380	11395283	C	A	2787	0.103875	-0.00911462	0.00984721	0.354652
1	rs3120819	11400409	C	A	2787	0.256548	-0.00614671	0.00679154	0.365437
1	rs2982384	11401745	A	G	2785	0.216338	-0.00712061	0.00717367	0.320904
1	rs732023	11403648	A	G	2790	0.255914	-0.00592483	0.00677027	0.381506
1	rs3124641	11407333	A	C	2790	0.214875	-0.00690316	0.00726336	0.341905
1	rs11121722	11414172	A	G	2789	0.22535	-0.00785315	0.00709097	0.268083
1	rs733761	11416252	A	C	2789	0.226246	-0.00819159	0.00707507	0.246941
1	rs2744854	11419868	C	T	2788	0.214132	-0.00757045	0.00726749	0.297556
1	rs2788557	11439588	A	G	2785	0.487074	-0.000251917	0.00600356	0.96653
1	rs11121728	11468442	C	T	2788	0.412303	-0.00609792	0.00610294	0.317709
1	rs77867201	11472786	G	A	2790	0.278315	0.014122	0.00663962	0.033426
1	rs2077480	11488203	T	G	2789	0.456436	0.0020447	0.00603032	0.734557
1	rs877309	11489678	G	A	2789	0.279132	-0.0053325	0.0066186	0.420426
1	rs12074336	11490914	G	T	2789	0.100574	-0.0122496	0.0100289	0.221924
1	rs2922240	11493832	C	T	2789	0.386339	-0.011576	0.00612886	0.0589222
1	rs2379152	11494851	A	G	2787	0.473269	0.000932411	0.00600595	0.876626
1	rs56050412	11500412	C	T	2779	0.485966	0.00162025	0.00600859	0.787425
1	rs2379156	11503660	T	G	2790	0.339606	-0.00766506	0.00631126	0.224555
1	rs2379159	11504514	T	C	2789	0.391717	-0.00605803	0.00613503	0.323423
1	rs12026602	11518397	T	C	2790	0.308244	0.000255645	0.00655625	0.968896
1	rs11121742	11520653	G	T	2789	0.163499	0.0213394	0.00803655	0.00792384
1	rs4846010	11531059	A	G	2784	0.134339	-0.00219465	0.00888262	0.804852
1	rs10159458	11534053	A	C	2787	0.235379	0.00791206	0.00707008	0.263102
1	rs7555562	11542957	C	A	2790	0.212724	0.00181553	0.00734003	0.80464
1	rs11121753	11553382	A	G	2782	0.283429	0.00210986	0.00671534	0.753381
1	rs2076465	11562276	T	C	2787	0.47901	-0.00347488	0.00604733	0.565553
1	rs2745265	11574942	T	C	2789	0.283435	0.00291925	0.00675278	0.665521
1	rs2072994	11579470	A	G	2788	0.273135	0.00488533	0.00672757	0.467737
1	rs2076469	11584164	G	A	2788	0.484935	-0.00562542	0.00602673	0.350607
1	rs12044052	11585139	T	G	2790	0.0670251	-0.00461121	0.0121063	0.703282
1	rs2235660	11595331	A	G	2789	0.214952	-0.000365967	0.00738161	0.960458
1	rs2817619	11603063	T	C	2789	0.473467	-0.00334647	0.0060472	0.579995
1	rs2745291	11607932	G	A	2790	0.467384	0.00219795	0.00603404	0.715666
1	rs2817596	11618309	C	T	2788	0.500538	-0.00588546	0.00600171	0.326775
1	rs6698664	11638084	A	G	2789	0.182144	0.00106471	0.00785581	0.892192
1	rs2745276	11641283	G	A	2790	0.482437	0.00309897	0.00598975	0.604891
1	rs2817642	11644173	C	T	2789	0.29957	0.00275534	0.00654448	0.673742
1	rs74055132	11644223	C	T	2790	0.0555556	-0.0106715	0.0128475	0.406182
1	rs2745274	11647129	T	C	2789	0.44317	-0.00535351	0.00592973	0.366619
1	rs7530509	11654491	A	G	2789	0.458767	0.00210331	0.0059296	0.722805
1	rs4364885	11655069	G	A	2789	0.179814	-0.0125888	0.00763158	0.0990318
1	rs761087	11656684	G	A	2787	0.335486	0.00605926	0.00623396	0.331062
1	rs1320986	11659375	A	G	2789	0.12872	-0.0135308	0.00877192	0.122949
1	rs761084	11660710	C	T	2786	0.339734	0.000730485	0.00629907	0.907679
1	rs79395222	11665100	A	C	2790	0.0607527	0.00849481	0.0125561	0.498692
1	rs4846019	11665575	A	G	2788	0.495696	0.00704188	0.00595312	0.236853
1	rs7512822	11668035	G	T	2764	0.35474	0.0014706	0.00632682	0.816197
1	rs734737	11675059	G	T	2790	0.32509	-0.00300569	0.00635004	0.635975
1	rs72868048	11678124	G	A	2789	0.0831839	0.00473497	0.0107595	0.659884
1	rs11121783	11685967	C	T	2786	0.0865039	0.0203975	0.0105683	0.0535983
1	rs77031870	11686554	A	G	2788	0.100072	-0.0161933	0.00987009	0.100872
1	rs17420537	11688722	C	T	2789	0.105235	-0.0163459	0.00965533	0.090467
1	rs80112965	11690369	A	G	2789	0.0562926	-0.0131246	0.0130402	0.314189
1	rs6661641	11690563	C	A	2789	0.412155	-0.010816	0.00605214	0.0739156
1	rs11121787	11694930	A	G	2779	0.321339	-0.00786317	0.00639236	0.218664
1	rs6540986	11702082	A	G	2789	0.452133	0.00710612	0.00600075	0.236332
1	rs6540987	11703843	A	G	2789	0.452671	0.00741673	0.00601033	0.217204
1	rs9614	11710561	G	T	2790	0.493011	0.0125944	0.00597714	0.0351099
1	rs12045158	11711485	A	G	2788	0.452834	-0.00231314	0.00599053	0.699398
1	rs12139487	11717300	C	T	2779	0.0759266	0.0153593	0.011365	0.176549
1	rs2294641	11721854	T	C	2790	0.41362	0.00913817	0.00618274	0.139405
1	rs3820340	11723520	G	A	2783	0.147862	0.00109182	0.00839101	0.896473
1	rs747862	11733075	C	T	2789	0.165651	-0.000167066	0.00812019	0.983585
1	rs878778	11735245	C	A	2789	0.484224	0.00207847	0.00604924	0.731153
1	rs2233025	11735652	A	G	2790	0.164695	0.00788203	0.00805467	0.327794
1	rs2336030	11736600	C	T	2789	0.436357	-4.8971e-05	0.00603035	0.993521
1	rs28924102	11738806	C	A	2787	0.0588446	-0.015295	0.0127256	0.229401
1	rs2233004	11742074	C	T	2787	0.0635092	-0.000206556	0.0121567	0.986444
1	rs11121796	11744797	A	G	2790	0.147312	-0.00169787	0.00848574	0.841414
1	rs2336031	11745459	A	G	2789	0.0810326	-0.00369235	0.0110178	0.737531
1	rs7539455	11754168	G	T	2788	0.412123	-0.00472178	0.00609694	0.438664
1	rs60536251	11761586	C	T	2790	0.0600358	0.0140267	0.0126567	0.267756
1	rs1534988	11761714	T	C	2728	0.123534	-0.00373865	0.00918832	0.684088
1	rs6657454	11765806	A	G	2787	0.0683531	0.0069196	0.0118816	0.560312
1	rs12132907	11766889	A	G	2786	0.164573	0.00145766	0.00801901	0.855759
1	rs12085723	11770557	A	G	2785	0.166427	-0.00371026	0.00805387	0.645027
1	rs55852125	11771521	A	G	2788	0.253945	-0.0114432	0.00691172	0.0977986
1	rs76390929	11772491	A	C	2776	0.064121	0.0155265	0.0125063	0.214422
1	rs74541046	11790925	T	C	2789	0.359986	0.000952862	0.00614635	0.876799
1	rs12743892	11791890	G	A	2788	0.102762	0.00494967	0.00991925	0.617782
1	rs4073489	11801642	G	A	2787	0.460531	0.00380566	0.00612713	0.534523
1	rs12752700	11807426	C	T	2787	0.0893434	0.0131945	0.0104706	0.207618
1	rs17875947	11807759	T	C	2789	0.0494801	0.00264	0.0136557	0.846704
1	rs10864535	11823156	G	A	2771	0.330025	-0.00284685	0.00641967	0.657434
1	rs4845877	11824303	T	C	2787	0.18676	-0.000448033	0.00770414	0.953625
1	rs114941496	11826085	A	G	2787	0.127018	0.0155752	0.00901773	0.0841364
1	rs4845881	11828319	G	A	2789	0.24005	0.0114719	0.00704979	0.103681
1	rs55738118	11838451	T	C	2788	0.0928981	0.0274849	0.0104621	0.0086121
1	rs12561919	11839923	T	C	2753	0.0991645	0.0278842	0.0102413	0.00647466
1	rs3737967	11847449	A	G	2789	0.0980638	0.0273536	0.0102199	0.00743911
1	rs4846049	11850365	T	G	2788	0.199247	0.0178931	0.00761399	0.0187719
1	rs2274976	11850927	T	C	2787	0.0972372	0.0281677	0.0102966	0.00622601
1	rs1476413	11852300	T	C	2789	0.205271	0.0148563	0.00749922	0.047586
1	rs1801131	11854476	G	T	2789	0.196845	0.018074	0.00762522	0.0177743
1	rs1801133	11856378	A	G	2790	0.359857	-0.00200015	0.00621104	0.747429
1	rs17421511	11857788	A	G	2787	0.102081	0.00214053	0.0100221	0.830875
1	rs17037390	11860843	A	G	2788	0.0966643	0.0279682	0.0102727	0.00647754
1	rs9651118	11862214	C	T	2789	0.387953	-0.00738098	0.00612642	0.228289
1	rs17367504	11862778	G	A	2790	0.0973118	0.0355515	0.0102455	0.000520536
1	rs72640244	11869853	G	A	2786	0.0978105	0.0350799	0.0102555	0.000624874
1	rs198392	11879162	A	G	2790	0.204839	0.0217058	0.00750002	0.00380244
1	rs7537765	11887303	G	A	2790	0.0973118	0.0359308	0.0102455	0.000453211
1	rs2272803	11898789	T	G	2787	0.096699	0.0352594	0.0102948	0.000614875
1	rs1023252	11899033	T	G	2739	0.196787	0.0214428	0.00768794	0.00528474
1	rs5063	11907648	T	C	2790	0.0939068	0.0286084	0.0103516	0.00571559
1	rs198389	11919271	G	A	2788	0.155846	0.00449105	0.00826131	0.5867
1	rs79712000	11924030	C	T	2788	0.0753228	0.0198635	0.0114718	0.0833595
1	rs6676300	11925300	G	A	2775	0.17045	0.0146449	0.00800703	0.0673985
1	rs74714707	11926758	T	C	2790	0.0752688	0.0198824	0.0114711	0.0830494
1	rs12562952	11927056	C	T	2788	0.0833931	0.0170131	0.0108522	0.116948
1	rs4846064	11934842	C	T	2789	0.450699	-0.00636807	0.00602146	0.290255
1	rs9661078	11936324	A	C	2789	0.413051	-0.00989064	0.00606379	0.10287
1	rs7554327	11937404	T	C	2788	0.396521	-0.0151086	0.00616196	0.0142096
1	rs4846066	11938050	G	A	2782	0.433501	-0.00963894	0.00604137	0.110603
1	rs2050269	11946489	C	T	2790	0.484767	0.00687074	0.00605103	0.256181
1	rs6667637	11947957	G	A	2789	0.454464	0.00338161	0.00611287	0.580129
1	rs12085006	11958723	A	G	2789	0.436716	-0.00790633	0.00618843	0.201391
1	rs1999594	11959216	G	A	2789	0.436536	-0.00796532	0.00618667	0.197921
1	rs57044570	11959238	G	C	2789	0.443707	0.00192418	0.00611793	0.75313
1	rs7554547	11973888	A	G	2788	0.467001	-0.00407641	0.00605669	0.500921
1	rs2038028	11979556	A	G	2789	0.370921	-0.00981811	0.00631067	0.119757
1	rs11555351	11982580	A	G	2782	0.0591301	0.0125821	0.0127114	0.322257
1	rs1208984	11995176	G	A	2787	0.178866	0.00308223	0.00783433	0.694005
1	rs7513651	11999124	T	C	2788	0.0848278	-0.00413801	0.0108355	0.702541
1	rs4846080	12004999	G	A	2784	0.350395	-0.010025	0.0062817	0.110509
1	rs2336379	12008863	G	A	2788	0.25556	0.0139401	0.0068409	0.0415741
1	rs2273285	12010469	T	G	2691	0.0981048	-0.00629597	0.0101079	0.533367
1	rs2273286	12012409	G	A	2790	0.12957	0.0180516	0.00880931	0.0404477
1	rs2180180	12019369	T	C	2789	0.374148	-0.0012923	0.00625822	0.836403
1	rs3818157	12027308	G	A	2789	0.421119	-0.00405065	0.00609535	0.506341
1	rs76208470	12042298	T	C	2789	0.0756544	-0.00270644	0.011391	0.812196
1	rs4240897	12042755	G	A	2789	0.489064	-0.0059524	0.00598737	0.320145
1	rs2336384	12046063	G	T	2788	0.412841	-0.00546391	0.0060983	0.370267
1	rs41278626	12058802	C	T	2788	0.124641	0.00677287	0.00914015	0.458692
1	rs2295281	12059412	T	C	2790	0.389068	0.0026472	0.00612018	0.665351
1	rs78343636	12059498	A	G	2788	0.125	0.00528195	0.00911736	0.562367
1	rs2236057	12062205	A	G	2787	0.363832	-0.00984349	0.00621707	0.113353
1	rs2295283	12082926	A	G	2789	0.473288	-0.0135035	0.00600161	0.0244504
1	rs12042105	12105048	C	T	2789	0.48261	-0.0170302	0.00601333	0.00462476
1	rs6662024	12113240	G	A	2790	0.459677	0.00794712	0.00605005	0.188994
1	rs12124861	12116317	A	C	2786	0.468593	-0.00963541	0.00600817	0.108776
1	rs6665486	12117901	G	A	2786	0.485463	-0.0105526	0.00601112	0.0791703
1	rs72641053	12128435	G	A	2789	0.127644	0.00625939	0.00898793	0.486165
1	rs4491070	12130051	T	C	2789	0.461456	-0.0103096	0.00600726	0.0861276
1	rs6690493	12135526	G	A	2790	0.221864	-0.000422079	0.00719946	0.95325
1	rs12070530	12138629	G	A	2789	0.0475081	0.00517796	0.0140499	0.712471
1	rs11121854	12142698	T	C	2790	0.0763441	0.000579653	0.0113207	0.959164
1	rs1201114	12144219	G	A	2790	0.229032	-0.00172453	0.00724484	0.811853
1	rs72861968	12151282	A	G	2790	0.0763441	-0.00469147	0.0112348	0.676253
1	rs1201110	12153188	A	G	2785	0.439856	-0.00181666	0.00600234	0.76215
1	rs12092682	12166855	T	G	2790	0.328315	-0.00252935	0.00634882	0.690338
1	rs72641084	12168091	T	C	2789	0.0546791	-0.015402	0.0132908	0.246516
1	rs501525	12180805	C	T	2790	0.304301	-0.00442493	0.00650359	0.496262
1	rs4846096	12183174	A	C	2788	0.243006	-0.00553928	0.00707684	0.433784
1	rs17422381	12184423	A	G	2788	0.343436	0.00948102	0.006282	0.131238
1	rs11569920	12187232	A	G	2788	0.151901	-0.00775698	0.00826389	0.347905
1	rs620894	12188028	A	C	2787	0.360603	0.00534994	0.00624585	0.391689
1	rs1201122	12188482	G	A	2787	0.311267	0.0030721	0.00661535	0.642369
1	rs535068	12189561	A	G	2789	0.384726	-0.000854289	0.00621118	0.890603
1	rs1148472	12194451	T	C	2788	0.183286	0.00305526	0.00780085	0.695311
1	rs476488	12198297	C	T	2776	0.408501	0.00469308	0.00604523	0.437556
1	rs6419481	12198635	T	C	2789	0.293116	0.0059124	0.00653144	0.365348
1	rs630542	12206866	T	G	2788	0.257712	0.00392466	0.0067851	0.562978
1	rs1148461	12213337	G	A	2789	0.296522	0.00464197	0.00649671	0.474911
1	rs816050	12241991	A	G	2789	0.11886	0.00415974	0.00928332	0.65409
1	rs1061622	12252955	G	T	2790	0.181362	-0.00441251	0.00784114	0.573613
1	rs17884213	12263545	T	C	2789	0.0916099	-0.000172413	0.0103762	0.986743
1	rs1061624	12267265	A	G	2782	0.432243	0.00254536	0.00595709	0.669173
1	rs1061628	12267999	T	C	2789	0.320545	-0.00714027	0.00646782	0.269607
1	rs1061631	12268499	A	G	2788	0.102941	0.0054506	0.00979887	0.578041
1	rs5746078	12270222	T	C	2784	0.206537	-0.0117128	0.0074823	0.11749
1	rs235214	12271503	T	C	2784	0.451329	-0.00291476	0.00607727	0.6315
1	rs374450	12305286	A	G	2781	0.220424	0.00890661	0.00728723	0.221624
1	rs3765337	12342599	G	T	2785	0.149013	0.0086894	0.00829243	0.294698
1	rs115361959	12368336	C	A	2790	0.0876344	-0.00167183	0.0105602	0.87421
1	rs6660347	12420300	C	T	2790	0.134946	0.00674186	0.00864918	0.435697
1	rs7547740	12463073	G	A	2788	0.159971	0.0110655	0.00809501	0.171639
1	rs11801678	12467620	T	C	2788	0.131994	0.00633511	0.00875482	0.469303
1	rs76258242	12475878	T	C	2789	0.073503	0.0130257	0.0114869	0.25681
1	rs11121906	12488475	A	C	2788	0.129484	0.00742982	0.00879989	0.398497
1	rs1061030	12569358	T	C	2772	0.0680014	-0.00295624	0.0119353	0.804376
1	rs41279476	12571994	G	A	2787	0.0812702	0.00255086	0.010983	0.81634
1	rs17038052	12587934	C	T	2789	0.147723	0.00809652	0.00832728	0.330907
1	rs7543597	12592282	C	T	2787	0.0789379	-0.0143388	0.0112126	0.200963
1	rs7546779	12593371	T	C	2789	0.408569	-0.00423215	0.006095	0.487453
1	rs4846107	12593561	G	A	2788	0.270086	0.00553223	0.00671101	0.40974
1	rs55836856	12595871	T	C	2790	0.0564516	-0.00626165	0.0130672	0.631804
1	rs760943	12598434	C	T	2788	0.150646	-0.0029502	0.00838337	0.724905
1	rs7521256	12600396	C	T	2785	0.0552962	-0.00567095	0.0131913	0.667269
1	rs77248031	12600845	A	G	2786	0.147344	0.00768303	0.00841801	0.361405
1	rs4846109	12606267	C	A	2764	0.469428	0.00272478	0.00600242	0.649867
1	rs10779770	12606725	A	C	2630	0.465399	-0.000826836	0.00597512	0.88994
[truncated: 370,166 more rows]
