# Supplementary material for: Genome-wide associated variants of subclinical atherosclerosis among young people with HIV and gene-environment interactions
Source: J Transl Med. 2022 Dec 20;20:609. doi: 10.1186/s12967-022-03817-6 (PMC9764595; doi:10.1186/s12967-022-03817-6)
Supplement: Supplementary file 6 — Additional file 6: Summary statistics of GWAS in relation to cIMT among PWH above 45 years old. [file 12967_2022_3817_MOESM6_ESM.txt]

CHR	SNP	POS	A1	A2	N	AF1	BETA	SE	P
1	rs61768207	790465	A	G	1342	0.108048	0.0254568	0.0242975	0.294772
1	rs12127425	794332	A	G	1345	0.147584	0.00417724	0.0212584	0.84422
1	rs28385272	834198	C	T	1347	0.0905716	-0.0335354	0.0261826	0.200254
1	rs4475691	846808	T	C	1335	0.0801498	-0.0291814	0.0269395	0.27871
1	rs6657440	850780	C	T	1350	0.231111	0.00407332	0.017736	0.818353
1	rs7537756	854250	G	A	1350	0.0740741	-0.0517123	0.0284165	0.0687894
1	rs2879816	861630	A	G	1349	0.489993	0.0371165	0.0149664	0.0131386
1	rs9988179	865694	T	C	1350	0.102963	-0.052062	0.02439	0.0327965
1	rs2880024	866893	C	T	1350	0.335185	0.019451	0.0156366	0.213519
1	rs76723341	872952	T	C	1348	0.299332	-0.00405521	0.0159649	0.799489
1	rs3748597	888659	T	C	1350	0.0859259	0.0433437	0.0265169	0.102139
1	rs3828049	889238	A	G	1349	0.0859896	0.0414138	0.0263978	0.116686
1	rs13303010	894573	G	A	1350	0.256667	-0.00625692	0.0171103	0.714602
1	rs13303229	897564	T	C	1350	0.0903704	0.019237	0.0258372	0.456545
1	rs3935066	900730	G	A	1350	0.263704	-0.00861556	0.0170234	0.612785
1	rs3829740	909238	G	C	1350	0.128889	0.0103099	0.0222644	0.643318
1	rs28561399	910473	A	G	1349	0.0533729	-0.0247134	0.0339772	0.467009
1	rs3748588	911101	T	C	1350	0.122593	-0.0585706	0.0226024	0.0095601
1	rs41285816	917640	A	G	1350	0.142593	0.0147867	0.0211479	0.484425
1	rs2341354	918573	A	G	1349	0.194589	0.00115314	0.0186297	0.950644
1	rs6605059	919419	T	C	1350	0.15963	0.0282157	0.0199788	0.157868
1	rs4970414	919501	G	T	1349	0.282431	0.0148127	0.0164146	0.366841
1	rs116781904	919855	A	G	1350	0.0948148	0.0159779	0.0253089	0.527834
1	rs6693747	922009	A	G	1350	0.0992593	-0.00945589	0.025029	0.705581
1	rs74718486	931500	T	C	1349	0.0681987	-0.0213453	0.0300593	0.477638
1	rs1891910	932457	A	G	1350	0.0996296	-0.00843893	0.024998	0.735677
1	rs3128116	941284	T	C	1350	0.167778	-0.0159848	0.0198423	0.420477
1	rs2799064	957898	T	G	1348	0.183976	-0.0250317	0.0187733	0.182411
1	rs28591569	959509	G	T	1350	0.117037	0.0352053	0.0231908	0.128997
1	rs2275811	985460	C	T	1350	0.417037	-0.00223188	0.0147562	0.879778
1	rs2465136	990417	C	T	1348	0.179154	-0.0195328	0.0188125	0.299135
1	rs7526076	998395	A	G	1349	0.100074	-0.0207949	0.0246596	0.399073
1	rs9442372	1018704	A	G	1349	0.207932	-0.00558811	0.018115	0.757718
1	rs12132100	1023788	T	C	1350	0.0685185	-0.0611762	0.0297741	0.0399097
1	rs12731175	1030374	A	G	1350	0.108148	0.00997417	0.0242344	0.680654
1	rs6687776	1030565	T	C	1350	0.187778	0.0015245	0.0189843	0.935996
1	rs6671356	1040026	C	T	1346	0.218053	0.00287422	0.0181688	0.874303
1	rs34381538	1061602	A	G	1350	0.244074	-0.00390394	0.0174873	0.823346
1	rs9329411	1062025	G	A	1350	0.232222	0.0030648	0.0176952	0.862495
1	rs9442373	1062638	C	A	1350	0.453704	0.00742801	0.0148779	0.617593
1	rs4072537	1065296	T	C	1350	0.393333	0.0168898	0.0153397	0.270874
1	rs10907182	1066403	T	C	1343	0.444899	0.010243	0.015097	0.497468
1	rs57527288	1092563	T	G	1348	0.343101	-0.00576866	0.0157221	0.713683
1	rs61768477	1095130	C	T	1349	0.0589325	0.0236538	0.0318927	0.458288
1	rs9442385	1097335	T	G	1350	0.388889	-0.00957487	0.0151243	0.526682
1	rs9660710	1099342	A	C	1349	0.412528	-0.0108639	0.0149502	0.467427
1	rs11260542	1110019	G	A	1350	0.0892593	0.0103178	0.0264279	0.696231
1	rs6671609	1112982	T	C	1349	0.222387	0.0114814	0.0172109	0.504709
1	rs12092254	1113121	A	G	1350	0.0896296	0.0159899	0.0263866	0.544526
1	rs1320571	1120431	A	G	1350	0.113704	-0.0133762	0.0236709	0.572012
1	rs77950429	1120536	A	G	1347	0.116555	-0.00743541	0.0234296	0.750977
1	rs11260549	1121794	G	A	1348	0.473665	-0.00146932	0.0147517	0.920659
1	rs6684820	1124663	G	A	1349	0.175686	0.0125972	0.0197807	0.524229
1	rs10907175	1130727	C	A	1349	0.193106	-0.0121809	0.0188648	0.518478
1	rs58004717	1133930	G	A	1350	0.0907407	-0.0105779	0.0263937	0.688587
1	rs34115518	1150448	C	T	1350	0.193704	-0.0050237	0.0187219	0.788444
1	rs79561057	1157834	T	C	1348	0.21773	-0.00704032	0.0181209	0.697631
1	rs3813199	1158277	A	G	1350	0.217407	-0.00709778	0.0181134	0.695167
1	rs76888271	1158357	G	A	1350	0.217407	-0.00709778	0.0181134	0.695167
1	rs12093154	1178925	A	G	1350	0.218519	-0.00873092	0.0179884	0.627418
1	rs78446752	1183397	T	C	1348	0.217359	-0.0102901	0.0181223	0.570161
1	rs566056983	1183442	G	A	1334	0.295352	-0.0111084	0.0165213	0.501348
1	rs6603785	1186502	T	A	1350	0.3	-0.0122612	0.0163807	0.45415
1	rs116866065	1189605	A	G	1348	0.0660237	0.00770582	0.0302834	0.799142
1	rs1058161	1190523	T	C	1350	0.0966667	0.00267591	0.0251483	0.915261
1	rs72894077	1196374	T	C	1350	0.0774074	-0.0116881	0.0279825	0.676171
1	rs4018608	1203938	T	C	1350	0.41963	-0.0150103	0.015135	0.321311
1	rs12751100	1220954	G	A	1350	0.426667	-0.0100023	0.0149258	0.502772
1	rs11260578	1221138	G	A	1350	0.438889	-0.0139701	0.0147942	0.345017
1	rs3737721	1227897	A	G	1350	0.43037	-0.00705287	0.0149841	0.637861
1	rs62623580	1254255	A	G	1350	0.092963	-0.00121031	0.0261669	0.963108
1	rs3845293	1258246	A	C	1350	0.186296	0.0116272	0.0190503	0.541635
1	rs307377	1269554	T	C	1349	0.0919199	0.0171048	0.0252573	0.498264
1	rs35056373	1297059	A	G	1312	0.0990854	-0.00239066	0.0253654	0.924911
1	rs71628956	1301388	A	G	1350	0.195926	0.00586944	0.0184385	0.750238
1	rs76022438	1302995	A	G	1347	0.193393	0.004696	0.0186121	0.800802
1	rs17160669	1305561	C	T	1350	0.193704	0.00502135	0.0185928	0.787107
1	rs2260423	1314707	A	G	1350	0.0937037	0.0127725	0.0250911	0.610719
1	rs34429643	1316247	A	G	1349	0.122313	0.0171233	0.0222987	0.442543
1	rs1240707	1335302	T	C	1349	0.108599	0.0235029	0.023398	0.315145
1	rs138985554	1361130	C	T	1349	0.104893	0.0308941	0.0240907	0.199699
1	rs143000156	1365759	A	G	1350	0.115185	0.0357146	0.0236462	0.130949
1	rs3843249	1373373	G	A	1350	0.147407	0.0400362	0.0210158	0.0567726
1	rs78727284	1377535	A	G	1348	0.133902	0.025184	0.0218279	0.248602
1	rs138988486	1394069	T	C	1350	0.06	-0.0309604	0.0314351	0.324675
1	rs111938039	1400170	A	G	1349	0.138992	-0.0143255	0.0218203	0.511487
1	rs6690515	1447325	A	G	1350	0.494074	-0.0032631	0.0147669	0.825113
1	rs6669795	1450947	C	A	1348	0.359792	0.0168055	0.0153947	0.274989
1	rs1619925	1452551	A	G	1332	0.323198	0.0164506	0.0156628	0.293582
1	rs1619896	1452566	A	G	1342	0.322653	0.0178095	0.0156272	0.254435
1	rs12032637	1465382	G	A	1350	0.327407	0.0173926	0.0159681	0.276063
1	rs1571149	1474167	A	G	1349	0.138992	-0.0470346	0.0217861	0.0308559
1	rs2031709	1485984	A	C	1350	0.293333	0.0150994	0.0163592	0.35601
1	rs3766176	1486903	C	T	1350	0.462963	0.0185303	0.0149018	0.213686
1	rs1887284	1487059	A	G	1350	0.325556	0.0118799	0.0156123	0.446699
1	rs7531530	1489670	C	T	1348	0.220326	-0.0264007	0.0183314	0.149815
1	rs77167259	1501089	A	G	1348	0.0667656	-0.0220786	0.0303271	0.466604
1	rs6603792	1505041	T	C	1350	0.131481	-0.0479607	0.0221783	0.0305796
1	rs77661767	1510724	T	C	1350	0.0881481	0.00502512	0.0266732	0.850567
1	rs6604983	1521595	G	A	1350	0.202963	-0.0196165	0.0182302	0.281907
1	rs4648786	1521805	G	A	1350	0.331111	-0.017716	0.0160657	0.270148
1	rs28703654	1543311	A	G	1350	0.0781481	0.045991	0.0278566	0.0987406
1	rs4648611	1550702	G	A	1350	0.182963	0.0552985	0.0192838	0.00413587
1	rs78656035	1555718	A	G	1350	0.264815	-0.0273638	0.01685	0.104384
1	rs28635343	1560103	T	C	1350	0.293333	-0.0015899	0.0163643	0.922602
1	rs28464684	1566160	T	C	1349	0.244626	-0.0102047	0.0172802	0.554829
1	rs7531938	1585597	A	G	1349	0.400667	0.0321988	0.0153191	0.0355648
1	rs7532034	1603163	T	C	1350	0.291111	0.00135036	0.0165562	0.934995
1	rs7520934	1615348	A	C	1350	0.498148	-0.00711007	0.0149268	0.63384
1	rs9442411	1619767	T	C	1350	0.154444	-0.00427999	0.0205223	0.834797
1	rs11488591	1635565	T	C	1301	0.241353	-0.00881084	0.0176015	0.616671
1	rs2076327	1686962	T	C	1349	0.307635	0.0181013	0.016214	0.264251
1	rs17162855	1695831	C	T	1350	0.20037	-0.00583335	0.0192239	0.761552
1	rs6603811	1706136	T	C	1350	0.12037	0.0207211	0.0235113	0.378142
1	rs7531583	1706160	A	G	1350	0.33	0.023964	0.0159376	0.13268
1	rs10907185	1733219	A	G	1350	0.336667	0.0050658	0.0159773	0.751196
1	rs2180311	1748734	C	T	1350	0.454815	-0.0158595	0.0152879	0.299553
1	rs4648727	1776269	A	C	1349	0.342476	0.0187374	0.0156526	0.231277
1	rs7525092	1810090	T	C	1350	0.167778	-0.0180284	0.0201595	0.371167
1	rs6603802	1812521	C	T	1350	0.506667	0.0116663	0.0151183	0.440311
1	rs71511317	1830151	T	C	1328	0.177334	0.00940671	0.0194201	0.628115
1	rs2474460	1844046	T	C	1350	0.349259	-0.0209077	0.0159225	0.189153
1	rs2247560	1846765	A	G	1350	0.434815	-0.0027794	0.0151066	0.854025
1	rs28710181	1847531	T	C	1347	0.178545	0.0078976	0.0198915	0.691342
1	rs28633659	1854546	T	C	1349	0.179021	0.00709192	0.0198184	0.720459
1	rs941530	1858309	T	C	1350	0.385556	-0.0011063	0.015374	0.942635
1	rs45489198	1859176	C	T	1350	0.178889	0.00705459	0.0198151	0.721825
1	rs60609500	1860997	A	G	1349	0.17828	0.00727679	0.019885	0.714407
1	rs2803316	1865298	A	G	1350	0.383704	0.0013107	0.015414	0.932235
1	rs4648597	1881361	T	C	1350	0.101481	0.000442184	0.0243525	0.985513
1	rs28624830	1885769	A	G	1350	0.101481	-0.0011368	0.0244488	0.962914
1	rs3795289	1886863	C	T	1350	0.101852	-0.00212609	0.02442	0.930621
1	rs28548017	1887019	A	G	1350	0.15963	0.00101904	0.0204314	0.960221
1	rs3820011	1888193	A	C	1350	0.198148	-0.0100702	0.0185786	0.587796
1	rs28499066	1888682	C	T	1345	0.145353	-0.00510786	0.0211472	0.809138
1	rs78927713	1891034	T	C	1349	0.06894	0.000780939	0.0295856	0.978942
1	rs28446828	1891156	T	C	1346	0.13373	0.00821959	0.02236	0.71317
1	rs4648601	1899861	T	C	1350	0.244815	-0.00479659	0.0170103	0.777958
1	rs16824588	1900232	C	T	1350	0.312593	-0.00478772	0.0161504	0.76689
1	rs140992306	1901753	T	C	1349	0.0652335	-0.0211071	0.0300473	0.482391
1	rs4648742	1912583	G	T	1350	0.228148	-0.00840003	0.0178971	0.638818
1	rs4648746	1914487	G	A	1350	0.424074	-0.0144906	0.0149795	0.333364
1	rs4233028	1918191	A	G	1341	0.485831	0.0160859	0.0148132	0.277514
1	rs13303332	1923129	A	G	1347	0.394952	0.00369228	0.0153345	0.809724
1	rs6662278	1923507	T	C	1350	0.107778	0.00580615	0.0242622	0.810867
1	rs6605081	1930754	T	C	1350	0.139259	0.065364	0.0210117	0.00186558
1	rs28706276	1933267	A	G	1350	0.120741	-0.0146406	0.0231558	0.527214
1	rs56351829	1935509	C	T	1349	0.283173	-0.0274249	0.0168979	0.104596
1	rs28550169	1939826	T	C	1350	0.407037	0.0147862	0.0149965	0.324143
1	rs6656398	1941929	A	G	1349	0.29874	-0.0023009	0.0166463	0.890064
1	rs13303016	1946591	G	A	1350	0.176667	-0.0335097	0.0200512	0.0946802
1	rs16824627	1962633	A	G	1350	0.494074	-0.0138291	0.0148922	0.353089
1	rs6661694	1978655	A	G	1350	0.0766667	0.00629136	0.0282328	0.823661
1	rs61709121	1979842	G	A	1350	0.0781481	0.00204875	0.0280295	0.941732
1	rs75148117	1980170	A	C	1349	0.0963677	-0.00448082	0.0255063	0.860549
1	rs28668690	1985705	A	G	1349	0.330245	-0.00930944	0.0159279	0.558902
1	rs1878747	1991162	A	G	1350	0.460741	-0.016156	0.014805	0.275161
1	rs28622246	1997161	T	C	1350	0.202222	-0.00448357	0.0189257	0.812732
1	rs4454477	2000337	A	G	1350	0.137407	-0.00212378	0.0218138	0.922441
1	rs76394063	2002926	C	T	1349	0.114529	0.00372083	0.0235411	0.874412
1	rs74322154	2003591	C	T	1350	0.0888889	-0.0267692	0.0265827	0.313928
1	rs28652946	2008688	T	C	1350	0.355185	-0.0135773	0.0152097	0.372033
1	rs13303130	2019070	A	G	1349	0.12083	-0.0117969	0.0226035	0.601737
1	rs13303198	2020905	T	C	1349	0.119348	-0.0133492	0.0227607	0.557538
1	rs2459995	2024256	A	G	1350	0.0448148	-0.0270093	0.0360315	0.453495
1	rs908743	2038824	A	G	1350	0.135926	0.022644	0.0220791	0.305086
1	rs4648807	2040898	T	C	1349	0.495923	0.017838	0.0147688	0.227118
1	rs4648808	2040936	T	C	1350	0.182963	-0.00569437	0.0193419	0.768448
1	rs76198274	2044962	T	C	1350	0.0488889	-0.048105	0.034984	0.169114
1	rs3107146	2047584	T	C	1350	0.0751852	-0.0156187	0.0282889	0.580869
1	rs11589827	2055856	G	A	1348	0.166543	-0.0168952	0.0197274	0.391756
1	rs118137464	2058091	G	A	1350	0.0911111	-0.0160487	0.0262324	0.540676
1	rs425277	2069172	T	C	1350	0.214815	0.039238	0.0180229	0.0294722
1	rs424079	2071340	C	A	1348	0.295994	0.0284565	0.016401	0.0827325
1	rs427811	2075560	G	T	1345	0.222677	0.0416209	0.0177623	0.0191183
1	rs385039	2077409	G	A	1349	0.219422	0.0397202	0.0178795	0.0263135
1	rs34944978	2082829	A	G	1349	0.0778354	-0.0148458	0.0276485	0.591304
1	rs262654	2089526	A	G	1350	0.219259	0.0402566	0.0178749	0.024314
1	rs262652	2090816	C	T	1348	0.218101	0.0395337	0.0179314	0.0274736
1	rs626479	2110260	A	G	1350	0.217778	0.0413857	0.0179209	0.0209242
1	rs77958421	2112099	C	T	1348	0.078635	-0.0281562	0.027409	0.304298
1	rs262687	2117155	A	G	1350	0.217778	0.0413857	0.0179209	0.0209242
1	rs1105270	2141945	T	C	1350	0.373333	0.0101676	0.0153826	0.508622
1	rs7512482	2146966	C	T	1350	0.134074	-0.0114205	0.0215452	0.596063
1	rs2460000	2156362	A	G	1350	0.225185	0.010004	0.0178349	0.57485
1	rs262680	2167149	C	T	1350	0.38	0.0041271	0.0152081	0.786103
1	rs867635	2168604	T	C	1350	0.197407	0.0148586	0.0185005	0.42189
1	rs10910033	2173179	A	G	1349	0.430319	0.01286	0.0145134	0.375578
1	rs263526	2173504	C	T	1350	0.232963	0.0298547	0.0172832	0.0840996
1	rs260513	2180524	A	G	1348	0.424703	0.0314524	0.0149988	0.0359942
1	rs12084736	2189580	T	C	1350	0.385926	-0.0246661	0.0149712	0.0994415
1	rs10910045	2205527	A	G	1347	0.0642168	-0.0134879	0.0310181	0.663678
1	rs12047069	2205548	A	C	1350	0.102963	-0.013492	0.0244284	0.580738
1	rs12045693	2205581	C	A	1350	0.47	-0.0284343	0.0150974	0.059648
1	rs6671815	2207480	G	C	1348	0.453264	0.00392706	0.0149804	0.793209
1	rs3795275	2209780	A	G	1350	0.116667	-0.00454384	0.0230679	0.843846
1	rs75187898	2215913	C	G	1350	0.0514815	-0.0104033	0.0332208	0.754163
1	rs4648821	2216368	T	G	1350	0.392222	-0.00875228	0.0152532	0.566102
1	rs6689315	2216391	G	A	1346	0.100669	-0.0112738	0.0248413	0.649948
1	rs12119470	2218100	T	C	1350	0.0848148	-0.0119202	0.0264166	0.651817
1	rs59476564	2218129	C	T	1350	0.104444	-0.0287632	0.0244021	0.238511
1	rs2643884	2220425	T	C	1332	0.195946	-0.0245142	0.018999	0.196949
1	rs2017143	2220649	T	C	1350	0.366296	0.00572953	0.0155923	0.713277
1	rs903920	2222560	A	G	1350	0.148519	-0.0476403	0.0209049	0.0226725
1	rs884940	2223866	T	C	1350	0.455556	0.0243155	0.0157729	0.123171
1	rs2889408	2225251	T	C	1349	0.20126	0.0200523	0.0183337	0.274071
1	rs1532385	2225284	G	A	1350	0.34963	-0.00972859	0.0156486	0.534144
1	rs12024136	2225412	C	T	1350	0.09	0.0245552	0.0261034	0.346866
1	rs11576356	2233961	A	G	1347	0.119896	0.0175978	0.022665	0.437494
1	rs1496555	2234251	A	G	1350	0.141852	-0.0417254	0.0214051	0.0512575
1	rs12082516	2251160	C	T	1349	0.349148	-0.0197015	0.0157924	0.212202
1	rs2643893	2257727	C	T	1350	0.109259	0.014344	0.0239684	0.549536
1	rs2645065	2261222	A	C	1350	0.167778	0.0295793	0.0201494	0.142104
1	rs12091632	2268570	G	A	1343	0.413254	-0.0213862	0.0152403	0.160538
1	rs2036085	2269899	C	T	1349	0.327279	-0.0263925	0.0157745	0.0943053
1	rs1472319	2273905	T	C	1347	0.407944	-0.0088074	0.0152055	0.562437
1	rs72920968	2277392	A	G	1350	0.0451852	0.00779745	0.0353131	0.825241
1	rs2843134	2277827	G	A	1350	0.162963	0.0139188	0.0203942	0.494931
1	rs2055204	2280661	G	A	1350	0.359259	-0.0194174	0.0154775	0.209639
1	rs7527871	2281726	C	A	1350	0.422593	0.00200545	0.0149983	0.893631
1	rs2840526	2283266	C	T	1350	0.275556	0.029969	0.0166028	0.0710657
1	rs2840529	2284898	G	T	1350	0.40037	-0.00878943	0.0153108	0.565922
1	rs903914	2289321	A	G	1350	0.134815	-0.0517549	0.0218093	0.0176413
1	rs10910061	2303512	A	G	1349	0.12639	-0.00755077	0.0227759	0.740248
1	rs2279703	2306695	T	C	1350	0.496667	0.0117026	0.0147093	0.42627
1	rs12070746	2308029	A	G	1350	0.127778	0.0040049	0.0222462	0.857132
1	rs2643908	2312395	C	T	1345	0.115613	-0.024858	0.0231571	0.28307
1	rs1123571	2326009	A	G	1350	0.305926	-0.00624411	0.0160908	0.697976
1	rs3001344	2329808	A	G	1350	0.104815	0.00589446	0.0241028	0.806801
1	rs6693447	2330190	G	T	1349	0.236471	-0.0165102	0.0172909	0.339654
1	rs2494427	2338569	T	C	1350	0.174444	-0.010528	0.0193539	0.586459
1	rs2494429	2339395	A	G	1350	0.232593	0.0308799	0.0175649	0.0787396
1	rs3935659	2351699	T	C	1350	0.473333	-0.034915	0.0150642	0.0204631
1	rs12731309	2352146	T	C	1350	0.142593	-0.022384	0.0212696	0.292617
1	rs2494591	2352280	A	G	1350	0.100741	-0.0152505	0.0247007	0.536963
1	rs12118145	2355223	C	T	1349	0.348406	0.0159704	0.0154075	0.299953
1	rs67532508	2355400	G	A	1349	0.250927	-0.0260913	0.0172653	0.130737
1	rs2494641	2362827	T	C	1350	0.332222	0.00764199	0.0158423	0.629538
1	rs2494639	2368775	T	C	1350	0.208889	-0.0368199	0.0182342	0.0434585
1	rs61763907	2369021	C	T	1350	0.0959259	-0.0115892	0.0252115	0.645746
1	rs2494425	2372858	T	C	1349	0.0644922	0.000139575	0.0303709	0.996333
1	rs74049259	2372940	T	C	1350	0.0618519	-0.0386155	0.0308491	0.210659
1	rs12563838	2374120	T	C	1350	0.489259	0.020397	0.0147936	0.167963
1	rs71511345	2374431	A	G	1350	0.106667	-0.0290834	0.0248244	0.241371
1	rs12406368	2380384	T	C	1350	0.188889	-0.0182984	0.0193337	0.34392
1	rs10797425	2383756	A	G	1350	0.394444	0.000616819	0.0154156	0.968083
1	rs12037821	2387715	T	C	1349	0.265382	0.023929	0.0171201	0.1622
1	rs12742224	2387913	G	A	1350	0.256296	0.00219344	0.0170118	0.897408
1	rs4648846	2389152	A	G	1350	0.48963	0.00710359	0.0149441	0.634541
1	rs16824399	2391367	A	G	1349	0.279096	0.0346105	0.016963	0.0413158
1	rs2477686	2392648	G	C	1345	0.116729	-0.00616461	0.0236947	0.794734
1	rs7512269	2418625	T	C	1350	0.168519	-0.0198416	0.0202498	0.327165
1	rs10910082	2418935	C	T	1350	0.232222	-0.00304747	0.0176586	0.862984
1	rs2494620	2441358	C	T	1350	0.414815	0.0023612	0.0151323	0.876004
1	rs2247308	2445406	G	A	1350	0.413704	0.00218728	0.0151788	0.885421
1	rs1980789	2455863	C	A	1349	0.100074	-0.00788692	0.0249692	0.752104
1	rs11584295	2465329	G	A	1350	0.467407	-0.000233565	0.0150703	0.987635
1	rs2477678	2478511	A	T	1350	0.463333	0.00777542	0.0151204	0.607088
1	rs2227312	2487663	A	C	1349	0.457005	-0.00806555	0.0150714	0.592542
1	rs10797432	2501338	T	C	1338	0.486173	0.00582636	0.0150501	0.698658
1	rs6667605	2502780	T	C	1350	0.488148	0.00290805	0.015059	0.846872
1	rs55658746	2506229	C	T	1349	0.361749	-0.00139824	0.0155505	0.928354
1	rs734999	2513216	T	C	1350	0.481481	0.00286571	0.0150714	0.849198
1	rs10752747	2524915	T	G	1350	0.477407	-0.000324722	0.0148486	0.982553
1	rs3748817	2525665	C	T	1346	0.480312	-0.00238174	0.0148848	0.872871
1	rs3748816	2526746	G	A	1350	0.481111	-0.0027629	0.0148178	0.852086
1	rs2843401	2528133	T	C	1350	0.477037	0.0021042	0.0148604	0.887397
1	rs2764841	2529360	G	A	1350	0.478148	-0.000585093	0.0148903	0.968656
1	rs4445406	2539400	C	T	1350	0.488519	-0.00315956	0.0148262	0.831244
1	rs11590198	2551900	A	G	1350	0.45	-0.00604538	0.0148776	0.684492
1	rs3890745	2553624	C	T	1350	0.487407	-0.00136776	0.0147743	0.926239
1	rs66705332	2566025	T	C	1350	0.438148	0.00120824	0.0149351	0.935522
1	rs117874566	2576337	T	C	1349	0.0648629	-0.0424904	0.0300973	0.158019
1	rs55713073	2623180	G	C	1342	0.410581	-0.00196514	0.0147323	0.893885
1	rs4648356	2709164	C	A	1350	0.476296	0.00116851	0.0146704	0.936515
1	rs2377041	2713327	T	C	1350	0.404074	0.00151781	0.0150133	0.919473
1	rs4648450	2723214	A	C	1348	0.494807	0.00901712	0.0149606	0.546693
1	rs57917493	2729038	T	C	1349	0.100815	-0.00218305	0.0246068	0.929306
1	rs60513129	2729251	T	C	1348	0.10089	-0.0025279	0.0246087	0.918182
1	rs56820613	2735418	G	A	1350	0.0948148	0.00433498	0.0253124	0.86402
1	rs6679232	2739972	G	A	1350	0.092963	-0.0163645	0.0255887	0.522483
1	rs7511879	2752265	G	A	1350	0.4	0.00746551	0.0152569	0.624614
1	rs10797390	2752693	C	T	1348	0.46773	-0.000170814	0.015172	0.991017
1	rs6691019	2754188	G	A	1350	0.397407	-0.00228481	0.0152798	0.881134
1	rs729045	2754406	G	A	1350	0.445926	-0.00435845	0.0149361	0.770434
1	rs4648384	2756621	C	A	1348	0.452522	0.0124422	0.015026	0.407643
1	rs897619	2776777	T	C	1350	0.465926	-0.00841615	0.0152597	0.581272
1	rs10909992	2778766	C	T	1350	0.417778	0.00327929	0.0153352	0.830671
1	rs12409348	2779043	T	C	1350	0.405926	0.00628	0.015398	0.683388
1	rs897636	2784092	G	A	1347	0.494432	0.0137156	0.0153388	0.371228
1	rs1563470	2786694	T	C	1350	0.493704	0.0114463	0.0153647	0.456288
1	rs6673012	2794250	C	A	1350	0.124444	-0.0119924	0.0224086	0.592533
1	rs6668620	2794537	T	C	1350	0.381111	-0.00618991	0.0155896	0.691328
1	rs10797342	2797856	C	T	1350	0.494074	-0.00711274	0.0153784	0.643712
1	rs3100865	2806107	T	G	1344	0.388393	0.000826423	0.0156873	0.957986
1	rs10909834	2812244	C	G	1350	0.318889	-0.00336627	0.0160193	0.833559
1	rs2842910	2817421	C	T	1350	0.362222	0.00658901	0.0157577	0.675841
1	rs7340016	2833332	G	A	1350	0.308519	-0.0133983	0.0160546	0.403972
1	rs1563468	2833743	C	T	1350	0.388889	-0.0211676	0.0151385	0.162035
1	rs2842926	2834025	A	G	1350	0.388519	-0.0214718	0.0151549	0.156536
1	rs2606410	2836099	T	C	1350	0.112963	0.000692643	0.0229635	0.975937
1	rs2045331	2842270	A	G	1350	0.44	-0.0136268	0.0154145	0.376682
1	rs79922096	2845573	G	T	1349	0.0744996	-0.0171837	0.0285488	0.547236
1	rs10797368	2852707	T	C	1350	0.188519	-0.0358543	0.0193214	0.0634987
1	rs16823228	2853759	G	A	1350	0.473704	-0.0120885	0.0150102	0.420616
1	rs2925499	2860931	C	T	1350	0.371852	0.0161127	0.0156013	0.301708
1	rs7539511	2862320	T	G	1350	0.400741	-0.00955761	0.0155868	0.539753
1	rs60920732	2865014	A	G	1350	0.0844444	0.00580518	0.0270948	0.830349
1	rs10909845	2876525	T	C	1350	0.481481	-0.0245023	0.0150116	0.102631
1	rs2842925	2886356	A	G	1349	0.189029	-0.0111573	0.0192934	0.563063
1	rs72853379	2886903	A	G	1349	0.0704225	0.0142484	0.0290092	0.623308
1	rs117105675	2887220	T	G	1350	0.0940741	0.00664092	0.0249565	0.790163
1	rs12044030	2889577	C	T	1350	0.288889	-0.00370497	0.0166937	0.824362
1	rs56877975	2894910	G	A	1350	0.194815	0.0186646	0.0187884	0.320511
1	rs35490531	2897876	A	G	1350	0.281111	-0.0208509	0.017019	0.220517
1	rs6681741	2898960	T	C	1350	0.24963	-0.00790359	0.0172742	0.647285
1	rs1572657	2902128	C	T	1350	0.0788889	-0.00739516	0.0275058	0.788039
1	rs7546695	2907435	A	C	1350	0.25	-0.00937445	0.0173079	0.588075
1	rs12025260	2917377	C	T	1349	0.396219	-0.0100925	0.0151638	0.505686
1	rs12022429	2919942	A	G	1349	0.248703	-0.00950923	0.0173123	0.582816
1	rs12562637	2924666	T	C	1350	0.182963	-0.0017769	0.019107	0.925906
1	rs2889476	2924726	C	T	1350	0.432963	-0.00678629	0.0148205	0.647026
1	rs7412983	2943183	C	A	1350	0.424815	-0.000657046	0.0150003	0.965062
1	rs2142569	2944527	A	G	1350	0.154444	0.0348771	0.0207936	0.0934831
1	rs74048148	2954031	G	A	1350	0.422593	0.000276681	0.0149984	0.985282
1	rs717795	2970464	C	T	1349	0.42513	0.00028599	0.0150534	0.984842
1	rs59243365	2979184	A	G	1350	0.178519	-0.00693899	0.0193735	0.720216
1	rs12563622	2980793	C	T	1349	0.203484	0.00204305	0.0184419	0.911789
1	rs2297828	2983963	A	G	1349	0.168273	0.0304593	0.0201971	0.131529
1	rs2993482	2991808	G	T	1350	0.18963	0.00138252	0.0190475	0.942138
1	rs2742687	2998632	A	G	1349	0.0963677	-0.00566142	0.0258426	0.826593
1	rs6695131	3000924	T	C	1350	0.348519	-0.00400374	0.0153399	0.794091
1	rs11801109	3003532	A	G	1350	0.0877778	-0.00456806	0.0261038	0.861083
1	rs926244	3006283	G	A	1350	0.112222	-0.0152707	0.0235909	0.51743
1	rs2817165	3007039	G	A	1349	0.393254	0.00662206	0.0150212	0.659324
1	rs7543737	3009969	G	A	1349	0.48258	0.00688684	0.0145822	0.636728
1	rs2817168	3013690	A	G	1350	0.375926	0.00174062	0.0154273	0.910167
1	rs79191971	3016117	A	G	1348	0.0790059	-0.00618202	0.0279331	0.824847
1	rs2993493	3020246	A	C	1350	0.291852	0.010149	0.0166501	0.54216
1	rs79434823	3024253	C	A	1350	0.227037	0.00542155	0.0181357	0.764984
1	rs2993500	3024705	C	T	1349	0.484433	-0.00296778	0.015466	0.847828
1	rs2993501	3025986	A	C	1349	0.0733877	0.0165845	0.0287135	0.563544
1	rs2993503	3028987	A	G	1350	0.149259	-0.00432232	0.0214888	0.840587
1	rs2072733	3029081	T	C	1347	0.310319	-0.00206537	0.0164258	0.899938
1	rs79143856	3045623	G	T	1349	0.269459	-0.0123483	0.0172773	0.474784
1	rs2817178	3047252	T	C	1350	0.45	0.00901354	0.0153814	0.557874
1	rs10797378	3047447	C	T	1348	0.270401	-0.00768896	0.017287	0.656476
1	rs2742668	3047612	A	G	1349	0.279466	-0.00188449	0.0169264	0.911351
1	rs10909882	3049713	A	G	1350	0.241481	-0.00644077	0.0179322	0.719466
1	rs12120884	3058914	A	G	1349	0.115271	0.0201325	0.0230698	0.38284
1	rs12750690	3061563	C	T	1348	0.116469	0.0235106	0.0230043	0.306778
1	rs2817187	3062875	T	G	1350	0.149259	-0.0471053	0.0206421	0.0224892
1	rs79155405	3062909	T	C	1350	0.11963	0.000550899	0.0228985	0.980806
1	rs731031	3072692	T	C	1350	0.414444	0.025301	0.0152725	0.0975939
1	rs16823409	3072956	T	C	1350	0.213704	-0.0179123	0.0183363	0.328632
1	rs79063099	3078729	G	A	1346	0.212853	-0.018498	0.0184041	0.314848
1	rs2742673	3080019	G	T	1350	0.268519	0.0482693	0.0166682	0.00378088
1	rs79135020	3080498	T	C	1350	0.316667	-0.0159313	0.0162132	0.3258
1	rs2075968	3081241	T	C	1350	0.146296	-0.0257109	0.0210707	0.222383
1	rs2651899	3083712	C	T	1350	0.40963	-0.0205968	0.0152256	0.176127
1	rs2651935	3086496	T	C	1348	0.217359	-0.0080472	0.0180447	0.655626
1	rs61759167	3091587	T	C	1348	0.146513	-0.0194131	0.0210191	0.355698
1	rs61759178	3098489	C	T	1349	0.144922	-0.0164265	0.0213227	0.441078
1	rs72846849	3099635	T	C	1350	0.217778	-0.0197229	0.018345	0.282327
1	rs2651927	3101762	C	A	1350	0.308519	-0.00142421	0.0158965	0.928611
1	rs12135062	3103312	T	G	1350	0.31	-0.00105779	0.0159091	0.946988
1	rs10752733	3104630	A	G	1350	0.194815	-0.019946	0.0187	0.286139
1	rs79612213	3104999	T	C	1350	0.0914815	-0.0228225	0.0264325	0.387904
1	rs67620903	3111119	A	C	1350	0.244444	-0.00976176	0.0172763	0.572049
1	rs12094678	3111669	A	G	1348	0.49592	-0.000128846	0.015063	0.993175
1	rs10909892	3112278	A	G	1347	0.206756	-0.0147829	0.0178608	0.407855
1	rs9659513	3116361	T	G	1350	0.30037	-0.00131666	0.0167487	0.937341
1	rs72846890	3116817	A	G	1349	0.447368	0.00569913	0.0151983	0.707672
1	rs58819932	3119118	A	G	1350	0.201481	0.0299063	0.0187396	0.110514
1	rs7521987	3124080	G	A	1349	0.291698	0.0209519	0.016524	0.20481
1	rs13328662	3124155	G	A	1350	0.097037	-0.0178616	0.0253243	0.480613
1	rs4376672	3126090	A	G	1350	0.166667	-0.0133273	0.0202441	0.510327
1	rs3753758	3127538	A	G	1349	0.240549	-0.0075099	0.0175317	0.668388
1	rs2817146	3133439	T	C	1348	0.287092	-0.0034284	0.0165679	0.836065
1	rs2651895	3138111	T	G	1350	0.100741	-0.0021755	0.0247041	0.929827
1	rs16823548	3140812	A	G	1350	0.0681482	0.00159787	0.029537	0.956858
1	rs10158583	3144068	A	G	1350	0.164444	8.01552e-05	0.0203033	0.99685
1	rs7518852	3146762	C	T	1350	0.39037	-0.000733513	0.0153882	0.961981
1	rs2651920	3148153	C	T	1350	0.163333	-0.0281396	0.0200982	0.161481
1	rs2455116	3148574	G	A	1350	0.455556	0.00389176	0.0150352	0.795756
1	rs16823576	3148697	C	T	1350	0.0774074	0.00451154	0.0281304	0.872582
1	rs11807062	3153237	C	A	1350	0.493333	-0.0095033	0.0150061	0.52654
1	rs2937390	3163997	A	G	1348	0.229228	-0.0106994	0.0176769	0.544996
1	rs2455107	3180158	G	T	1346	0.230684	-0.0289676	0.0185318	0.118022
1	rs16823763	3194916	G	A	1350	0.211111	-0.031415	0.0190856	0.0997619
1	rs12757342	3208830	G	T	1350	0.116296	-0.0211034	0.0236764	0.372754
1	rs2500294	3209767	C	T	1349	0.342847	0.00952834	0.016033	0.552314
1	rs2455144	3214732	A	G	1350	0.324444	0.0123803	0.0162714	0.446739
1	rs2455137	3217151	T	C	1350	0.410741	-0.00206291	0.0150058	0.890656
1	rs2455135	3219901	A	G	1350	0.270741	-0.0148893	0.0169118	0.378638
1	rs28541625	3233830	A	G	1349	0.245367	-0.0078222	0.017419	0.653387
1	rs6687835	3237174	C	T	1350	0.442963	-0.00722269	0.0148236	0.626087
1	rs79548216	3241254	C	A	1350	0.203333	-0.0399155	0.0189726	0.0353914
1	rs10909930	3243017	T	G	1350	0.19	-0.0313994	0.0194003	0.105554
1	rs2483270	3244257	C	T	1350	0.114815	0.0218285	0.0222392	0.326329
1	rs2483274	3248098	G	A	1350	0.301481	-0.0122088	0.0163345	0.454807
1	rs2483278	3252104	C	T	1350	0.112222	-0.00678852	0.0234216	0.771939
1	rs2483280	3255539	A	G	1350	0.188519	-0.0379859	0.0193183	0.0492625
1	rs6686156	3259029	C	T	1350	0.112593	-0.0371296	0.023814	0.118961
1	rs6683273	3259183	G	A	1349	0.113047	-0.0385647	0.02379	0.105008
1	rs4648379	3261516	C	T	1350	0.406667	-0.0268208	0.0152294	0.078219
1	rs4415513	3261682	C	T	1349	0.392142	-0.0223191	0.0153146	0.145014
1	rs2483289	3264190	A	C	1349	0.169014	-0.00620645	0.0197725	0.753602
1	rs35864930	3271154	T	G	1348	0.442136	-0.00463983	0.0150281	0.757517
1	rs7550526	3272541	A	G	1348	0.472181	-0.00992601	0.0147752	0.501711
1	rs946760	3272755	A	G	1350	0.09	-0.0467446	0.0253996	0.0657139
1	rs7524171	3279324	A	G	1350	0.353333	-0.0265447	0.0156604	0.0900704
1	rs4648487	3285304	T	C	1349	0.340993	-0.0195774	0.0159201	0.218799
1	rs2493309	3296951	T	C	1343	0.421072	-0.00595185	0.0148882	0.689325
1	rs868688	3300807	C	T	1350	0.433333	-0.017886	0.0149754	0.232336
1	rs2493278	3307746	T	C	1350	0.360741	-0.0112665	0.0154072	0.464627
1	rs2483225	3325037	C	T	1350	0.322963	-0.00159997	0.0160897	0.920789
1	rs72851311	3330390	T	C	1350	0.278519	-0.00369036	0.0168536	0.826677
1	rs2493285	3333595	A	G	1350	0.285926	0.0152228	0.0168263	0.365623
1	rs4648385	3340269	C	T	1350	0.299259	0.0184913	0.0165183	0.26295
1	rs2244013	3342530	A	G	1350	0.223333	0.000171217	0.0176979	0.992281
1	rs2483239	3344215	G	A	1341	0.48956	0.0135063	0.0152137	0.374666
1	rs79430889	3344608	A	G	1350	0.198889	0.00431835	0.0186141	0.816543
1	rs2493272	3349513	T	C	1350	0.443333	-0.0198701	0.0152057	0.191297
1	rs867814	3362256	C	T	1350	0.428519	-0.0110775	0.0153574	0.470718
1	rs11808779	3364487	T	C	1350	0.145926	-0.0371771	0.0213246	0.0812663
1	rs12086322	3366314	A	G	1350	0.0540741	0.0147836	0.0330361	0.654515
1	rs2487680	3377442	C	T	1350	0.222593	0.013652	0.0181963	0.453098
1	rs3806164	3380057	A	G	1350	0.163333	-0.040033	0.0201921	0.0474114
1	rs2493315	3399842	A	G	1350	0.207778	0.0205861	0.0183859	0.262855
1	rs12124659	3400725	C	T	1350	0.354074	-0.00660091	0.0156357	0.672901
1	rs115919274	3404818	A	G	1350	0.0666667	-0.0261704	0.0297812	0.379534
1	rs2821040	3406791	G	A	1350	0.201852	-0.0138953	0.0187931	0.459675
1	rs61910697	3410410	T	C	1348	0.0548961	-0.0415824	0.0335658	0.215407
1	rs61746168	3410581	A	G	1350	0.166296	-0.0101889	0.020422	0.617836
1	rs12075570	3410973	T	C	1350	0.0551852	-0.0512323	0.0334553	0.125679
1	rs56175625	3412254	A	G	1350	0.0462963	-0.0568341	0.0364371	0.11881
1	rs61742846	3417211	A	G	1349	0.0537435	-0.0225317	0.0328899	0.493304
1	rs947344	3423467	T	C	1350	0.44963	0.00917735	0.0149779	0.540057
1	rs947345	3424388	A	G	1350	0.0544444	-0.0252581	0.0327037	0.439917
1	rs2821003	3426717	C	A	1345	0.239777	0.01035	0.0179198	0.56355
1	rs11587498	3432993	A	G	1350	0.374074	0.0148612	0.0154403	0.335803
1	rs2820996	3434110	A	G	1347	0.119154	0.00876032	0.0232731	0.706609
1	rs10797399	3440824	A	G	1350	0.198148	-0.027385	0.0186946	0.14296
1	rs115852179	3441702	T	C	1350	0.0625926	-0.00491982	0.0305309	0.871981
1	rs114476348	3443288	T	C	1348	0.121291	0.0104699	0.0232237	0.652115
1	rs12119711	3451005	T	C	1349	0.118977	0.00288421	0.0229424	0.899957
1	rs74649444	3454302	T	C	1350	0.0992593	-0.0116557	0.0256763	0.649868
1	rs12562983	3457311	T	C	1350	0.0918519	-0.00532952	0.0262795	0.83929
1	rs10797401	3462904	C	T	1350	0.297037	0.00857579	0.0163599	0.600142
1	rs6685801	3464451	C	T	1350	0.303704	-0.00166536	0.016213	0.918187
1	rs116993728	3473274	A	G	1350	0.05	0.00741782	0.0349503	0.83192
1	rs2821062	3475083	T	C	1350	0.111481	-0.018915	0.0236372	0.423584
1	rs7525042	3479335	G	T	1350	0.27963	-0.0186388	0.0166951	0.264241
1	rs77039417	3480162	T	C	1350	0.163704	-0.010165	0.0201556	0.614033
1	rs113235815	3481184	A	G	1350	0.0625926	-0.0472109	0.0308889	0.126411
1	rs75995598	3485108	T	C	1350	0.092963	-0.0174589	0.02505	0.485825
1	rs867413	3486335	G	A	1350	0.111111	-0.0587185	0.0238818	0.0139436
1	rs2821054	3493850	G	T	1329	0.419112	0.0251541	0.0147256	0.0876025
1	rs10909973	3495672	A	G	1350	0.0740741	0.00928898	0.0284502	0.744047
1	rs2794340	3496479	T	C	1350	0.314074	0.0342156	0.0156303	0.0285928
1	rs10909974	3499067	T	C	1349	0.369533	-0.00534235	0.0152323	0.725794
1	rs12138798	3505754	T	C	1350	0.289259	-0.00109034	0.0164254	0.947074
1	rs4648527	3507861	G	A	1347	0.355234	0.0250655	0.0153491	0.102464
1	rs115868017	3508851	A	G	1350	0.0818519	-0.0115539	0.0270063	0.668779
1	rs7513275	3511934	G	A	1348	0.380935	0.00298792	0.0156676	0.848756
1	rs56770023	3518487	T	C	1349	0.41957	-0.0187043	0.0150636	0.214352
1	rs74998818	3519544	T	C	1350	0.0577778	-0.0137723	0.0319279	0.666208
1	rs35701577	3522561	C	T	1350	0.388889	0.0114414	0.014943	0.443872
1	rs57902798	3528537	C	A	1350	0.476667	0.00429808	0.014617	0.768722
1	rs78267041	3528586	T	C	1328	0.112199	0.0136361	0.0229993	0.553252
1	rs4364818	3538501	C	T	1350	0.376296	-0.00559359	0.0151484	0.711939
1	rs12757620	3540024	G	T	1350	0.426296	0.00860128	0.0147456	0.559683
1	rs3765689	3559482	G	A	1350	0.214444	-0.0109185	0.0175679	0.53427
1	rs6697769	3570883	T	C	1350	0.36037	0.0128693	0.0151641	0.396064
1	rs2368544	3574756	C	T	1349	0.478503	-0.00013103	0.0148784	0.992973
1	rs2224718	3576060	C	T	1349	0.468125	-0.00379431	0.0148889	0.798845
1	rs10910004	3576197	C	T	1349	0.171238	-0.00939781	0.0195718	0.631105
1	rs4648545	3577321	A	G	1349	0.293921	-0.00338463	0.0161438	0.833936
1	rs3765692	3584771	C	T	1349	0.384729	0.0200769	0.0157777	0.203202
1	rs3765695	3587377	A	C	1350	0.192963	0.00927935	0.0189074	0.623582
1	rs6671482	3590425	A	G	1350	0.40963	0.00365781	0.0151889	0.809694
1	rs3765703	3592436	G	T	1350	0.272593	0.00263614	0.0165206	0.873222
1	rs57596460	3599514	T	C	1350	0.156667	0.0123786	0.0201229	0.538456
1	rs3765716	3601940	A	G	1348	0.228487	-0.0135065	0.017642	0.443924
1	rs3765731	3611892	A	G	1350	0.117407	-0.00975337	0.0230236	0.671839
1	rs3819958	3613067	A	G	1350	0.0611111	0.00136892	0.0314183	0.965247
1	rs3765736	3616601	T	C	1349	0.377317	-0.00262902	0.0152606	0.863221
1	rs6424089	3628663	A	G	1350	0.485926	-0.0192159	0.0147888	0.193822
1	rs6688320	3630630	G	T	1350	0.174815	-0.0215277	0.0196347	0.272898
1	rs3765769	3635630	C	T	1350	0.181481	-0.0223069	0.0196046	0.255187
1	rs2181487	3637812	C	A	1349	0.141216	0.0258862	0.0212605	0.223387
1	rs6701784	3641123	A	C	1340	0.49291	-0.00955248	0.0146289	0.513764
1	rs2146657	3644374	G	A	1346	0.281947	0.020012	0.016478	0.224569
1	rs6695978	3648345	A	G	1349	0.216827	-0.0138229	0.0180801	0.444547
1	rs12562437	3651031	T	C	1350	0.212963	-0.0199146	0.0181791	0.273313
1	rs1181867	3651318	G	A	1349	0.432543	0.00592108	0.0147916	0.688936
1	rs12117836	3657759	A	G	1349	0.283914	-0.0145217	0.0166323	0.382609
1	rs1181883	3677933	C	T	1350	0.294444	-0.0148955	0.016455	0.365346
1	rs1181880	3678904	T	C	1349	0.0700519	-0.00757419	0.028908	0.793313
1	rs2275837	3686318	A	G	1350	0.145556	-0.017585	0.0212287	0.407465
1	rs9424313	3693110	C	A	1350	0.466667	-0.00979306	0.0145949	0.502227
1	rs12738904	3700119	C	A	1350	0.154074	-0.00918553	0.0207656	0.65824
1	rs2253143	3703710	A	G	1349	0.288732	-1.45223e-05	0.0162808	0.999288
1	rs60946587	3705888	G	A	1347	0.143281	-0.0110892	0.0213344	0.603216
1	rs58882037	3706894	T	C	1350	0.144074	-0.0126698	0.0212849	0.551677
1	rs9424299	3716737	A	G	1350	0.308519	-0.0123378	0.0160006	0.440657
1	rs9424305	3736340	C	T	1350	0.448889	-0.0221301	0.014586	0.129214
1	rs9286792	3737036	G	A	1349	0.487398	-0.0170552	0.0145782	0.242037
1	rs7530291	3742179	G	A	1350	0.308148	-0.0128245	0.0160243	0.42353
1	rs6688969	3743391	C	T	1350	0.487037	-0.0199029	0.0145658	0.171808
1	rs61768915	3749115	C	T	1350	0.308148	-0.0128245	0.0160243	0.42353
1	rs2368533	3750167	A	G	1348	0.48776	-0.0168823	0.0145882	0.247166
1	rs6683827	3754596	T	G	1350	0.487778	-0.0172797	0.0145672	0.235541
1	rs1891941	3755675	C	T	1349	0.488139	-0.0170048	0.0145773	0.243401
1	rs1891940	3755869	C	T	1350	0.487778	-0.0172797	0.0145672	0.235541
1	rs2298225	3756074	A	C	1350	0.138148	-0.0266158	0.0216351	0.218618
1	rs10797347	3759784	G	A	1349	0.487769	-0.0172801	0.0145672	0.235531
1	rs4648347	3765755	C	T	1350	0.309259	-0.00964945	0.0160083	0.546657
1	rs2275820	3768743	A	G	1350	0.137407	-0.0300104	0.0216621	0.165935
1	rs10909810	3783278	C	A	1350	0.42037	-0.0105757	0.014862	0.476714
1	rs5013486	3786612	T	C	1349	0.152706	0.000994071	0.0202426	0.960833
1	rs34108662	3790332	C	T	1348	0.169881	-0.0142434	0.019505	0.465241
1	rs36081432	3792310	T	C	1350	0.0707407	0.00992559	0.028951	0.731718
1	rs3205087	3800242	G	A	1350	0.332222	0.0140772	0.0156322	0.367841
1	rs9786975	3802900	A	G	1350	0.311481	-0.0175857	0.0162462	0.279051
1	rs7367066	3803755	T	C	1348	0.393917	-0.0143774	0.0155275	0.354481
1	rs10909820	3807450	A	C	1350	0.16	-0.000116982	0.0199314	0.995317
1	rs6687869	3821216	A	G	1350	0.404074	0.0060833	0.0151952	0.688903
1	rs10909830	3822703	T	C	1350	0.203704	0.00409123	0.0180326	0.820518
1	rs28973022	3823395	T	C	1350	0.118519	0.0164546	0.0232015	0.4782
1	rs35383955	3825525	T	C	1340	0.199627	0.0193961	0.0190499	0.308594
1	rs80294302	3835967	A	G	1350	0.165556	0.0214077	0.0198385	0.280544
1	rs77730699	3836642	T	C	1350	0.165185	0.0197563	0.0199007	0.320834
1	rs35025175	3840449	T	C	1350	0.177407	0.0189012	0.0192449	0.326031
1	rs35974482	3840878	A	G	1350	0.407407	0.00315818	0.0147681	0.830663
1	rs80309618	3995644	T	C	1350	0.14037	0.0114157	0.0214901	0.595274
1	rs61770398	3995906	C	T	1349	0.244626	-0.0121297	0.0172452	0.481825
1	rs10157948	4000091	C	T	1350	0.382222	-0.00298823	0.0159487	0.851374
1	rs28438555	4002600	C	T	1349	0.313195	-0.00578805	0.0161035	0.719275
1	rs116047005	4003296	T	C	1347	0.0727543	0.0286233	0.0291448	0.326047
1	rs72640993	4004028	T	C	1350	0.0714815	0.00419979	0.0288376	0.884209
1	rs57415555	4005540	T	C	1350	0.195185	0.0385878	0.0189852	0.0421012
1	rs7524279	4005693	A	G	1350	0.176296	0.0411153	0.0195816	0.035756
1	rs7548668	4006060	C	T	1348	0.266691	0.0305906	0.0165184	0.0640387
1	rs10799181	4009071	C	T	1349	0.0885841	0.021699	0.0267546	0.417344
1	rs4654481	4009855	C	T	1350	0.48963	0.00616589	0.0148784	0.678568
1	rs7522140	4017137	C	T	1350	0.226667	0.0310196	0.0178098	0.0815572
1	rs7550609	4026098	T	C	1350	0.0925926	0.00721472	0.0247783	0.770921
1	rs57147548	4032762	T	C	1349	0.141586	0.011134	0.0208841	0.593941
1	rs12031557	4034097	G	A	1349	0.320237	0.0124178	0.0158979	0.434747
1	rs12028397	4037665	T	C	1350	0.462593	0.0194369	0.0150025	0.195121
1	rs9426500	4054972	C	A	1350	0.340741	0.00344778	0.0154862	0.82382
1	rs12135298	4057488	A	G	1350	0.136667	0.00548448	0.0214413	0.798113
1	rs4654557	4058444	C	T	1350	0.43963	0.0169197	0.0152593	0.26751
1	rs10915565	4060196	T	C	1350	0.351111	0.0219995	0.0154595	0.154724
1	rs4128222	4066781	A	C	1350	0.0766667	-0.00804742	0.0285357	0.777934
1	rs68085961	4066956	A	G	1350	0.187778	0.0087543	0.0190284	0.645469
1	rs6675979	4068052	A	G	1350	0.261852	0.00619782	0.0171858	0.718372
1	rs72852529	4076373	G	A	1350	0.0748148	-0.00896312	0.0288077	0.755697
1	rs4654604	4078090	C	T	1349	0.372498	0.0101714	0.015229	0.504199
1	rs4129100	4078448	A	G	1350	0.412222	0.00591618	0.015148	0.696123
1	rs12026010	4080742	A	G	1350	0.178519	0.00115193	0.0191378	0.952003
1	rs57920188	4087708	G	T	1350	0.206296	-8.10449e-05	0.0180865	0.996425
1	rs35412083	4089885	A	G	1348	0.183605	-0.000712764	0.0189699	0.970028
1	rs10915659	4092949	A	G	1350	0.2	-0.0053086	0.0183912	0.772851
1	rs60561351	4094092	A	G	1350	0.182593	-0.00209215	0.0190213	0.912418
1	rs78425991	4094430	C	T	1348	0.182493	-0.00168285	0.0190336	0.929547
1	rs12036953	4104757	G	A	1349	0.329133	0.012202	0.0159405	0.443991
1	rs75864646	4107166	C	T	1349	0.110082	-0.0219593	0.0237357	0.354884
1	rs60034634	4109399	A	G	1350	0.132222	-0.0315143	0.0220938	0.153758
1	rs10799171	4115576	T	C	1349	0.111193	-0.0438508	0.0234651	0.0616552
1	rs4654475	4118571	C	T	1350	0.303333	-0.0149719	0.0164356	0.362327
1	rs4654476	4120591	A	G	1350	0.0703704	-0.0538074	0.0289732	0.0632903
1	rs4654477	4120594	T	C	1350	0.07	-0.0535155	0.029032	0.0652811
1	rs4233258	4120898	C	T	1349	0.362491	-0.0025646	0.0155616	0.869099
1	rs7524800	4121584	G	A	1348	0.41135	0.0279334	0.0152084	0.066253
1	rs12044274	4123204	T	A	1350	0.479259	0.0282753	0.0148348	0.0566485
1	rs16840701	4129266	C	A	1350	0.268889	-0.000689884	0.0172063	0.968018
1	rs4130940	4130348	G	A	1333	0.312453	0.00082224	0.0163196	0.959817
1	rs4639725	4139931	C	T	1350	0.204815	-0.0258789	0.0183274	0.15794
1	rs10915421	4145615	C	T	1350	0.394815	0.0245251	0.0153839	0.110891
1	rs10915422	4145875	A	C	1350	0.0822222	-0.0316558	0.0270815	0.242441
1	rs10915423	4146028	A	C	1350	0.0822222	-0.0316558	0.0270815	0.242441
1	rs115530964	4151121	G	A	1349	0.126019	-0.0158694	0.0225601	0.481789
1	rs4548406	4151751	T	C	1349	0.209044	-0.0268753	0.0182912	0.14175
1	rs56329102	4155841	G	A	1350	0.299259	-0.00141154	0.0160396	0.929874
1	rs10915428	4158955	G	T	1347	0.45657	-0.00986455	0.0146903	0.501902
1	rs77591952	4162563	G	A	1349	0.0974796	-0.0253253	0.0248699	0.308529
1	rs12073797	4165198	A	G	1350	0.0977778	-0.00484662	0.0253707	0.8485
1	rs74049021	4166023	A	C	1350	0.08	0.0123138	0.0280701	0.660894
1	rs78714318	4168697	T	G	1350	0.0692593	0.054924	0.0288238	0.0567144
1	rs12077262	4170048	T	C	1350	0.113333	0.00879494	0.0237852	0.711558
1	rs10492944	4171786	T	C	1349	0.0681987	0.0580933	0.0289959	0.0451238
1	rs16840790	4173506	C	T	1349	0.095997	0.00524444	0.025878	0.8394
1	rs10915434	4174116	C	T	1350	0.286667	0.00250069	0.0163514	0.87845
1	rs115990293	4178990	A	G	1349	0.167161	0.011831	0.0199693	0.553541
1	rs12566219	4180839	A	G	1350	0.122222	-0.00632638	0.0229934	0.78321
1	rs12040805	4180842	T	C	1350	0.324815	-0.0214489	0.016017	0.180528
1	rs10915437	4183006	G	A	1349	0.32209	-0.0125893	0.0159977	0.431315
1	rs74410087	4192397	A	G	1350	0.0833333	0.000725714	0.0269639	0.978528
1	rs4131507	4194712	C	T	1350	0.0614815	0.0336941	0.0315337	0.28529
1	rs6702633	4197035	G	A	1350	0.465926	-0.00396868	0.0150307	0.791751
1	rs57352098	4199172	A	G	1348	0.0890208	0.00872546	0.0263496	0.740537
1	rs16840831	4200169	A	G	1350	0.0611111	0.0295318	0.0316157	0.350259
1	rs78386849	4200575	T	C	1349	0.144552	-0.0113103	0.0215347	0.599434
1	rs6680278	4207343	T	C	1350	0.282593	0.00557816	0.0161305	0.729482
1	rs6683453	4210402	A	G	1350	0.394815	0.00493151	0.0147618	0.738326
1	rs9426496	4210478	A	G	1348	0.431751	-0.00106998	0.015201	0.943884
1	rs12752733	4211740	A	G	1350	0.347778	0.00519343	0.0152356	0.733197
1	rs72851488	4218044	C	T	1350	0.112222	0.0348489	0.0233183	0.135049
1	rs114367727	4219710	T	C	1350	0.122593	-0.0326605	0.0231189	0.157737
1	rs75151855	4219747	G	A	1349	0.0637509	0.0124378	0.030508	0.683501
1	rs4654496	4224103	C	T	1350	0.155185	-0.0126346	0.0207897	0.543363
1	rs12123330	4227464	T	C	1350	0.25	-0.0112773	0.0169086	0.5048
1	rs4468133	4227634	A	G	1348	0.48776	0.014876	0.0150884	0.324171
1	rs75291763	4231558	T	C	1350	0.0577778	0.00344525	0.0321479	0.914655
1	rs6688343	4231757	C	T	1350	0.309259	-0.00975723	0.0159812	0.5415
1	rs12032295	4231964	T	C	1349	0.430319	0.0147486	0.0153745	0.337414
1	rs6694801	4233380	C	T	1350	0.0811111	0.0175012	0.0269614	0.516261
1	rs6690519	4234513	C	T	1350	0.0577778	0.05166	0.0312701	0.0985234
1	rs12726068	4237162	G	A	1350	0.24963	-0.0220065	0.017231	0.201551
1	rs4233264	4240178	T	C	1350	0.24963	-0.0220065	0.017231	0.201551
1	rs11808641	4250933	G	A	1348	0.384273	0.00692823	0.0154516	0.653877
1	rs6667065	4260418	A	G	1349	0.224611	-0.00639394	0.0185208	0.729921
1	rs4654510	4263063	T	G	1349	0.0985916	0.0123697	0.0248862	0.619152
1	rs6687268	4263677	T	C	1350	0.312593	-0.0146926	0.016146	0.362831
1	rs12022636	4271526	A	C	1350	0.248148	-0.0155489	0.0175868	0.37663
1	rs7553814	4271915	A	G	1350	0.317407	-0.00440174	0.0164576	0.789115
1	rs10915479	4277948	C	T	1350	0.49037	0.0139955	0.0150741	0.353179
1	rs11579829	4282786	T	C	1350	0.181481	0.0111489	0.0197125	0.571681
1	rs10799218	4289899	T	C	1350	0.490741	-0.0109775	0.0151327	0.468198
1	rs16841032	4314360	C	T	1350	0.152222	-0.026595	0.0206934	0.198726
1	rs966321	4315204	T	G	1349	0.371016	-0.0138941	0.0154428	0.368272
1	rs7526339	4323133	G	A	1350	0.378889	-0.0159352	0.0153979	0.300718
1	rs2101576	4327635	T	C	1350	0.227407	0.00250575	0.018095	0.889863
1	rs10915494	4328476	T	C	1350	0.143704	-0.0305026	0.021158	0.149398
1	rs903541	4335893	G	A	1349	0.410304	-0.0166702	0.0151283	0.270494
1	rs75263049	4338586	G	A	1350	0.156667	-0.030245	0.020791	0.145747
1	rs1390136	4341843	T	C	1350	0.407037	6.83246e-05	0.0155447	0.996493
1	rs16838560	4351888	C	T	1347	0.248701	0.0217857	0.0172783	0.207356
1	rs16838566	4358265	A	G	1350	0.0937037	-0.0516298	0.0258222	0.0455608
1	rs34546429	4360348	A	G	1349	0.0978503	-0.0500653	0.0253364	0.0481522
1	rs200326227	4363034	G	A	1350	0.124074	-0.0262591	0.0231238	0.256129
1	rs74049161	4363625	T	C	1350	0.274444	0.0140915	0.0167059	0.398947
1	rs34429154	4363735	C	A	1350	0.478519	0.00127823	0.0147067	0.930739
1	rs693734	4364226	C	T	1350	0.201481	-0.0131505	0.0182499	0.471168
1	rs351625	4365471	T	G	1350	0.376667	0.00596908	0.0156125	0.702218
1	rs1490413	4367323	G	A	1350	0.412963	0.00934475	0.0153023	0.541415
1	rs351619	4368819	G	A	1350	0.210741	-0.00235722	0.0178936	0.895193
1	rs351615	4370385	G	A	1350	0.17963	0.0010832	0.0191645	0.954926
1	rs12073612	4370489	A	G	1350	0.122222	-0.0009449	0.0234079	0.967801
1	rs12132314	4371949	T	C	1350	0.13	0.00595763	0.0220689	0.787194
1	rs12408012	4379687	G	A	1350	0.448519	-0.00560993	0.0150647	0.709603
1	rs351606	4384056	T	C	1350	0.175185	-0.00792294	0.0203216	0.696626
1	rs641473	4388885	C	T	1306	0.452144	-0.0101879	0.0153865	0.507884
1	rs10915515	4390432	C	T	1348	0.407641	-0.0198532	0.0154284	0.198167
1	rs111555716	4396839	C	T	1350	0.375185	-0.0219246	0.015834	0.166159
1	rs10799228	4405998	A	G	1350	0.328519	-0.0096089	0.0161507	0.551876
1	rs600933	4409496	C	T	1350	0.456667	-0.0157988	0.015361	0.303714
1	rs528291	4414045	G	A	1350	0.128519	-0.0146625	0.0219926	0.504962
1	rs79461685	4418667	A	G	1350	0.0755556	0.00375448	0.028543	0.89535
1	rs349393	4419820	C	A	1350	0.327037	-0.0244084	0.0161778	0.131362
1	rs17410050	4419997	T	C	1350	0.245556	0.0262757	0.0174362	0.13182
1	rs75411	4425414	T	C	1350	0.0537037	-0.0361247	0.032646	0.268485
1	rs12404619	4426085	T	C	1348	0.273739	-0.0162214	0.0171941	0.345463
1	rs572439	4431264	A	C	1349	0.248332	0.0220317	0.017304	0.20294
1	rs12028738	4431571	A	G	1350	0.328148	-0.00559551	0.0162039	0.729854
1	rs79716136	4435401	T	C	1350	0.0955556	0.0173867	0.0255682	0.496495
1	rs72632711	4435437	G	A	1349	0.0956264	0.0176715	0.0255701	0.489503
1	rs239339	4444539	T	G	1349	0.0518903	-0.0346645	0.0331139	0.295179
1	rs7418714	4446996	T	G	1350	0.441111	0.00197856	0.0152549	0.896804
1	rs72632736	4449204	G	A	1350	0.0962963	0.0219266	0.0254975	0.389816
1	rs12041711	4452455	T	C	1349	0.462936	-0.0095527	0.0150644	0.525999
1	rs7521665	4456277	A	G	1349	0.462565	-0.00976701	0.0150546	0.516486
1	rs12044775	4458722	C	T	1350	0.461111	-0.010259	0.0149937	0.493837
1	rs349400	4462460	T	G	1350	0.388148	0.0100924	0.015591	0.517424
1	rs2898801	4463753	G	C	1348	0.462537	-0.0102168	0.0150772	0.498002
1	rs78357815	4473793	T	C	1350	0.117778	0.00176176	0.0238557	0.941129
1	rs4654432	4481215	T	C	1350	0.097037	0.0435887	0.0254096	0.0862647
1	rs12029910	4488779	G	A	1350	0.448889	-0.0182017	0.0149986	0.224918
1	rs6658372	4488979	A	G	1350	0.252963	0.0257363	0.0169622	0.129198
1	rs6678792	4489398	C	T	1350	0.201852	0.0316087	0.0185607	0.0885692
1	rs10915535	4491460	T	G	1350	0.0518519	-0.00471949	0.0341338	0.890032
1	rs1762814	4496256	T	C	1350	0.292963	-0.00966685	0.0165368	0.558839
1	rs77633111	4497313	G	A	1349	0.0533729	-0.0284603	0.0325136	0.381391
1	rs12731060	4500436	C	T	1350	0.399259	-0.0137048	0.0155047	0.376742
1	rs780588	4506325	T	G	1350	0.114444	-0.00583155	0.0238922	0.80717
1	rs780593	4507743	C	T	1350	0.176667	-0.00763284	0.0197058	0.698505
1	rs12691489	4516259	A	G	1350	0.072963	0.0432554	0.0287469	0.132401
1	rs666152	4518202	G	T	1349	0.256116	0.0363907	0.0168576	0.030872
1	rs55653177	4534969	T	C	1350	0.140741	0.0380842	0.0213875	0.0749646
1	rs11799990	4541390	C	A	1349	0.117494	0.0122571	0.0227859	0.590628
1	rs705690	4549380	G	A	1349	0.401408	0.0023135	0.015287	0.87971
1	rs4654438	4559901	T	C	1350	0.190741	0.0615161	0.0191434	0.00131156
1	rs4654441	4566515	A	G	1350	0.393704	0.00507814	0.0154497	0.742391
1	rs1018306	4567165	G	A	1349	0.151964	0.0400735	0.0209933	0.0562789
1	rs60725706	4568900	C	T	1320	0.162121	0.0460656	0.0205121	0.0247184
1	rs780568	4569834	A	G	1350	0.112593	0.0370345	0.0239045	0.121317
1	rs1710422	4574117	C	T	1350	0.167037	0.0240995	0.0203945	0.237339
1	rs12035830	4579733	A	G	1350	0.221481	-0.0404235	0.0183773	0.0278321
1	rs241232	4590969	A	G	1350	0.244444	-0.0193159	0.0178075	0.278052
1	rs537398	4594603	C	T	1350	0.378889	0.00413561	0.0157286	0.7926
1	rs113955068	4596011	A	C	1350	0.337037	0.00913218	0.0161736	0.572321
1	rs592726	4599243	T	C	1350	0.306296	0.00539656	0.0165254	0.744
1	rs241257	4614822	T	C	1349	0.154559	0.0315203	0.0213609	0.140049
1	rs4654556	4615331	C	T	1349	0.188288	-0.0061664	0.0194029	0.75063
1	rs72852789	4615934	T	G	1350	0.15963	-0.0149008	0.0205991	0.469452
1	rs241273	4627077	C	A	1350	0.15037	0.0226057	0.0209357	0.280246
1	rs171317	4632828	C	A	1349	0.0974796	0.0177853	0.0249775	0.476431
1	rs6426421	4633639	C	T	1349	0.346553	0.0096024	0.0160574	0.549838
1	rs1157688	4636767	T	C	1350	0.356296	0.0103367	0.016091	0.520617
1	rs1024139	4640902	T	C	1350	0.398519	0.0115122	0.015744	0.464651
1	rs241224	4641799	G	T	1350	0.297407	0.000742835	0.0161367	0.963283
1	rs725563	4643472	T	G	1350	0.324074	0.000447277	0.0157538	0.97735
1	rs616180	4645704	T	G	1349	0.246479	-0.00312317	0.0172807	0.856578
1	rs619364	4646379	G	A	1350	0.464074	0.00793002	0.014893	0.594403
1	rs644647	4647469	C	A	1350	0.248519	-0.00297004	0.0172076	0.862965
1	rs164772	4652512	C	T	1350	0.216667	-0.014386	0.0179982	0.424116
1	rs6426423	4656147	C	A	1348	0.465134	-0.00994866	0.01479	0.501164
1	rs537761	4662408	A	C	1350	0.219259	-0.0166215	0.0179794	0.35524
1	rs164783	4664614	C	A	1350	0.298148	-0.00345998	0.0165469	0.834369
1	rs3896439	4668670	A	G	1350	0.315556	-0.00388455	0.015774	0.805478
1	rs10915571	4674429	C	T	1349	0.472572	0.0238621	0.0150147	0.112004
1	rs4654569	4675555	A	G	1350	0.337778	-0.0173564	0.0160396	0.27921
1	rs4654574	4679731	C	T	1350	0.283333	-0.0140737	0.0167803	0.401636
1	rs12029673	4684090	G	A	1349	0.326909	-0.000451318	0.0160269	0.977535
1	rs1107467	4685222	A	G	1349	0.373239	-0.0124852	0.0156041	0.42364
1	rs875807	4685672	A	G	1350	0.340741	0.0282817	0.0155169	0.0683578
1	rs10799249	4691860	C	T	1349	0.316901	0.0161662	0.0162471	0.319728
1	rs79001594	4696853	T	C	1350	0.0537037	0.0706767	0.0335706	0.0352638
1	rs75765799	4697215	A	G	1350	0.0581481	-0.03294	0.0312111	0.291245
1	rs12122754	4698559	T	C	1350	0.194815	0.00612238	0.0191569	0.749278
1	rs76059212	4698677	A	G	1350	0.0533333	0.0818207	0.0336515	0.01504
1	rs10915575	4701258	C	T	1350	0.307778	0.0313483	0.0159209	0.0489526
1	rs116950653	4705549	A	G	1349	0.0952557	-0.0136205	0.0254956	0.593182
1	rs12125737	4706755	T	C	1347	0.352264	0.0205945	0.0155838	0.186324
1	rs900501	4717340	C	T	1349	0.0985916	-0.0238873	0.0249828	0.338996
1	rs12408160	4723046	T	C	1350	0.208148	0.0291674	0.0183326	0.111608
1	rs12083131	4723818	A	G	1350	0.232222	-0.0155094	0.0178392	0.384629
1	rs7517857	4725585	G	A	1350	0.496296	-0.0215852	0.0149061	0.147594
1	rs12567266	4726454	C	T	1350	0.446667	0.00515507	0.0150654	0.732215
1	rs10915582	4731447	G	A	1350	0.466296	0.00825307	0.0148402	0.578122
1	rs11587129	4731928	A	G	1350	0.466296	0.00825307	0.0148402	0.578122
1	rs4654585	4733239	C	T	1330	0.278571	-0.034529	0.0165328	0.0367515
1	rs115426150	4737666	G	A	1350	0.0681482	0.0520569	0.0293335	0.0759543
1	rs2071990	4738058	T	C	1350	0.231481	0.0253102	0.0179478	0.158479
1	rs2071995	4738678	T	C	1350	0.29963	0.0373833	0.0163788	0.0224647
1	rs10915587	4746636	C	T	1286	0.454899	-0.0203618	0.015301	0.183271
1	rs12402150	4750267	A	C	1350	0.183704	0.0126962	0.0193747	0.512277
1	rs16839469	4751995	A	G	1349	0.203113	0.0175723	0.0187381	0.348355
1	rs10915588	4756468	T	C	1350	0.487778	0.000311389	0.0149368	0.983368
1	rs12121882	4758327	T	C	1349	0.17828	-0.00167789	0.0197314	0.932232
1	rs35923204	4766739	T	C	1350	0.0888889	0.0275721	0.0257499	0.284275
1	rs2101196	4767753	A	G	1349	0.456635	-0.00576314	0.0150628	0.702011
1	rs3766961	4779955	G	A	1350	0.203704	0.0180624	0.018726	0.334764
1	rs3820251	4781151	T	C	1350	0.115556	0.0206588	0.022573	0.360087
1	rs3820252	4784556	T	C	1350	0.224074	0.0132537	0.0178769	0.458459
1	rs16839524	4785449	T	C	1350	0.142963	0.0113017	0.0210119	0.590667
1	rs3766962	4788354	T	C	1350	0.142593	0.009739	0.0210876	0.644199
1	rs3766964	4792184	C	T	1347	0.178916	0.00392788	0.0191464	0.837455
1	rs3753702	4799200	T	C	1350	0.0544444	-0.00965352	0.033184	0.771121
1	rs7532708	4806207	A	G	1350	0.20037	0.024336	0.0186283	0.191417
1	rs368808	4806381	G	A	1350	0.10037	-0.0259161	0.0252415	0.304549
1	rs72639906	4813360	T	C	1350	0.0533333	-0.0134683	0.0332259	0.685215
1	rs523141	4819667	A	G	1350	0.283333	-0.00170337	0.0163045	0.916794
1	rs426095	4828063	A	G	1350	0.062963	-0.0405513	0.0310192	0.191112
1	rs7518471	4828606	T	C	1350	0.0585185	-0.0605672	0.0315122	0.0546033
1	rs423285	4831076	T	C	1350	0.445185	0.00228965	0.0146619	0.875904
1	rs12030265	4831752	T	C	1350	0.368889	0.0129565	0.0151936	0.393791
1	rs399377	4835375	C	T	1350	0.449259	0.000613907	0.0146691	0.966618
1	rs9426506	4844376	T	C	1350	0.0644444	-0.0231666	0.0309357	0.45394
1	rs4654460	4847845	A	G	1350	0.0840741	-0.0304204	0.027533	0.269216
1	rs16839670	4858666	C	A	1349	0.173091	0.0318885	0.0198712	0.108548
1	rs17345280	4859537	C	A	1350	0.0537037	-0.0185829	0.0333727	0.577643
1	rs760817	4863913	T	C	1350	0.348148	0.00200892	0.0155553	0.897241
1	rs10799262	4872571	A	G	1322	0.279879	0.00433681	0.0169066	0.797552
1	rs10915611	4872651	T	C	1342	0.0972429	-0.0398081	0.0254642	0.117983
1	rs2050010	4880917	A	C	1348	0.173961	0.0291038	0.0198616	0.142831
1	rs2181699	4888012	T	G	1350	0.376667	-0.00250092	0.0152715	0.869917
1	rs12028621	4888723	T	A	1345	0.0553903	0.00568532	0.0325379	0.861292
1	rs10799265	4889604	T	C	1350	0.234074	0.0176878	0.0176827	0.317172
1	rs11805663	4906358	T	A	1349	0.463677	-0.00540381	0.0152944	0.723849
1	rs10915626	4906783	A	G	1350	0.447407	-0.00544201	0.0152922	0.721939
1	rs6683849	4908901	G	A	1350	0.368889	-0.0137042	0.0158899	0.388443
1	rs6693945	4911172	C	T	1349	0.353225	-0.0115701	0.0161005	0.472374
1	rs7549868	4912726	G	A	1350	0.282963	-0.0237947	0.016465	0.148411
1	rs6426440	4914910	C	A	1350	0.198148	0.0248309	0.0186973	0.184162
1	rs10915645	4928187	G	T	1350	0.483704	-0.00404146	0.0150665	0.788513
1	rs7512035	4929802	G	A	1349	0.487027	-0.00722112	0.0150483	0.631325
1	rs76647621	4931045	A	G	1350	0.173704	0.0173088	0.0198137	0.382348
1	rs12044914	4932655	A	C	1349	0.186805	0.0207684	0.0191342	0.277743
1	rs7539101	4940715	T	C	1350	0.434444	-0.0194147	0.0150211	0.196187
1	rs7548372	4943523	A	C	1348	0.447329	-0.0160534	0.0149653	0.283403
1	rs12061881	4946268	T	C	1350	0.0866667	-0.00830397	0.0270978	0.759266
1	rs6664880	4952788	G	A	1350	0.386296	0.0102823	0.0153846	0.50391
1	rs12025356	4954746	A	G	1350	0.14	-0.0096691	0.0212462	0.649039
1	rs6426446	4955862	T	C	1350	0.440741	0.0126918	0.0155073	0.413106
1	rs6678459	4968528	T	C	1350	0.348148	-0.0207615	0.0158801	0.191081
1	rs12034557	4971507	T	C	1349	0.141216	-0.00986109	0.0211441	0.640946
1	rs11805753	4973107	T	C	1349	0.338399	0.0158204	0.0159164	0.320235
1	rs12035499	4980692	A	G	1350	0.143333	0.00150229	0.021001	0.942973
1	rs942245	4981503	A	G	1349	0.416605	-0.0154444	0.0150507	0.304817
1	rs6666453	4987424	G	T	1350	0.383704	0.0173691	0.0154802	0.261853
1	rs12567162	4988063	C	A	1348	0.380935	0.0115665	0.0155387	0.456654
1	rs2898853	4992204	C	T	1350	0.411111	-0.0123469	0.0152154	0.417093
1	rs10915683	4996185	A	G	1349	0.463306	0.0220716	0.0149076	0.138725
1	rs12037632	4996661	C	T	1339	0.206124	-0.00530763	0.0188526	0.778301
1	rs10915295	5001488	G	T	1350	0.0622222	0.0261957	0.0304056	0.38894
1	rs9286971	5003504	A	G	1350	0.33963	0.00612561	0.015351	0.689866
1	rs9426490	5011402	A	G	1350	0.385185	-0.00432361	0.0149961	0.773104
1	rs10915298	5012301	A	G	1349	0.268718	-0.010262	0.0163911	0.531269
1	rs6656223	5015844	G	A	1349	0.480726	-0.00206127	0.014618	0.887863
1	rs12029491	5017652	T	C	1349	0.225352	-0.0219666	0.0172913	0.203949
1	rs10799145	5021200	G	T	1350	0.427778	0.00366606	0.0147987	0.804345
1	rs55899550	5021544	A	G	1350	0.0711111	0.0347703	0.0292047	0.233822
1	rs72634196	5023291	T	C	1350	0.062963	0.0712382	0.0303989	0.0191067
1	rs12754637	5023321	A	G	1349	0.344329	0.00282952	0.015659	0.856607
1	rs7523398	5024385	G	T	1348	0.22589	-0.00989883	0.0177289	0.576609
1	rs12025571	5029531	A	C	1350	0.397407	0.00615494	0.0155709	0.692633
1	rs7535462	5033661	A	G	1350	0.151852	0.0437832	0.0206245	0.0337647
1	rs76290374	5034174	A	G	1349	0.314678	-0.0313146	0.0158249	0.0478362
1	rs12757902	5036234	A	G	1350	0.0911111	0.0242453	0.0264705	0.359701
1	rs12122541	5036622	G	A	1349	0.0604151	0.0709979	0.0313103	0.0233563
1	rs898335	5036777	G	T	1350	0.455185	0.000593719	0.0151631	0.968766
1	rs6666618	5038093	C	A	1349	0.190141	0.0134132	0.0190878	0.482237
1	rs1563791	5043734	C	A	1350	0.0766667	0.0104255	0.0279382	0.709028
1	rs7365286	5047163	T	C	1350	0.0951852	-0.0329186	0.0250519	0.18884
1	rs7418901	5053263	T	C	1350	0.0748148	-0.00207681	0.028195	0.941282
1	rs10158288	5061519	T	C	1350	0.165926	-0.0176136	0.019679	0.370764
1	rs10915310	5068210	G	A	1349	0.432172	0.0189869	0.0152474	0.213037
1	rs34951087	5069170	T	G	1350	0.401852	-0.00737717	0.0151522	0.626351
1	rs12045336	5070663	G	A	1350	0.257037	0.0466601	0.0173721	0.00723302
1	rs9286975	5073092	G	A	1349	0.341735	-0.0266614	0.0155339	0.0861008
1	rs79730912	5078999	T	C	1345	0.24461	-0.0205363	0.0173596	0.236812
1	rs9439575	5085955	G	A	1346	0.346954	0.0325329	0.0157547	0.0389255
1	rs9439507	5090997	G	A	1349	0.470719	-0.0122097	0.0150427	0.416983
1	rs6693990	5094435	A	G	1349	0.131208	-0.0129631	0.0221612	0.558585
1	rs10915324	5103621	G	A	1350	0.097037	-0.0300868	0.025534	0.238676
1	rs10915329	5114102	T	C	1350	0.188148	0.0261908	0.0186989	0.161317
1	rs1563792	5124859	A	G	1350	0.317037	0.0150266	0.0158882	0.344267
1	rs10915335	5136477	T	C	1350	0.31963	-0.00658723	0.0161643	0.683628
1	rs3128687	5141293	T	G	1348	0.476261	0.0137018	0.0149236	0.358552
1	rs10915341	5142552	T	G	1350	0.318519	-0.00101567	0.0160981	0.949693
1	rs3101214	5150534	G	A	1350	0.0888889	0.00373622	0.0257606	0.884682
1	rs2290848	5151437	C	A	1346	0.0887816	0.00351137	0.0258045	0.891761
1	rs2242157	5160662	G	T	1350	0.146667	0.0350522	0.0211102	0.0968264
1	rs57000660	5166480	G	A	1348	0.0812315	-0.00752719	0.0268392	0.779128
1	rs10733013	5168663	C	T	1350	0.173704	0.0168076	0.0195609	0.390204
1	rs7513590	5170712	G	A	1350	0.0688889	0.0290542	0.0301023	0.334454
1	rs10799170	5179530	A	C	1349	0.101927	0.0276566	0.0241257	0.25165
1	rs2045587	5183547	A	G	1347	0.0708983	0.0561237	0.0278504	0.0438849
1	rs6674378	5186247	G	T	1349	0.121201	-0.0134062	0.0216512	0.535791
1	rs61762187	5187278	G	A	1349	0.121572	-0.0143347	0.0215666	0.50626
1	rs6671889	5192703	C	A	1350	0.19	0.0189997	0.0183013	0.299197
1	rs80049372	5193921	C	T	1350	0.077037	0.0378824	0.0275872	0.169694
1	rs10492925	5195371	C	T	1349	0.467383	-0.00465103	0.0147406	0.752363
1	rs4345839	5206639	A	G	1350	0.102593	0.0432762	0.024145	0.0730774
1	rs12121369	5210124	A	C	1350	0.42037	-0.00770229	0.0147984	0.602728
1	rs17366543	5224616	G	A	1350	0.0640741	-0.0516974	0.0307873	0.0931167
1	rs61542310	5228983	A	C	1350	0.345926	0.00610473	0.0154272	0.692317
1	rs16840071	5229311	A	G	1350	0.345926	0.00610473	0.0154272	0.692317
1	rs78837890	5232281	T	G	1349	0.0648629	-0.00377849	0.0308711	0.902585
1	rs9286977	5233284	A	C	1338	0.302691	0.0102729	0.0163289	0.52927
1	rs7547229	5240211	T	C	1350	0.264074	-0.0315396	0.0171368	0.0657007
1	rs4641339	5243848	A	G	1350	0.297037	0.00669699	0.0162173	0.67964
1	rs10492930	5247082	G	A	1350	0.257407	-0.0172459	0.0168458	0.305953
1	rs2722781	5257229	T	C	1349	0.214233	-0.0104089	0.0182199	0.5678
1	rs12043987	5264697	G	A	1341	0.16965	0.0110995	0.0202832	0.584223
1	rs6603821	5267850	G	A	1350	0.473704	0.00333409	0.0152903	0.827387
1	rs16840190	5282726	T	C	1349	0.229059	0.00383516	0.0181711	0.832842
1	rs7546667	5282817	A	G	1350	0.212222	-0.00828107	0.0188662	0.660707
1	rs938962	5283942	T	C	1350	0.444444	-0.00380494	0.0148799	0.798175
1	rs677735	5295176	A	G	1350	0.222963	-0.0092727	0.0178848	0.604131
1	rs2353169	5296844	C	T	1350	0.228889	0.000148047	0.0175629	0.993274
1	rs586165	5297887	T	C	1350	0.485185	-0.00435073	0.015132	0.773716
1	rs12066405	5302528	A	G	1349	0.48295	-0.0030886	0.0149119	0.835913
1	rs76964255	5303786	A	G	1350	0.0581481	0.030725	0.0318365	0.334501
1	rs521430	5307076	T	C	1350	0.444074	-0.00479834	0.0150038	0.749114
1	rs7534404	5309255	A	G	1349	0.210526	-0.0120239	0.0184962	0.515644
1	rs78612437	5310840	C	A	1350	0.0625926	0.0231463	0.0309092	0.45395
1	rs4475768	5312165	G	T	1350	0.10037	0.0112823	0.0252495	0.654996
1	rs6703948	5313445	A	C	1350	0.114444	-0.00143536	0.0227194	0.949625
1	rs12091281	5314737	T	C	1350	0.113704	0.00195964	0.0227617	0.931392
1	rs72852179	5315344	C	T	1349	0.113417	0.00123274	0.0227852	0.956853
1	rs72638072	5317014	T	C	1350	0.0996296	0.0125798	0.0253133	0.619214
1	rs630153	5321139	A	G	1348	0.28635	0.00477611	0.016185	0.767922
1	rs499416	5324231	C	T	1350	0.336296	0.00431097	0.015761	0.784452
1	rs579467	5329865	C	T	1350	0.326667	0.0174718	0.0157222	0.266447
1	rs584938	5334079	C	A	1350	0.280741	0.0151163	0.016173	0.34996
1	rs4847576	5335599	C	T	1350	0.284074	-0.00664472	0.0164827	0.686851
1	rs549155	5338287	T	G	1350	0.338889	-0.00417522	0.0158719	0.792506
1	rs557477	5346474	T	G	1349	0.353595	0.0143821	0.0155772	0.355863
1	rs560335	5346800	G	T	1350	0.12037	-0.0189777	0.0224655	0.398252
1	rs563939	5347155	C	T	1350	0.395926	-0.015934	0.015341	0.298965
1	rs4417082	5348270	G	A	1350	0.204815	-0.0168148	0.0185011	0.363427
1	rs4514251	5348479	A	G	1350	0.384074	-0.0208452	0.0157105	0.184565
1	rs2353174	5350428	C	T	1350	0.368889	-0.0131666	0.0157071	0.401886
1	rs1983881	5350989	G	A	1333	0.366092	-0.0144623	0.0158865	0.362638
1	rs7522758	5352390	T	C	1350	0.368519	-0.0132754	0.0157009	0.397824
1	rs912988	5354844	T	C	1350	0.133333	-0.0295298	0.0219747	0.17901
1	rs9439523	5368769	A	G	1350	0.360741	-0.00124795	0.0155579	0.936067
1	rs4478820	5371934	A	G	1350	0.353704	0.000131618	0.0156314	0.993282
1	rs5026665	5374940	A	G	1350	0.351111	0.000530239	0.0156458	0.972965
1	rs79729928	5380047	A	C	1339	0.0571322	-0.0333682	0.0326376	0.306599
1	rs9439565	5381250	C	T	1350	0.257037	-0.0104715	0.0172436	0.543674
1	rs16840531	5385613	A	G	1350	0.0588889	-0.0348029	0.0321011	0.278291
1	rs2148211	5401364	A	G	1350	0.294444	-0.00353469	0.01664	0.831778
1	rs10915416	5403031	A	G	1341	0.352722	-0.00978027	0.0157935	0.535745
1	rs4129058	5410542	T	C	1348	0.279674	-0.0162292	0.0166739	0.330391
1	rs12752113	5413994	C	T	1347	0.236451	-0.019068	0.0177253	0.282039
1	rs74219217	5454407	T	C	1350	0.353333	0.000852039	0.0151437	0.955132
1	rs36194643	5458909	A	G	1350	0.356667	0.00138828	0.0151411	0.926945
1	rs61763344	5465505	A	G	1350	0.072963	0.00308272	0.0281595	0.912827
1	rs61763346	5470084	G	A	1349	0.0693106	-0.00446312	0.0288639	0.877116
1	rs7546092	5473983	G	A	1348	0.387982	-0.0105806	0.0153226	0.489863
1	rs11576458	5475581	T	C	1350	0.189259	-0.0354448	0.0188924	0.0606356
1	rs6603835	5475663	A	C	1350	0.408148	-0.0240761	0.0151921	0.113015
1	rs11260646	5478587	G	A	1347	0.206756	-0.0138789	0.018333	0.449023
1	rs3922826	5485177	G	T	1350	0.141111	-0.0115592	0.0213314	0.587898
1	rs6603840	5486898	A	C	1349	0.334692	-0.00112605	0.0160376	0.944024
1	rs12755610	5489018	G	A	1350	0.133333	0.00791376	0.0217799	0.716343
1	rs10907211	5492043	A	C	1350	0.219259	0.0118424	0.0180209	0.511087
1	rs7367086	5497307	T	G	1350	0.208519	0.00233731	0.0186398	0.900212
1	rs12065301	5506194	G	A	1349	0.152335	0.0190472	0.0204707	0.352132
1	rs11260694	5514194	T	C	1350	0.102963	0.0177652	0.024622	0.470591
1	rs12568815	5521691	T	C	1350	0.34963	0.00639311	0.0157785	0.685346
1	rs59862356	5528176	A	G	1350	0.351852	0.00420648	0.0157845	0.789858
1	rs7414322	5533601	T	C	1350	0.388889	0.000194148	0.0155075	0.990011
1	rs12566781	5535339	G	A	1347	0.110616	0.0406475	0.0240594	0.0911303
1	rs12023817	5536722	A	C	1348	0.385386	-0.00195783	0.0155467	0.899786
1	rs61759135	5540162	T	C	1349	0.371016	-0.0101953	0.0157468	0.517338
1	rs12045091	5547562	C	T	1350	0.117407	-0.0138442	0.0231034	0.549021
1	rs11260698	5549525	C	T	1350	0.44037	0.0227455	0.0149062	0.127032
1	rs9662668	5554049	G	A	1350	0.45	-0.0111731	0.0151445	0.460657
1	rs2071953	5555141	A	G	1350	0.458148	0.0105776	0.0147887	0.474454
1	rs2071959	5556067	A	G	1348	0.0990356	-0.0181792	0.0250609	0.468206
1	rs1573738	5561229	T	C	1350	0.461852	0.0115551	0.0148139	0.435383
1	rs9659669	5563399	A	G	1350	0.461481	0.0146916	0.014846	0.322369
1	rs9729649	5572304	A	G	1350	0.443704	-0.00638726	0.0150396	0.671059
1	rs11260635	5578655	C	T	1346	0.173105	-0.0154462	0.0195966	0.430575
1	rs9660967	5581798	T	C	1350	0.0888889	0.0163144	0.0262227	0.533843
1	rs2008457	5585215	A	G	1349	0.0878428	0.00511835	0.0264667	0.846655
1	rs7515958	5603850	G	A	1349	0.384729	0.0092064	0.0158641	0.561692
1	rs80317570	5613767	A	G	1350	0.0996296	-0.00994188	0.0255321	0.696989
1	rs1935764	5615524	A	G	1350	0.0859259	0.01917	0.0266629	0.472156
1	rs11260644	5618182	T	C	1350	0.45037	-0.00341972	0.015417	0.824458
1	rs9439613	5623965	T	C	1350	0.452222	-0.0119132	0.0153418	0.437441
1	rs7522344	5635316	C	A	1350	0.45963	0.0148942	0.0150204	0.321394
1	rs904525	5635724	C	T	1348	0.457715	0.0146952	0.0150412	0.328573
1	rs7549896	5642705	G	T	1345	0.0855019	0.00395729	0.0267601	0.882437
1	rs10907200	5646002	T	C	1350	0.327407	-0.018026	0.0159947	0.259744
1	rs950601	5659587	T	G	1349	0.288732	0.0105783	0.0159186	0.506355
1	rs707582	5671786	G	A	1350	0.438519	0.0077707	0.0149641	0.603559
1	rs770718	5674434	T	C	1350	0.317037	0.00262334	0.0161106	0.87065
1	rs9439585	5679368	T	C	1346	0.169762	-0.00424232	0.0193758	0.826689
1	rs10157819	5680572	G	A	1348	0.0890208	0.00465322	0.0265963	0.861113
1	rs2173541	5684110	T	C	1323	0.400983	-0.0119829	0.0160677	0.455801
1	rs945322	5684301	C	A	1349	0.243884	0.00357156	0.0177089	0.840165
1	rs770682	5689610	T	C	1348	0.464392	0.0131509	0.014856	0.376035
1	rs75624280	5693597	C	T	1350	0.07	-0.0106981	0.0293983	0.715931
1	rs77597942	5695978	G	T	1350	0.0707407	-0.00996566	0.0291133	0.73212
1	rs59791798	5696018	C	T	1349	0.446998	0.00452943	0.0149845	0.762444
1	rs6690868	5701323	C	T	1349	0.165678	0.0184281	0.0199481	0.355588
1	rs17028491	5703552	A	G	1350	0.375926	0.00601444	0.0154265	0.696627
1	rs17028511	5704836	G	A	1349	0.0722758	-0.0102374	0.0287255	0.72155
1	rs12129885	5705919	T	C	1348	0.168769	0.015345	0.0197289	0.436692
1	rs971816	5707091	A	C	1348	0.373887	-0.0189293	0.0154631	0.220892
1	rs4845812	5707816	C	T	1350	0.491481	-0.0161835	0.0150373	0.281826
1	rs709183	5709728	T	C	1350	0.303333	0.00636119	0.0166499	0.702421
1	rs707589	5711647	C	T	1350	0.458519	0.0204477	0.015555	0.188665
1	rs707590	5712831	A	G	1350	0.161852	-0.0346771	0.020183	0.0857714
1	rs2454615	5716860	T	C	1350	0.127037	-0.0294503	0.0221225	0.183112
1	rs11260671	5717388	T	C	1349	0.490363	-0.00576425	0.0154068	0.708302
1	rs6699073	5719531	A	G	1349	0.157524	-0.0476837	0.0201206	0.0177932
1	rs12091928	5721189	G	A	1350	0.160741	-0.0233372	0.0200614	0.244711
1	rs770721	5722405	G	A	1349	0.492958	-0.020594	0.0148763	0.166251
1	rs707580	5724940	T	C	1350	0.33963	-0.0114718	0.0158258	0.468527
1	rs7544244	5732221	G	A	1349	0.124907	-0.00431008	0.0220311	0.844895
1	rs771071	5732473	A	G	1350	0.412963	0.0205448	0.0149274	0.168724
1	rs707593	5736682	G	A	1350	0.0685185	-0.0494582	0.0283223	0.0807652
1	rs10492948	5738500	A	G	1350	0.105556	-0.0249356	0.0242268	0.303359
1	rs1695616	5749226	A	G	1350	0.301481	-0.0258959	0.015932	0.104077
1	rs2649070	5750125	C	T	1347	0.374907	0.0162617	0.0153387	0.289064
1	rs770712	5751591	G	A	1350	0.484815	0.00614596	0.0147882	0.677705
1	rs11579682	5752416	A	G	1345	0.117472	-0.018348	0.0232167	0.429357
1	rs2649072	5754088	A	G	1348	0.467359	-0.00396294	0.0152548	0.795031
1	rs2649074	5755428	C	T	1350	0.395926	0.00716659	0.015322	0.639977
1	rs75517434	5761968	G	A	1350	0.116667	-0.0153843	0.0235688	0.513925
1	rs770693	5765353	C	T	1345	0.162454	-0.0471734	0.0199095	0.0178174
1	rs873982	5770265	C	A	1350	0.498148	0.0123422	0.0150133	0.41103
1	rs2649079	5770702	A	G	1350	0.364815	0.0262305	0.0156039	0.0927579
1	rs1414380	5774876	G	A	1350	0.269259	-0.0241943	0.0168986	0.152221
1	rs2244632	5780697	A	G	1350	0.204444	-0.0327231	0.0182822	0.0734718
1	rs79895490	5782727	A	G	1350	0.125556	-0.021165	0.0221288	0.338848
1	rs2649084	5784433	T	C	1350	0.331852	-0.0039401	0.0159455	0.804832
1	rs2649083	5784445	A	G	1350	0.162593	-0.0351298	0.020329	0.0839759
1	rs1875037	5785135	T	C	1349	0.085619	-0.0674694	0.0269048	0.0121519
1	rs11260678	5786865	C	T	1347	0.424647	-0.0303573	0.0148675	0.0411655
1	rs59531141	5795581	G	A	1350	0.105556	-0.028788	0.0243186	0.236497
1	rs12043762	5795600	G	A	1350	0.105556	-0.028788	0.0243186	0.236497
1	rs2649063	5799631	G	A	1350	0.161111	-0.035585	0.0203679	0.0806183
1	rs2649066	5802390	A	G	1350	0.157778	-0.0364762	0.0206324	0.0770756
1	rs12060804	5814154	G	A	1350	0.0955556	-0.0351127	0.0255547	0.169434
1	rs80030164	5816959	A	G	1350	0.12037	-0.037579	0.0232411	0.105895
1	rs12076190	5829039	C	T	1350	0.152593	-0.0269149	0.0211686	0.203567
1	rs4129514	5831601	A	G	1350	0.237037	-0.0270792	0.0175925	0.123744
1	rs28457723	5840181	G	A	1349	0.056338	-0.0255595	0.0322624	0.428223
1	rs75883988	5858429	T	C	1350	0.312222	-0.036099	0.0161175	0.0251082
1	rs4845818	5861105	A	G	1350	0.08	-0.0209783	0.0276364	0.447803
1	rs28485858	5864398	T	C	1350	0.134444	-0.0279155	0.0219977	0.204435
1	rs9661840	5882333	C	T	1349	0.0711638	-0.0233731	0.0292148	0.423686
1	rs1890191	5887140	C	T	1350	0.131111	-0.028964	0.0221475	0.190948
1	rs1698976	5900795	C	T	1350	0.304444	-0.0242149	0.0159568	0.129134
1	rs11579662	5901975	T	C	1350	0.158519	-0.0285621	0.0208573	0.170873
1	rs1765719	5905929	G	T	1350	0.198148	0.0467318	0.0181648	0.0100922
1	rs11121402	5908794	T	C	1350	0.1	-0.067269	0.024596	0.00623878
1	rs74051394	5911588	C	A	1348	0.0619436	0.0778552	0.0309944	0.0120079
1	rs548726	5913621	T	C	1349	0.114159	0.0277687	0.0236399	0.240134
1	rs11121600	5921042	A	C	1350	0.072963	-0.0286632	0.028298	0.311106
1	rs2297791	5927738	A	G	1350	0.0974074	0.00324939	0.0249801	0.896504
1	rs17432446	5952726	T	C	1350	0.067037	-0.0186281	0.0297215	0.530819
1	rs2312464	5960503	A	G	1350	0.212222	-0.00872721	0.0181916	0.631413
1	rs2134551	5961870	G	A	1348	0.15727	-0.0147574	0.0203926	0.469272
1	rs77453462	5970367	T	C	1350	0.201852	0.00841648	0.0187517	0.653548
1	rs12060900	5971314	A	G	1350	0.0662963	-0.018327	0.0298501	0.539236
1	rs7549324	5982044	G	A	1350	0.226296	-0.0164302	0.0176046	0.350668
1	rs11587241	6022451	C	A	1350	0.07	-0.0181106	0.0290644	0.533205
1	rs71629759	6026002	A	G	1350	0.07	-0.0181106	0.0290644	0.533205
1	rs34768831	6031652	T	G	1350	0.07	-0.0181106	0.0290644	0.533205
1	rs4068401	6034001	T	C	1350	0.216667	-0.0229621	0.0178766	0.198974
1	rs11120934	6037603	G	A	1350	0.218519	-0.0207728	0.0178663	0.244958
1	rs12124590	6060238	T	C	1350	0.244815	-0.023536	0.0171981	0.171148
1	rs1295107	6079392	A	G	1350	0.354074	-0.0378709	0.015502	0.0145672
1	rs6688644	6079975	A	G	1350	0.294444	-0.0384204	0.0161102	0.0170861
1	rs72630663	6091437	A	G	1350	0.0581481	-0.0132404	0.0327382	0.685894
1	rs1295094	6095199	A	G	1350	0.321111	-0.0338397	0.0158806	0.033099
1	rs3789562	6104029	G	A	1350	0.137778	-0.00803629	0.0215942	0.709781
1	rs3789560	6104715	G	A	1350	0.342593	-0.0406936	0.0155696	0.00895782
1	rs3789553	6117171	G	A	1350	0.383704	-0.0293644	0.0154176	0.0568322
1	rs72862363	6138659	T	C	1349	0.0937732	0.0232147	0.026448	0.380081
1	rs11121183	6139169	G	T	1350	0.0981481	0.0188125	0.0246101	0.444618
1	rs11583500	6140540	G	A	1350	0.292222	-0.00955216	0.016592	0.564812
1	rs2294936	6145365	A	G	1350	0.247037	0.00334184	0.0172081	0.846018
1	rs3747980	6145683	G	A	1343	0.103127	0.0221912	0.0246633	0.368245
1	rs2273042	6149122	A	G	1349	0.196071	-0.00972249	0.0189156	0.607257
1	rs3789529	6153525	A	G	1350	0.374074	0.00591049	0.015348	0.700165
1	rs3810992	6162601	C	T	1350	0.266667	-0.0171436	0.0169614	0.312139
1	rs3810988	6164029	T	C	1350	0.247778	-0.0204274	0.0174054	0.240546
1	rs1883768	6165419	T	C	1350	0.362963	0.012928	0.0156635	0.409167
1	rs12094320	6167194	C	T	1349	0.453299	0.00419251	0.0151388	0.781827
1	rs12142108	6170988	A	G	1350	0.435556	-0.0282049	0.0151042	0.0618528
1	rs1883767	6175489	G	A	1350	0.459259	0.00284793	0.0151297	0.850693
1	rs2843495	6182321	G	A	1350	0.215185	0.0144506	0.0184507	0.433509
1	rs2843494	6183926	C	T	1350	0.294444	-0.00421898	0.0164892	0.798056
1	rs2235790	6191632	T	C	1349	0.318384	0.00402298	0.0162968	0.805019
1	rs11121299	6194018	C	T	1350	0.343704	-0.0173365	0.0158223	0.27321
1	rs78406496	6199924	A	G	1347	0.410913	0.0135089	0.0153341	0.378333
1	rs2311389	6200885	A	C	1336	0.282934	-0.0121182	0.0166773	0.467452
1	rs12067480	6205349	T	C	1350	0.408889	-0.000539957	0.0152916	0.971832
1	rs1883606	6207217	T	C	1350	0.32	0.002585	0.0159764	0.871463
1	rs9434741	6217859	G	A	1350	0.28	-0.00652028	0.0164324	0.691519
1	rs731975	6222501	A	C	1350	0.481111	0.0082974	0.0153149	0.587966
1	rs12039290	6225739	A	C	1349	0.327279	0.0204431	0.0160764	0.203506
1	rs61062646	6228783	A	G	1347	0.157016	-0.00684697	0.0206967	0.740777
1	rs60925969	6229093	G	A	1349	0.168643	-0.00253205	0.0200967	0.899737
1	rs80166192	6230852	A	G	1350	0.481852	-0.0145375	0.0152859	0.341583
1	rs11809884	6232569	T	C	1350	0.136667	-0.00428988	0.0218447	0.844312
1	rs4908863	6247066	T	C	1349	0.136397	-0.00759296	0.0218623	0.72836
1	rs7521209	6248784	C	T	1350	0.135926	-0.00715164	0.0218756	0.743726
1	rs2294714	6257826	C	T	1350	0.442222	-0.00820973	0.01521	0.589364
1	rs3789521	6259043	A	G	1349	0.0930319	0.00935461	0.0245493	0.703164
1	rs4908864	6263354	T	C	1349	0.26464	0.0112789	0.0168672	0.503696
1	rs12071731	6276167	G	T	1350	0.0796296	0.0388689	0.0282509	0.168869
1	rs846111	6279370	C	G	1350	0.163333	0.000533639	0.0200591	0.978776
1	rs9970334	6296238	T	G	1348	0.375742	-0.0233105	0.0152954	0.127502
1	rs12240078	6306912	C	T	1350	0.209259	-0.00412725	0.0182986	0.821551
1	rs12744452	6308695	A	G	1350	0.411481	0.00868987	0.0150636	0.564022
1	rs4908543	6317983	T	C	1349	0.41957	0.0164309	0.0150656	0.275438
1	rs35061492	6328483	G	A	1350	0.166296	-0.00101822	0.0201472	0.959693
1	rs3789513	6329989	T	C	1350	0.113333	-0.0149772	0.0231819	0.518232
1	rs12073007	6343714	C	A	1350	0.134074	-0.013483	0.0215444	0.53143
1	rs3789500	6352084	A	G	1350	0.15	-0.00210105	0.0205424	0.918536
1	rs17029372	6361437	T	G	1350	0.157037	0.00150901	0.020391	0.941007
1	rs60285258	6392534	A	G	1342	0.128912	-0.0185964	0.0220263	0.398511
1	rs3827718	6411024	A	G	1350	0.13037	-0.0163322	0.0218377	0.454528
1	rs1122448	6412599	G	A	1329	0.153499	0.00158786	0.0206221	0.938625
1	rs17026985	6465054	A	G	1349	0.157153	-0.00547989	0.0199578	0.783643
1	rs57131142	6468160	G	A	1350	0.178519	0.00637033	0.0190907	0.738615
1	rs7529205	6473294	G	A	1350	0.178519	0.00637033	0.0190907	0.738615
1	rs74709537	6487801	A	G	1350	0.0566667	-0.0122421	0.0324042	0.705584
1	rs2986739	6548056	G	A	1350	0.282593	-0.00718838	0.0165945	0.664886
1	rs2986742	6550376	C	T	1349	0.281319	-0.00838433	0.016561	0.612667
1	rs4908899	6561039	T	C	1350	0.108889	0.0398908	0.0243481	0.101349
1	rs2986746	6561300	A	G	1350	0.104444	0.0452499	0.0247793	0.0678329
1	rs2986747	6562784	G	A	1350	0.082963	0.00878212	0.0278256	0.752296
1	rs4908554	6568387	C	T	1350	0.353333	-0.000832848	0.0157026	0.957701
1	rs3935435	6572175	G	A	1350	0.374444	-0.00754646	0.0155491	0.627442
1	rs4243830	6577871	C	T	1341	0.204325	-0.0344248	0.0191579	0.0723524
1	rs4908909	6599041	C	T	1350	0.17037	-0.0274813	0.0204216	0.178401
1	rs11581831	6609958	C	T	1349	0.227576	-0.0338374	0.01861	0.069028
1	rs4908923	6614535	G	A	1350	0.229259	-0.0310906	0.0185148	0.0931065
1	rs4908930	6629274	A	G	1350	0.285926	0.0319624	0.0167773	0.0567668
1	rs11587438	6631431	C	T	1350	0.226667	-0.00358171	0.0180985	0.843122
1	rs75256375	6649603	A	G	1350	0.082963	0.0435077	0.0273822	0.112082
1	rs7521134	6657240	T	C	1345	0.169517	-0.0256269	0.0201968	0.204493
1	rs2072948	6679848	T	C	1348	0.168027	-0.0214943	0.0203844	0.291679
1	rs200458	6704635	A	G	1350	0.38	-0.0109919	0.0153475	0.473866
1	rs12145525	6711146	C	T	1349	0.438844	0.0209787	0.015008	0.162163
1	rs2235564	6713114	T	C	1350	0.188148	-0.0247301	0.0193402	0.201007
1	rs116345233	6717563	A	G	1350	0.0792593	0.0489409	0.028141	0.082012
1	rs201151	6732424	A	G	1350	0.445926	0.0201814	0.0149486	0.176998
1	rs189918	6737212	C	T	1294	0.457496	0.0238199	0.01538	0.121439
1	rs277679	6783548	C	T	1348	0.469585	0.0111471	0.0149689	0.456465
1	rs447558	6795230	T	C	1348	0.11276	-0.0150369	0.0242041	0.534432
1	rs60527821	6802335	G	A	1247	0.255413	-0.016324	0.0180338	0.365365
1	rs378930	6826467	G	A	1349	0.338028	-0.0270391	0.0158472	0.0879629
1	rs391674	6832052	G	A	1350	0.108519	-0.0225287	0.0247864	0.363396
1	rs11122144	6835761	A	G	1349	0.252409	-0.0198762	0.0168753	0.238864
1	rs74050914	6837155	C	T	1350	0.252593	-0.0181388	0.0168728	0.282361
1	rs1542899	6853355	G	A	1349	0.245738	-0.0168571	0.0170407	0.322552
1	rs17029864	6863342	A	G	1349	0.273165	-0.0187735	0.016371	0.251484
1	rs659459	6873932	C	T	1350	0.0614815	-0.0433554	0.0317353	0.17189
1	rs74452797	6899170	C	T	1350	0.321111	-0.0154225	0.0158223	0.329695
1	rs72638520	6913481	G	T	1350	0.247778	0.00960132	0.0171056	0.574595
1	rs6688732	6929760	A	G	1350	0.315185	-0.0167137	0.015896	0.293057
1	rs77773844	6939331	A	C	1347	0.239792	-0.0192267	0.0172558	0.265187
1	rs7515502	6963402	G	C	1341	0.269575	-0.0195022	0.0164757	0.236533
1	rs11586867	6972393	T	C	1349	0.328391	-0.0256344	0.0157096	0.10273
1	rs10864247	6982350	A	G	1350	0.458889	0.00117195	0.0150747	0.938032
1	rs6577395	6991925	C	T	1350	0.19	0.0355015	0.0190175	0.0619318
1	rs72638547	7001078	T	C	1350	0.217037	-0.0226618	0.0179124	0.205821
1	rs75821729	7009910	A	G	1347	0.220861	-0.0316664	0.0175582	0.0713082
1	rs10864251	7011805	A	C	1350	0.413704	0.000785145	0.0150417	0.958371
1	rs11120796	7014330	A	G	1350	0.173704	0.0394231	0.0197902	0.0463656
1	rs12239076	7014540	G	C	1349	0.17235	0.0368889	0.0199336	0.0642281
1	rs17030082	7029262	G	A	1350	0.35963	-0.00668123	0.0160633	0.67746
1	rs6681529	7052566	A	G	1349	0.451075	-0.00391621	0.0152451	0.797269
1	rs78892388	7053487	C	T	1349	0.210526	0.00681126	0.0182112	0.708393
1	rs6693950	7085494	G	A	1350	0.163333	-0.0203978	0.0201593	0.31162
1	rs11120820	7087739	A	G	1350	0.0940741	-0.056747	0.0253327	0.0250865
1	rs4243823	7088855	A	G	1349	0.401408	-0.0155005	0.0154012	0.3142
1	rs7553537	7096700	T	C	1349	0.244996	0.0197122	0.0174475	0.25856
1	rs12728534	7098807	C	T	1344	0.0915179	-0.0523049	0.0256289	0.0412649
1	rs12025462	7107665	G	A	1350	0.378148	-0.00914184	0.0153896	0.552493
1	rs6577410	7112390	T	C	1349	0.342476	0.00904533	0.0155332	0.56035
1	rs4908595	7119202	T	C	1350	0.323704	0.0021926	0.0157759	0.889462
1	rs117889488	7119514	A	C	1321	0.0571537	-0.0190478	0.0328532	0.56206
1	rs4436414	7120915	G	A	1350	0.450741	0.0047406	0.0148955	0.750289
1	rs555505816	7122726	T	C	1348	0.0745549	-0.0161158	0.0278092	0.562244
1	rs34096415	7126357	G	A	1342	0.0909091	0.00987343	0.0260884	0.705089
1	rs6662527	7129388	T	C	1348	0.470697	-0.00618062	0.015023	0.680771
1	rs72640062	7130828	T	G	1350	0.183704	0.00744537	0.0192337	0.698682
1	rs74891443	7131072	G	T	1349	0.162342	-0.034095	0.0198567	0.0859686
1	rs11120831	7131192	G	A	1350	0.402593	-0.022733	0.015018	0.130097
1	rs1009113	7143807	A	G	1350	0.28	-0.0250648	0.0165382	0.129628
1	rs7544611	7148455	T	C	1350	0.341481	-0.0103731	0.016149	0.520656
1	rs2071917	7150527	G	A	1350	0.391481	-0.0171691	0.0153293	0.262707
1	rs2071918	7150577	T	C	1348	0.224407	0.0379367	0.0178204	0.033268
1	rs11120840	7156082	T	G	1350	0.381111	0.029557	0.0151589	0.0511984
1	rs11120841	7157401	G	A	1350	0.141852	-0.00235543	0.0217012	0.913568
1	rs10779674	7160542	T	C	1350	0.485926	0.00809285	0.0149936	0.589367
1	rs28446548	7164314	T	C	1346	0.409733	-0.0178263	0.0153321	0.24496
1	rs9434469	7177744	T	C	1350	0.152593	0.0204662	0.0200694	0.307838
1	rs7532024	7179479	T	C	1350	0.434074	-0.0101542	0.0145893	0.486425
1	rs4908443	7179721	T	C	1350	0.366296	-0.008853	0.0150209	0.555607
1	rs4460663	7186325	A	G	1350	0.426667	-0.00897955	0.0147957	0.543915
1	rs12032971	7190806	G	A	1350	0.0959259	-0.050394	0.024966	0.0435385
1	rs11120861	7196125	G	A	1348	0.293027	-0.026708	0.0160147	0.0953713
1	rs4908600	7196659	T	C	1350	0.168519	0.0269615	0.0192709	0.161789
1	rs72641220	7198514	C	T	1347	0.095026	-0.048856	0.0251764	0.0523135
1	rs17030384	7210974	A	G	1350	0.14963	-0.00309989	0.0210923	0.883157
1	rs9434482	7211340	T	G	1350	0.238148	-0.0270676	0.0171708	0.11494
1	rs13376128	7214374	T	G	1350	0.185185	-0.00333397	0.0189339	0.860228
1	rs9434483	7217727	G	A	1350	0.182222	0.036053	0.0186466	0.0531761
1	rs10779676	7217906	T	C	1350	0.374444	-0.0271077	0.014922	0.0692755
1	rs4908602	7220970	A	G	1350	0.429259	0.00338263	0.0145768	0.816494
1	rs4908445	7241523	G	A	1350	0.298519	0.0109517	0.0160316	0.494524
1	rs12735487	7245162	A	G	1350	0.196296	0.0174969	0.0182243	0.337011
1	rs4908605	7245434	G	T	1350	0.487778	-0.00170494	0.0144532	0.906097
1	rs11120876	7252366	T	C	1350	0.252222	0.0419569	0.0173071	0.0153394
1	rs58258089	7259142	G	T	1350	0.0611111	-0.0252705	0.0304305	0.406294
1	rs2097524	7261498	C	A	1350	0.458148	0.000781896	0.0146644	0.957478
1	rs78133753	7266233	C	T	1350	0.0603704	-0.0218067	0.0311602	0.484037
1	rs12041336	7266529	A	G	1350	0.06	0.0171938	0.0314429	0.584499
1	rs4908448	7269283	C	T	1350	0.412963	-0.000612487	0.0150496	0.967537
1	rs59833900	7278011	C	T	1350	0.0562963	0.0460816	0.0322441	0.152961
1	rs4243824	7289777	G	A	1350	0.37	-0.0133268	0.0153043	0.383869
1	rs7524258	7292229	T	C	1350	0.416296	-0.00843811	0.0150245	0.574372
1	rs7521056	7297400	T	A	1350	0.121481	0.021666	0.0230279	0.346777
1	rs4908451	7299618	G	C	1350	0.288519	-0.0107791	0.0161323	0.504027
1	rs4908610	7311260	C	A	1350	0.305556	-0.0124332	0.0159758	0.436418
1	rs6701870	7312258	C	T	1350	0.121481	0.0217507	0.0229472	0.343203
1	rs6698548	7317541	G	A	1350	0.28	0.0352067	0.0165245	0.0331236
1	rs10864289	7318448	T	C	1350	0.251481	-0.0154382	0.0168426	0.359345
1	rs7515140	7320047	A	T	1345	0.25316	-0.0146339	0.0168637	0.385515
1	rs1811132	7322581	T	C	1350	0.50037	0.017913	0.0148541	0.227845
1	rs76109818	7324463	G	A	1349	0.116383	0.0357979	0.0228304	0.116882
1	rs61780041	7324582	A	G	1350	0.107037	-0.0253921	0.0234062	0.277991
1	rs60130788	7325255	G	A	1350	0.374815	-0.00850798	0.0150786	0.572589
1	rs10864290	7326245	A	G	1350	0.394444	0.00163132	0.0152016	0.914541
1	rs11583441	7327719	C	T	1350	0.108889	0.0200646	0.0239911	0.402968
1	rs2412148	7331060	T	C	1350	0.152593	-0.0209132	0.0212369	0.324743
1	rs2412147	7331347	A	G	1347	0.254269	-0.0216468	0.016947	0.201489
1	rs7539460	7338706	G	A	1350	0.444444	0.0033784	0.0146663	0.817819
1	rs2001142	7348943	T	C	1350	0.157778	0.0135917	0.0201463	0.499899
1	rs1894654	7351434	C	T	1348	0.160608	0.0137289	0.0200296	0.493071
1	rs6577436	7355346	T	C	1350	0.417037	0.0047757	0.0147771	0.746556
1	rs11120896	7361338	A	G	1350	0.415556	0.00351198	0.0148132	0.812591
1	rs4908619	7369931	G	A	1350	0.318519	0.0043525	0.0161533	0.787583
1	rs12128469	7375258	T	C	1350	0.272222	0.00376676	0.016954	0.824178
1	rs7543711	7379198	T	C	1350	0.147037	-0.0226861	0.0212359	0.285389
1	rs12041403	7394728	T	C	1349	0.39659	-0.00391049	0.0154097	0.799674
1	rs6674628	7399629	T	C	1350	0.224815	0.00747118	0.0176891	0.672762
1	rs705681	7402480	C	T	1350	0.217778	0.00337474	0.0183527	0.854105
1	rs705680	7402502	T	C	1350	0.212593	0.0184272	0.0182233	0.311924
1	rs763173	7410182	G	T	1338	0.460389	0.008502	0.0153563	0.57982
1	rs1894655	7417290	T	C	1350	0.465185	0.0148674	0.0151658	0.326927
1	rs2153862	7417411	T	C	1350	0.465185	0.0148674	0.0151658	0.326927
1	rs845265	7425417	C	T	1350	0.459259	0.0148065	0.0151245	0.327595
1	rs2040433	7448154	T	C	1350	0.485185	0.0211524	0.014853	0.154412
1	rs845231	7448350	C	T	1350	0.491481	0.0217513	0.0149871	0.146687
1	rs845202	7464375	A	G	1350	0.464444	0.0189101	0.0149837	0.206932
1	rs7535846	7471157	T	C	1350	0.236667	0.0128448	0.0174272	0.46109
1	rs11120917	7478076	T	C	1350	0.232963	-0.00478936	0.0178036	0.787921
1	rs4908637	7482757	A	G	1350	0.267037	-0.0201141	0.0168003	0.231212
1	rs11120922	7485370	G	A	1350	0.465556	0.00919551	0.0149746	0.539166
1	rs61772205	7489748	G	A	1348	0.257047	-0.0231701	0.0172771	0.179893
1	rs61229957	7491728	C	A	1350	0.252222	0.0263305	0.0175056	0.132551
1	rs9988557	7493231	A	G	1348	0.257418	0.0192925	0.0173849	0.267118
1	rs114258814	7500283	G	A	1350	0.0625926	-0.0419916	0.0317096	0.185418
1	rs17030865	7500586	G	A	1350	0.0822222	0.0333143	0.0269491	0.216386
1	rs12565108	7501060	T	C	1349	0.29318	-0.0115191	0.0167553	0.491774
1	rs118097325	7501448	A	G	1350	0.0688889	-0.0357017	0.0304658	0.241254
1	rs1775047	7501823	T	C	1348	0.242953	0.0273279	0.017626	0.121038
1	rs61032551	7510062	G	A	1350	0.0922222	-0.0202911	0.0256569	0.429023
1	rs6577445	7513025	C	T	1349	0.166049	-0.0247747	0.0200939	0.217597
1	rs1193247	7513252	C	T	1350	0.427407	-0.0373529	0.015136	0.013594
1	rs61772213	7513294	T	C	1349	0.0826538	-0.037774	0.0270334	0.16232
1	rs67725975	7517947	T	C	1348	0.0923591	-0.02942	0.0261148	0.259927
1	rs1750840	7518124	C	T	1350	0.204815	0.0134021	0.0182966	0.46387
1	rs17030902	7518698	C	T	1350	0.0948148	-0.0126851	0.0249938	0.611783
1	rs1750837	7520601	T	C	1349	0.438473	-0.0266105	0.0150835	0.0776962
1	rs1725233	7520629	T	C	1349	0.101927	-0.0117479	0.0249176	0.637304
1	rs1342480	7520980	A	G	1349	0.0871016	-0.00451631	0.0274603	0.869363
1	rs11805932	7521479	A	G	1350	0.312593	-0.0165199	0.0161727	0.307034
1	rs1616122	7521585	T	C	1350	0.158889	-0.0146719	0.0206203	0.47676
1	rs1725230	7523076	T	C	1350	0.274815	-0.0175613	0.0168619	0.297654
1	rs6702132	7524476	G	A	1350	0.35963	-0.0103096	0.0156141	0.509078
1	rs11804218	7525346	C	T	1350	0.0922222	-0.0288446	0.0259938	0.26714
1	rs1201529	7527996	C	T	1350	0.260741	-0.00124201	0.0170186	0.941822
1	rs79217813	7532462	C	T	1348	0.100148	-0.00178918	0.0244714	0.941716
1	rs11805877	7534326	C	T	1350	0.166667	-0.021731	0.0199689	0.27649
1	rs1149338	7536259	A	G	1349	0.154188	-0.0276706	0.0206384	0.180006
1	rs1193181	7537130	G	T	1350	0.302222	-0.0155082	0.0162808	0.340821
1	rs2796483	7541345	C	T	1349	0.387324	-0.0214365	0.0154946	0.166516
1	rs74053039	7543000	T	C	1349	0.084507	-0.0267276	0.027492	0.330954
1	rs12091424	7549740	G	A	1350	0.0788889	-0.0267717	0.0280661	0.340144
1	rs1309332	7552461	T	C	1350	0.224815	-0.03651	0.017887	0.0412363
1	rs7551012	7553395	A	G	1342	0.135618	-0.0433912	0.021774	0.0462835
1	rs11120948	7555103	C	T	1350	0.135185	-0.0069374	0.0219776	0.752262
1	rs10864304	7557152	G	A	1350	0.384074	0.0216592	0.0151716	0.153402
1	rs1750844	7558789	A	G	1342	0.331967	-0.0144747	0.0158067	0.359809
1	rs1750851	7561152	T	C	1350	0.289259	-0.00967671	0.0165722	0.55928
1	rs10864305	7567346	T	C	1350	0.0607407	-0.0827749	0.0312099	0.00799695
1	rs1193179	7569602	T	C	1349	0.475537	-0.00906397	0.014995	0.545533
1	rs7529399	7575666	C	T	1350	0.132963	-0.00300431	0.0218659	0.890717
1	rs2478267	7584814	G	T	1350	0.231852	0.00589293	0.017696	0.739128
1	rs2478266	7595233	G	A	1350	0.291111	-0.00691538	0.0163486	0.672298
1	rs72865422	7596466	T	C	1348	0.260015	0.00589793	0.0175377	0.736644
1	rs6577449	7598094	T	C	1349	0.267235	0.00412325	0.0173414	0.81206
1	rs12407666	7600905	A	G	1350	0.327778	0.0105962	0.0159767	0.507187
1	rs1750824	7603317	G	A	1350	0.28	0.000912499	0.0168932	0.956923
1	rs4908654	7611606	T	C	1350	0.148148	-0.0155545	0.0204814	0.447586
1	rs7417202	7613850	G	A	1350	0.481481	0.00299651	0.015117	0.842872
1	rs34681732	7616235	A	G	1350	0.237407	0.0137288	0.0173551	0.428911
1	rs1193159	7616610	T	C	1349	0.330245	-0.0100517	0.015393	0.513754
1	rs17031113	7617484	A	G	1350	0.434815	0.00593557	0.014993	0.692186
1	rs6697897	7617555	C	T	1348	0.09273	-0.0160241	0.0255168	0.530015
1	rs12043374	7618117	C	A	1350	0.436667	0.00525758	0.01499	0.725784
1	rs72630513	7670414	A	G	1348	0.0838279	-0.0303604	0.0271743	0.263889
1	rs72630514	7670420	G	T	1350	0.0840741	-0.0302333	0.0271265	0.265052
1	rs12139380	7682237	C	T	1350	0.117037	-0.0114564	0.0228839	0.616631
1	rs61014722	7682879	C	T	1349	0.117865	-0.0100335	0.0228446	0.660511
1	rs112834828	7701233	A	G	1350	0.06	-0.0158129	0.0310391	0.610436
1	rs4908660	7707287	G	A	1348	0.362018	0.0197671	0.0154981	0.202147
1	rs74336519	7711509	C	T	1350	0.218148	-0.0246259	0.0181762	0.175468
1	rs9434879	7713021	A	G	1350	0.279259	-0.0135252	0.0164552	0.411109
1	rs17031253	7717080	A	C	1350	0.0711111	0.0149885	0.029384	0.609988
1	rs1891215	7727854	C	T	1350	0.365926	0.00194036	0.0152707	0.89889
1	rs4908473	7731730	C	T	1350	0.278519	-0.00454835	0.0165148	0.783002
1	rs77914680	7731876	C	T	1350	0.278519	-0.00454835	0.0165148	0.783002
1	rs6673977	7736097	G	A	1349	0.079318	0.0182301	0.0275951	0.50885
1	rs1539180	7744767	C	T	1350	0.26	-0.0153048	0.016915	0.365566
1	rs7551807	7753948	C	A	1349	0.0882135	0.00226766	0.026186	0.930991
1	rs34268176	7755583	T	C	1350	0.110741	0.00355558	0.0230163	0.87723
1	rs12756299	7758760	C	T	1350	0.34037	-0.00898788	0.0156046	0.564632
1	rs2301488	7792411	T	C	1349	0.388065	0.00154899	0.0152536	0.919114
1	rs4908688	7795554	T	C	1349	0.342476	-0.00504526	0.0157632	0.748918
1	rs2071986	7805208	T	G	1350	0.470741	-0.00207904	0.0153487	0.892253
1	rs9919220	7811961	G	A	1350	0.29963	-0.0166467	0.0164631	0.311943
1	rs3813809	7828417	A	C	1350	0.275926	-0.0284095	0.0166064	0.0871263
1	rs2153733	7830262	C	T	1350	0.275926	-0.0275119	0.0166075	0.0976025
1	rs707458	7832212	T	C	1350	0.295185	-0.024933	0.0165408	0.131718
1	rs2071987	7834026	A	G	1350	0.366296	0.0376267	0.0152656	0.0137091
1	rs3753503	7841971	A	G	1350	0.363333	0.0399336	0.0153371	0.00922192
1	rs228729	7845695	T	C	1350	0.268519	-0.02184	0.0169631	0.19792
1	rs836755	7846527	C	A	1350	0.418519	0.0372456	0.0147716	0.011688
1	rs228642	7863293	T	C	1350	0.19037	-0.00497611	0.0195106	0.798687
1	rs228666	7868725	C	T	1349	0.329874	-0.0182748	0.0158912	0.250144
1	rs2797685	7879063	T	C	1350	0.493704	0.0242238	0.0148281	0.102333
1	rs10127838	7881780	T	C	1350	0.132593	-0.0286894	0.0224464	0.201204
1	rs2859388	7888215	A	G	1350	0.191481	-0.0064648	0.0194439	0.739523
1	rs2890565	7909737	T	C	1350	0.283704	-0.0360802	0.0164227	0.0280229
1	rs3753500	7911302	C	T	1348	0.392433	0.0107258	0.0153793	0.485541
1	rs228648	7913430	A	G	1348	0.340134	0.0118783	0.0161359	0.461642
1	rs11582983	7916387	C	T	1348	0.0823442	0.0125027	0.0270967	0.644505
1	rs707476	7918106	T	C	1349	0.0648629	0.0518508	0.0299067	0.0829619
1	rs2859389	7920423	T	C	1350	0.183333	-0.00583293	0.0196799	0.766932
1	rs504560	7926542	A	G	1349	0.255004	0.00843424	0.0170132	0.620073
1	rs744000	7934518	G	A	1348	0.494436	0.0216349	0.0149624	0.148191
1	rs228716	7936272	G	T	1350	0.254444	0.0145909	0.0173763	0.401074
1	rs227147	7955089	A	G	1349	0.147146	0.0316228	0.0206796	0.12622
1	rs170551	7955894	A	G	1339	0.289395	0.0250488	0.0165413	0.129944
1	rs227163	7961206	C	T	1350	0.245926	0.0159628	0.0175878	0.364087
1	rs12068202	7961294	A	G	1348	0.39095	0.0308888	0.0151199	0.0410596
1	rs679563	7971078	G	A	1349	0.0770941	0.0402656	0.027727	0.146442
1	rs1776354	7972201	G	A	1347	0.345583	0.0209943	0.0158793	0.18613
1	rs161803	7975789	A	G	1349	0.44848	0.0171697	0.0149241	0.249949
1	rs161826	7980338	A	G	1349	0.44848	0.0162252	0.0149028	0.276272
1	rs863171	7992615	T	C	1348	0.389095	0.00874066	0.0152956	0.567696
1	rs161811	7999602	C	T	1350	0.447407	0.0156037	0.0149211	0.295677
1	rs161810	8000797	T	C	1350	0.451852	0.0154044	0.0149166	0.301745
1	rs10864320	8003064	G	A	1350	0.40963	0.0123868	0.0151163	0.41254
1	rs226474	8009763	C	T	1350	0.0514815	0.0376659	0.0337035	0.263751
1	rs35675666	8021973	T	G	1350	0.0625926	-0.000776735	0.0305312	0.979703
1	rs3766606	8022197	T	G	1350	0.0625926	-0.000776735	0.0305312	0.979703
1	rs4908488	8024592	C	T	1350	0.0696296	0.0452312	0.0294349	0.124378
1	rs178932	8030300	G	A	1348	0.314169	-0.00130383	0.0158199	0.934315
1	rs74560209	8033226	G	A	1350	0.0551852	-0.0577974	0.032267	0.0732578
1	rs225119	8044361	T	C	1350	0.347778	0.010631	0.0157511	0.499716
1	rs12727642	8046672	A	C	1350	0.0622222	0.0014683	0.0307939	0.96197
1	rs426561	8057254	T	C	1350	0.275556	-0.00508729	0.0165317	0.758288
1	rs225132	8095500	T	G	1349	0.349518	0.0143647	0.0157239	0.36095
1	rs225133	8098462	G	A	1350	0.411852	0.0100356	0.0151389	0.507393
1	rs2050198	8111839	G	T	1350	0.0648148	-0.0141678	0.0302983	0.640064
1	rs55634431	8149549	A	G	1347	0.338901	0.0179627	0.0157684	0.254636
1	rs72634258	8150638	C	T	1348	0.0660237	-0.0200379	0.0300967	0.50555
1	rs7523335	8180210	G	A	1350	0.278889	0.0377079	0.0166367	0.0234181
1	rs56296862	8186775	T	C	1350	0.0966667	0.0378927	0.0252334	0.133178
1	rs4908736	8187211	A	G	1350	0.296667	0.0256072	0.016315	0.116519
1	rs12144409	8191889	C	T	1348	0.464021	-0.0342087	0.0148001	0.0208116
1	rs7545284	8192898	A	G	1350	0.398519	0.028334	0.0151177	0.0608987
1	rs7529511	8195226	T	C	1350	0.327778	-0.0479477	0.0158451	0.00247791
1	rs57456491	8200157	G	A	1350	0.267037	0.0259772	0.0167006	0.119836
1	rs12564077	8212425	C	T	1350	0.244074	0.00495808	0.0174871	0.776773
1	rs11121117	8217303	C	T	1341	0.193512	-0.0136397	0.0189911	0.472626
1	rs10864334	8220106	T	C	1350	0.193333	-0.0133487	0.0189005	0.480026
1	rs17032281	8222156	A	G	1350	0.318519	0.00121836	0.0159616	0.939156
1	rs6663882	8244145	G	A	1350	0.185556	-0.00471959	0.0192035	0.805863
1	rs60650319	8246289	A	C	1350	0.232222	-0.00400633	0.0174788	0.818705
1	rs72635712	8259475	T	C	1350	0.257407	-0.0123422	0.017451	0.479411
1	rs11121129	8268095	A	G	1350	0.311111	-0.0135195	0.0163897	0.409441
1	rs11121131	8272231	A	G	1350	0.303333	-0.0158296	0.0165242	0.338078
1	rs6683603	8273177	G	T	1349	0.48258	-0.0168847	0.0149611	0.259076
1	rs405689	8273551	T	C	1349	0.244255	-0.0199778	0.0177745	0.26103
1	rs78732195	8274569	A	G	1350	0.0781481	-0.0261876	0.0281677	0.352524
1	rs411654	8274807	G	A	1343	0.112435	-0.0135556	0.0241744	0.574973
1	rs428180	8278899	C	A	1350	0.462593	-0.0024228	0.0151944	0.873312
1	rs78863888	8279716	C	T	1342	0.216841	-0.0321744	0.0185468	0.0827827
1	rs11121137	8287391	A	G	1349	0.469978	0.00164964	0.0151633	0.913368
1	rs6679409	8291894	C	T	1350	0.112963	-0.0331007	0.0236167	0.16104
1	rs299499	8292761	G	A	1350	0.176296	0.0173715	0.0197597	0.379327
1	rs17032328	8301494	A	G	1349	0.113047	-0.0328728	0.0236192	0.163988
1	rs12403649	8306031	C	T	1350	0.13963	-0.0230541	0.0212526	0.278024
1	rs6697815	8307849	G	T	1344	0.49814	0.0125151	0.0151497	0.408752
1	rs11583166	8310062	A	G	1350	0.0707407	0.0111049	0.0292779	0.704471
1	rs4301655	8313894	A	G	1349	0.43699	-0.00594045	0.0152506	0.69689
1	rs10779700	8325842	C	T	1350	0.40037	-0.000129566	0.0153127	0.993249
1	rs72862657	8336374	T	C	1349	0.215715	-0.0331111	0.0181486	0.0680843
1	rs299689	8352398	T	C	1349	0.201631	0.0115401	0.0186713	0.536532
1	rs11121153	8362460	G	A	1349	0.320608	-0.00122559	0.0157736	0.938067
1	rs966134	8373208	A	G	1350	0.236296	-0.00238461	0.0174315	0.89119
1	rs12132135	8382607	G	A	1348	0.18546	-0.0101956	0.0190749	0.592995
1	rs12142465	8390054	A	C	1343	0.139613	-0.0154734	0.0216314	0.474411
1	rs11586622	8392395	G	A	1350	0.166667	0.0403464	0.0201626	0.0453867
1	rs7520373	8397803	C	T	1350	0.301481	0.0111293	0.0163932	0.497204
1	rs8627	8412935	C	T	1350	0.131481	0.0283842	0.0219883	0.196746
1	rs1064826	8412989	A	G	1350	0.0577778	0.0227925	0.031924	0.475252
1	rs1058790	8413839	G	A	1350	0.0448148	0.0515544	0.0366492	0.159516
1	rs2252865	8422676	T	C	1350	0.0796296	0.0343112	0.0273969	0.210433
1	rs10779702	8423510	A	G	1349	0.0774648	0.0338678	0.0276845	0.221198
1	rs3765971	8445360	C	T	1350	0.0751852	0.0301849	0.0281312	0.283268
1	rs2120461	8447722	C	T	1350	0.0792593	0.0310993	0.0273102	0.254809
1	rs301793	8467534	T	C	1350	0.05	0.0424126	0.0338514	0.210239
1	rs301788	8472164	C	T	1350	0.05	0.0424126	0.0338514	0.210239
1	rs78054286	8475050	C	G	1349	0.191253	-0.016363	0.0187555	0.382969
1	rs301806	8482078	C	T	1350	0.152593	0.0211777	0.02143	0.323043
1	rs301807	8484823	A	G	1345	0.156506	0.0210835	0.0211433	0.318682
1	rs301797	8487323	A	C	1350	0.0692593	0.0517359	0.0291527	0.0759558
1	rs301798	8488565	G	A	1350	0.0725926	0.051206	0.0283279	0.0706663
1	rs301799	8489302	C	T	1348	0.160608	0.0150666	0.0208797	0.470546
1	rs302719	8490320	G	T	1348	0.0730712	0.0508238	0.0282781	0.0722908
1	rs301800	8490603	T	C	1350	0.0492593	0.0422759	0.0340599	0.214524
1	rs172531	8495590	G	A	1350	0.0755556	0.0386258	0.0279261	0.166621
1	rs301801	8495945	C	T	1350	0.0759259	0.0388852	0.0278755	0.163028
1	rs301802	8497307	T	A	1348	0.154303	0.0140493	0.0212616	0.50875
1	rs4908760	8526142	G	A	1350	0.16	0.0273869	0.0209357	0.190826
1	rs4908501	8554471	G	T	1350	0.0533333	0.0360489	0.0329727	0.274265
1	rs6577494	8576925	C	T	1350	0.157407	0.0247133	0.0210166	0.239638
1	rs6678982	8577185	A	C	1350	0.107407	0.0093314	0.0244807	0.703074
1	rs2297867	8586563	C	A	1348	0.0537834	0.027766	0.0328883	0.398529
1	rs12136689	8601118	C	A	1350	0.052963	0.0380456	0.0330652	0.249887
1	rs4581300	8610505	T	G	1350	0.0496296	0.0482183	0.0339493	0.155519
1	rs12122851	8634290	A	G	1350	0.105185	0.0120279	0.0246493	0.625579
1	rs1934138	8645816	G	A	1350	0.158148	0.0226791	0.0210573	0.281473
1	rs11121203	8648240	C	T	1350	0.108148	0.00543873	0.0244264	0.823802
1	rs1318218	8658712	T	C	1350	0.156296	0.0238391	0.0211141	0.258873
1	rs6577513	8702753	G	A	1343	0.161951	0.0228189	0.0209905	0.27699
1	rs56305243	8725420	C	T	1350	0.10963	0.00641315	0.0242231	0.791199
1	rs11577530	8743444	T	C	1350	0.108519	0.0070997	0.024303	0.770185
1	rs6658881	8751268	C	T	1350	0.0518519	0.0540041	0.0333372	0.105247
1	rs12025126	8759554	T	C	1350	0.2	0.0332027	0.0188859	0.0787365
1	rs12567592	8788907	T	C	1350	0.104074	0.0227655	0.0247308	0.357295
1	rs4908777	8804237	G	A	1349	0.12639	0.0167361	0.0226172	0.459316
1	rs7513880	8839300	G	A	1342	0.161326	0.0223362	0.0208334	0.283659
1	rs12137865	8868406	G	A	1350	0.118519	0.015764	0.0232852	0.498407
1	rs4908518	8892577	A	G	1350	0.20037	0.0219209	0.0188937	0.245957
1	rs12565639	8901391	G	A	1350	0.254815	0.0464319	0.0174407	0.00776151
1	rs11121242	8906301	A	G	1350	0.106296	0.0597953	0.0241272	0.0131995
1	rs11121247	8918795	T	C	1350	0.0525926	0.0161788	0.0339245	0.63343
1	rs2781065	8926752	T	C	1350	0.0537037	0.0148745	0.0336233	0.65821
1	rs2781064	8926868	T	C	1350	0.18963	0.0376197	0.019066	0.048481
1	rs2274971	8931149	C	T	1350	0.248148	0.0363564	0.0174212	0.0368963
1	rs12034719	8960153	G	A	1350	0.291111	0.0289248	0.0165075	0.079736
1	rs7534552	8969219	A	G	1348	0.251113	0.030832	0.0171283	0.0718508
1	rs6665631	8978514	G	A	1348	0.125	0.0219216	0.022771	0.3357
1	rs12144840	8982271	T	C	1348	0.264095	0.0137613	0.0171292	0.421754
1	rs78847327	8985988	A	G	1350	0.304074	-0.000793397	0.0163592	0.961319
1	rs10779706	8986682	G	T	1349	0.1553	0.0135633	0.0210968	0.520283
1	rs2765512	8987259	C	T	1350	0.316667	0.0154395	0.016074	0.336789
1	rs57081602	8987340	G	T	1346	0.502229	-0.00219591	0.0147867	0.881944
1	rs6577539	8989235	G	A	1350	0.0577778	0.000217674	0.0315071	0.994488
1	rs4609454	8991141	A	G	1350	0.174444	0.0271624	0.0193901	0.161263
1	rs9434652	8991873	T	C	1350	0.114074	0.0354739	0.0234564	0.130449
1	rs12091891	9000220	G	A	1350	0.0911111	-0.000143168	0.0258841	0.995587
1	rs6692694	9000882	T	C	1350	0.350741	-0.0033266	0.0159809	0.835104
1	rs2274326	9009214	T	C	1349	0.228688	0.0281021	0.01748	0.107907
1	rs2274329	9009451	C	G	1349	0.170867	-0.00456457	0.0198865	0.818456
1	rs17032907	9010405	T	C	1350	0.397407	-0.00779271	0.015208	0.608364
1	rs3765966	9011722	G	T	1350	0.198148	-0.0083864	0.0179341	0.640054
1	rs12059715	9015954	C	T	1350	0.236296	-0.0029865	0.017646	0.865604
1	rs2274332	9017091	T	C	1348	0.119807	-0.0188399	0.0227397	0.407386
1	rs12126080	9026751	A	G	1350	0.0833333	0.000961688	0.0274992	0.972102
1	rs3737665	9030964	C	T	1350	0.42037	-0.00366958	0.0153439	0.810985
1	rs3765963	9034598	A	G	1350	0.224444	0.0226765	0.0179059	0.20536
1	rs12127547	9036614	G	A	1350	0.0703704	0.0121553	0.0295064	0.680372
1	rs6577546	9039022	G	A	1349	0.147146	0.0187077	0.0211154	0.375632
1	rs7513804	9045124	C	T	1343	0.161206	0.0289258	0.0200851	0.149821
1	rs875148	9049032	G	T	1350	0.257037	0.0309112	0.0170909	0.0705066
1	rs17392147	9060210	C	T	1345	0.0587361	0.0581386	0.0321681	0.0707093
1	rs17033008	9060789	A	G	1350	0.118148	0.0315467	0.0228863	0.168077
1	rs12047015	9061382	C	T	1349	0.156783	0.0368092	0.0202125	0.0685904
1	rs2039631	9068020	T	C	1348	0.133531	0.00201219	0.0219944	0.927106
1	rs7530465	9068386	A	G	1350	0.188148	-0.0325338	0.0187791	0.083194
1	rs66463959	9069412	A	G	1349	0.147146	0.00865576	0.0212463	0.683714
1	rs7537425	9073801	C	T	1350	0.47037	0.00197916	0.0150816	0.895593
1	rs12063980	9074465	T	C	1350	0.204074	-0.00193894	0.0183484	0.915841
1	rs10864381	9095494	G	A	1349	0.344329	0.0132095	0.0159429	0.40736
1	rs1060998	9100479	A	G	1347	0.211581	0.00120923	0.0182532	0.947181
1	rs55909245	9102889	A	G	1349	0.147517	-0.0397479	0.0206571	0.0543326
1	rs7521322	9114091	A	G	1350	0.343704	0.0181443	0.0158745	0.253046
1	rs2505972	9116899	C	A	1350	0.407037	-0.0131867	0.0152737	0.387939
1	rs17842190	9118423	T	C	1350	0.13	-0.0668845	0.0222119	0.00260213
1	rs12145292	9118596	C	A	1350	0.42037	-0.0307017	0.0151562	0.0427974
1	rs2478869	9127159	C	A	1349	0.139362	0.012197	0.0216697	0.573532
1	rs77917183	9134607	A	C	1350	0.215926	-0.0237779	0.0176572	0.178097
1	rs12141742	9135369	C	T	1348	0.277819	-0.0257144	0.0165648	0.120579
1	rs12409872	9136721	C	A	1347	0.108389	0.0442431	0.0243077	0.0687392
1	rs17392750	9139460	A	G	1349	0.0644922	0.0450196	0.0305337	0.140368
1	rs6673259	9140061	C	T	1350	0.244074	-0.027968	0.0170933	0.101799
1	rs12726360	9140078	C	T	1350	0.444074	0.0151954	0.0150663	0.313183
1	rs12127491	9140327	T	C	1350	0.19	0.0278923	0.0191192	0.144601
1	rs79438229	9151482	G	A	1350	0.0537037	0.011486	0.0331313	0.72883
1	rs12061999	9153629	C	T	1350	0.251111	0.0358718	0.0176373	0.0419654
1	rs12239636	9155701	T	C	1349	0.126761	0.0284004	0.0223633	0.204101
1	rs729829	9158997	T	C	1350	0.197407	0.0302294	0.018877	0.109291
1	rs17033261	9159671	T	C	1348	0.255193	-0.0189616	0.0169785	0.26408
1	rs7555576	9160365	G	A	1350	0.41037	-4.50527e-06	0.0151578	0.999763
1	rs3737669	9164133	G	A	1350	0.472963	0.0128168	0.0149232	0.390422
1	rs12135666	9171238	T	G	1349	0.193847	0.0146362	0.0188981	0.438647
1	rs78794533	9180726	A	G	1349	0.155671	0.0186042	0.020898	0.373339
1	rs9786943	9195409	T	C	1340	0.0723881	-0.00366881	0.0284861	0.897521
1	rs4406655	9205179	G	A	1349	0.281319	0.0163426	0.0163496	0.31752
1	rs4620566	9205363	G	A	1251	0.165468	0.0276921	0.0209589	0.186415
1	rs797256	9219466	T	G	1350	0.187778	-0.012954	0.01955	0.507581
1	rs2516091	9225184	G	A	1349	0.377317	0.00380522	0.0153316	0.803984
1	rs4908817	9245572	T	G	1350	0.111111	0.0147083	0.0232362	0.52674
1	rs4908822	9252541	G	A	1350	0.207407	0.00389456	0.0181946	0.830508
1	rs4908823	9256200	A	G	1350	0.207037	0.00394816	0.018198	0.828243
1	rs2032540	9269638	G	A	1350	0.458519	0.00806512	0.0149961	0.590705
1	rs1009941	9275194	A	G	1350	0.452963	0.00636	0.0149929	0.671419
1	rs10489436	9285721	G	A	1350	0.462593	-0.0195141	0.0152792	0.201542
1	rs9434723	9292282	A	G	1350	0.0774074	-0.00861322	0.0282784	0.760682
1	rs2268175	9300608	T	C	1350	0.464074	0.00731556	0.0149152	0.623796
1	rs12032814	9307230	A	T	1348	0.454748	-0.00419976	0.0152465	0.782965
1	rs6662509	9317604	T	C	1350	0.0803704	-0.0116732	0.0278759	0.675394
1	rs17368528	9324213	T	C	1350	0.0511111	-0.000877027	0.0338205	0.979312
1	rs9435168	9331952	G	A	1350	0.345926	-0.014674	0.0157495	0.351487
1	rs916384	9333186	C	T	1349	0.107487	-0.0197648	0.0244783	0.419412
1	rs12093524	9334714	A	G	1348	0.136869	-0.0316774	0.0214951	0.140562
1	rs6688233	9335745	T	C	1348	0.203264	-0.0116934	0.0187889	0.533707
1	rs10746487	9338689	T	C	1339	0.320388	-0.00924099	0.0159319	0.561893
1	rs4071607	9340328	A	G	1350	0.448148	-0.0270813	0.0149264	0.0696285
1	rs916380	9341038	C	T	1350	0.335556	-0.00878683	0.0156227	0.573816
1	rs9661151	9343799	T	C	1348	0.0574926	-0.0664636	0.0317494	0.036315
1	rs4465231	9347278	A	G	1350	0.0696296	-0.0307222	0.0291154	0.29134
1	rs621846	9358243	T	C	1350	0.175556	-0.0272236	0.0193683	0.15985
1	rs619928	9358681	A	G	1350	0.16	-0.0226883	0.0201896	0.261115
1	rs9442562	9367908	G	A	1350	0.327037	-0.00334663	0.0156817	0.831008
1	rs630075	9370911	G	A	1349	0.334692	-0.00923938	0.015565	0.55278
1	rs9726646	9375309	T	C	1347	0.282108	-0.00466806	0.0161946	0.773157
1	rs1294046	9379693	A	G	1350	0.32037	-0.0037205	0.0157679	0.813468
1	rs3944982	9387506	A	G	1350	0.42037	0.00455566	0.015296	0.765831
1	rs12749844	9388271	A	G	1349	0.278354	-0.00133513	0.0163418	0.934885
1	rs732591	9389218	C	T	1348	0.267804	0.00363225	0.0166026	0.826824
1	rs11121371	9392728	G	A	1350	0.237778	-0.00525532	0.0173231	0.761607
1	rs926247	9394008	T	C	1350	0.47	0.0067256	0.0147413	0.648215
1	rs2205669	9401282	G	A	1350	0.284815	-0.0194633	0.0164202	0.235887
1	rs34317170	9407575	T	G	1350	0.376667	0.0247613	0.0152568	0.104595
1	rs9730431	9407597	A	G	1350	0.251852	-0.0111894	0.016909	0.508137
1	rs2310919	9415727	A	G	1350	0.291481	-0.0233842	0.016398	0.153856
1	rs553161	9422977	T	C	1350	0.0537037	0.00304442	0.0328941	0.926259
1	rs10864411	9425540	T	C	1348	0.316024	0.0262745	0.0157946	0.0962108
1	rs621655	9426027	C	T	1345	0.342751	-0.000377177	0.0155743	0.980679
1	rs2275457	9427869	G	A	1348	0.28227	-0.0172263	0.0166252	0.30013
1	rs9308447	9432390	T	C	1350	0.195185	0.00258612	0.0190142	0.891814
1	rs9729149	9441040	T	C	1348	0.433234	-0.0207147	0.0151548	0.171666
1	rs2095904	9447371	C	T	1349	0.358784	0.0206326	0.0157241	0.189465
1	rs12086791	9457121	C	T	1340	0.129851	-0.00770418	0.0223635	0.730472
1	rs7414710	9465155	T	C	1350	0.295926	-0.00163957	0.0164411	0.920564
1	rs74051661	9465544	G	T	1350	0.07	0.00100282	0.0290686	0.97248
1	rs11121406	9466292	A	C	1349	0.416605	-0.00677066	0.015287	0.657835
1	rs74051666	9467570	A	G	1347	0.0701559	0.0029793	0.0290733	0.918379
1	rs11588546	9476815	C	A	1350	0.253333	0.000165483	0.0168804	0.992178
1	rs78287186	9484559	G	T	1350	0.0933333	-0.0392334	0.0261079	0.132906
1	rs7417409	9485454	T	C	1344	0.194196	-0.00840779	0.0191051	0.659878
1	rs67798200	9486622	A	C	1350	0.28037	0.0129	0.0164314	0.432406
1	rs11121412	9490339	G	A	1350	0.307407	-0.0214538	0.0164367	0.191812
1	rs9700264	9493492	A	G	1350	0.116667	-0.0231946	0.0233923	0.321418
1	rs9662295	9500795	A	G	1350	0.34037	-0.0086361	0.0156048	0.579971
1	rs4926481	9503008	T	C	1350	0.305185	0.0169272	0.0161905	0.295792
1	rs10779724	9504017	A	G	1350	0.251481	0.0116806	0.0173071	0.499739
1	rs79931130	9506751	T	C	1350	0.184444	-0.0140518	0.0193613	0.467983
1	rs79200652	9509290	C	T	1347	0.109503	-0.029667	0.0242436	0.221064
1	rs4926491	9514846	C	T	1350	0.331111	-0.0212346	0.0156647	0.175234
1	rs6695925	9526956	G	A	1350	0.111481	0.0135102	0.0239073	0.571999
1	rs7418365	9535303	A	G	1350	0.458519	0.0075819	0.014974	0.612619
1	rs10157778	9542612	A	G	1349	0.204967	0.0155133	0.0183396	0.397611
1	rs7550613	9562830	A	G	1347	0.461396	-0.010269	0.0153272	0.502865
1	rs77011317	9568755	T	C	1350	0.108519	-0.0382002	0.0240932	0.11285
1	rs113545684	9572348	A	G	1348	0.107196	-0.0305084	0.0243071	0.209434
1	rs7525571	9576675	G	A	1349	0.140845	-0.0124226	0.0216778	0.566608
1	rs7412149	9579964	G	A	1350	0.414815	0.0195664	0.0152866	0.200554
1	rs12037667	9594670	C	A	1349	0.30467	0.0153432	0.0165398	0.353586
1	rs12124860	9627103	G	A	1350	0.105926	0.00934143	0.0243981	0.701812
1	rs56026893	9642329	T	C	1350	0.285185	0.0072122	0.0168574	0.668771
1	rs9430174	9647137	G	A	1349	0.307265	0.0163419	0.0165026	0.322047
1	rs60097082	9660299	A	G	1350	0.398889	0.0249501	0.0154133	0.105504
1	rs56394030	9664754	A	C	1348	0.190282	0.0218463	0.0191317	0.253501
1	rs10779727	9677853	T	C	1349	0.335434	0.0135233	0.0161815	0.403308
1	rs4076986	9688512	A	G	1350	0.311852	0.00619803	0.0165484	0.708003
1	rs4076440	9690476	G	A	1348	0.0545252	0.0419521	0.0331682	0.205933
1	rs9430506	9693988	C	T	1350	0.190741	-0.00149186	0.0188509	0.936922
1	rs11121465	9696690	G	A	1350	0.418889	-0.0148654	0.0150966	0.32478
1	rs9430525	9697895	C	T	1347	0.253155	-0.00162868	0.0173236	0.925097
1	rs4129341	9704925	T	G	1350	0.333333	0.0134111	0.0161238	0.405546
1	rs6540985	9708688	A	G	1350	0.135926	0.0304162	0.0218608	0.164116
1	rs7518793	9711487	C	T	1350	0.231852	-0.00542147	0.017959	0.762744
1	rs4240895	9713386	C	T	1350	0.114074	0.0319059	0.0233749	0.172264
1	rs58380009	9720496	C	T	1349	0.380652	-0.0278619	0.0150412	0.0639724
1	rs6677649	9746248	G	A	1350	0.15	-0.0127145	0.0206555	0.538191
1	rs1135427	9787840	G	T	1350	0.456296	-0.00375201	0.0147896	0.799733
1	rs7550295	9804693	T	C	1349	0.137139	0.0101906	0.0211088	0.629263
1	rs11674	9811541	G	A	1350	0.182593	0.00108358	0.0190672	0.954681
1	rs78589157	9815372	A	G	1350	0.0859259	-0.0189926	0.0259391	0.464047
1	rs10746492	9842576	C	T	1350	0.265185	-0.0102928	0.0171255	0.547827
1	rs61479984	9866437	T	G	1349	0.388436	-0.0204434	0.0154913	0.186946
1	rs6666296	9890158	T	C	1349	0.239066	0.0132929	0.0172189	0.440118
1	rs2379107	9911291	A	G	1349	0.283543	0.00391412	0.0162232	0.809349
1	rs1220405	9922245	G	A	1350	0.283704	0.0193128	0.0164437	0.240203
1	rs2278611	9923101	A	G	1348	0.22997	0.0189557	0.0173828	0.2755
1	rs1660735	9945538	T	C	1350	0.0525926	0.00871883	0.0344565	0.800238
1	rs72858090	9989081	A	G	1350	0.0796296	-0.0139262	0.0278293	0.616783
1	rs12064822	10008191	A	G	1350	0.228519	0.00323136	0.017673	0.854922
1	rs1220421	10008221	G	A	1350	0.411852	0.00377754	0.0151872	0.803569
1	rs6683452	10029913	A	G	1350	0.183333	0.00220046	0.0191008	0.908285
1	rs11578833	10068175	A	G	1349	0.100445	-0.00175926	0.0251474	0.944227
1	rs3003376	10071301	C	T	1350	0.395926	0.00942327	0.0152266	0.536003
1	rs72861422	10138485	G	A	1350	0.0707407	-0.0178098	0.0289482	0.538403
1	rs9430244	10155283	A	G	1350	0.0951852	0.0285806	0.0254844	0.262079
1	rs12076922	10165301	G	T	1350	0.177407	0.00265915	0.0196416	0.892308
1	rs3762290	10177790	G	A	1348	0.253709	-0.00816625	0.0170491	0.63195
1	rs1074461	10203445	C	T	1350	0.322963	0.00321022	0.0157681	0.838674
1	rs6659436	10219202	T	C	1350	0.224074	-0.00136727	0.0178052	0.93879
1	rs72864129	10232434	G	A	1350	0.0692593	-0.00573565	0.0287041	0.841622
1	rs72864132	10232584	T	C	1350	0.0688889	-0.00465824	0.0289202	0.872036
1	rs9783053	10233756	G	A	1348	0.0701039	0.00243756	0.0285951	0.932068
1	rs7418410	10236402	T	C	1350	0.432593	0.00777016	0.0153343	0.612353
1	rs1046277	10240094	T	C	1350	0.0766667	-0.00641794	0.0276544	0.816478
1	rs4348727	10265606	A	G	1350	0.312222	-0.00259685	0.0162887	0.873333
1	rs117391752	10268967	T	C	1350	0.0566667	-0.0151287	0.033102	0.647647
1	rs6541085	10285709	G	A	1350	0.389259	-0.00162761	0.0154406	0.916049
1	rs11584023	10302596	G	A	1350	0.385556	-0.0108392	0.0153954	0.481397
1	rs3748576	10342629	G	A	1350	0.464074	-0.00970772	0.0152321	0.523916
1	rs912963	10348042	T	C	1350	0.384444	-0.0108057	0.0153518	0.481512
1	rs10492972	10353112	C	T	1347	0.384558	-0.0104254	0.0153844	0.497989
1	rs17401966	10385471	G	A	1350	0.308148	-0.0105942	0.0162201	0.513659
1	rs4475756	10387788	G	A	1350	0.384074	-0.011014	0.0152975	0.471532
1	rs2297881	10397567	G	A	1347	0.076095	-0.00526778	0.0277574	0.849482
1	rs10864453	10407169	G	T	1350	0.387778	-0.00192043	0.0153413	0.900381
1	rs1467653	10413123	A	G	1350	0.387778	-0.00192043	0.0153413	0.900381
1	rs12738317	10419663	T	C	1350	0.384074	-0.011014	0.0152975	0.471532
1	rs7530167	10453374	G	A	1350	0.308148	-0.0107129	0.0162201	0.508951
1	rs79819846	10458433	T	C	1350	0.0759259	-0.00523176	0.0277525	0.850473
1	rs4846219	10463888	A	C	1349	0.382135	-0.00178991	0.0154619	0.90784
1	rs2229688	10473200	A	G	1350	0.0759259	-0.00523176	0.0277525	0.850473
1	rs41274480	10479791	A	G	1350	0.0677778	-0.0081855	0.0292607	0.779674
1	rs78459513	10483983	C	A	1350	0.0977778	-0.014778	0.0247421	0.550321
1	rs79763829	10484880	A	G	1349	0.0730171	0.0154643	0.0294228	0.599173
1	rs505141	10488314	G	A	1350	0.485556	0.00292818	0.014918	0.844387
1	rs528713	10488555	G	A	1350	0.485556	0.00292818	0.014918	0.844387
1	rs597441	10493415	T	C	1346	0.364042	-0.00218333	0.0156688	0.88918
1	rs72867498	10499064	C	T	1350	0.185556	0.0101507	0.0190627	0.594387
1	rs60102421	10502306	T	G	1348	0.12908	0.0176956	0.0224138	0.429822
1	rs2847337	10502710	A	G	1350	0.162593	-0.0341687	0.0202192	0.0910446
1	rs12134590	10516290	G	A	1350	0.272963	0.0156837	0.0171159	0.359497
1	rs636291	10556097	G	A	1350	0.272222	-0.0237158	0.0168777	0.159976
1	rs648324	10556447	G	T	1350	0.188148	-0.0292988	0.0190074	0.123211
1	rs662064	10557251	T	C	1350	0.188148	-0.0292988	0.0190074	0.123211
1	rs10864459	10563609	A	G	1350	0.403333	-0.0210996	0.0156068	0.176392
1	rs1755594	10565488	T	C	1345	0.331599	-0.00277024	0.0157464	0.860351
1	rs616488	10566215	G	A	1350	0.314444	-0.0412443	0.0161578	0.0106926
1	rs602601	10567058	C	T	1350	0.482222	-0.0256065	0.0149415	0.0865689
1	rs604369	10567208	A	C	1350	0.434815	0.0232497	0.0150707	0.122901
1	rs6540934	10569930	T	C	1350	0.0825926	0.00902545	0.0278735	0.746089
1	rs2056417	10581658	A	G	1350	0.191481	-0.0360492	0.0188595	0.0559447
1	rs2483678	10582047	T	C	1350	0.195926	0.00826079	0.0188236	0.660769
1	rs2506889	10596022	T	C	1350	0.191111	-0.0363457	0.0189092	0.0545908
1	rs4240914	10597217	C	A	1350	0.301111	0.0329745	0.0161674	0.0413933
1	rs6681221	10601761	A	G	1349	0.301334	0.0321565	0.0161456	0.0464084
1	rs12120962	10609505	A	G	1350	0.332222	0.00139297	0.0156623	0.929131
1	rs10157111	10613344	G	T	1349	0.353966	0.0303369	0.0154906	0.0501816
1	rs12565494	10629562	G	A	1350	0.354815	0.0320998	0.0154478	0.0377138
1	rs72641424	10632615	G	A	1349	0.301705	0.0329664	0.0160914	0.0404921
1	rs6687430	10633245	G	A	1336	0.245509	-0.028346	0.0172175	0.0996921
1	rs12741973	10638604	T	C	1345	0.322677	-0.0329743	0.0156514	0.035135
1	rs72857041	10644149	A	G	1349	0.165308	-0.0330104	0.0200495	0.0996718
1	rs72857049	10647924	T	C	1348	0.224407	-0.0203276	0.017956	0.257601
1	rs6540940	10651460	C	T	1350	0.236667	-0.0238241	0.0177066	0.178466
1	rs284273	10652977	T	C	1350	0.275926	-0.00671656	0.0169366	0.691685
1	rs284271	10654369	A	G	1350	0.307037	-0.00885235	0.0160717	0.581768
1	rs284270	10654552	T	C	1350	0.108148	-0.00946531	0.0243294	0.697241
1	rs3790630	10673094	C	T	1349	0.435878	-0.00750948	0.0149728	0.61599
1	rs75827648	10682857	T	C	1350	0.112222	0.00202475	0.0239507	0.932628
1	rs190775	10683683	T	G	1349	0.0911786	-0.0314161	0.026467	0.235231
1	rs2242288	10684098	A	C	1350	0.111852	0.000868383	0.0239759	0.971108
1	rs199867187	10697878	D	I	1347	0.194878	0.00972691	0.0189874	0.608453
1	rs11587145	10704688	T	C	1350	0.114444	0.0186225	0.0239782	0.43737
1	rs778228	10708142	G	A	1349	0.209044	-0.0118416	0.0186804	0.526143
1	rs284294	10713765	C	T	1350	0.292593	-0.0111247	0.0166548	0.50416
1	rs12073762	10739523	T	C	1350	0.142963	0.0321385	0.0213753	0.132702
1	rs516243	10750432	G	A	1348	0.162092	0.029485	0.0204175	0.14871
1	rs684096	10751153	T	C	1349	0.0615271	-0.000776331	0.0317589	0.980498
1	rs118123289	10759597	C	T	1349	0.0693106	-0.0345492	0.0288488	0.231075
1	rs2387232	10759741	T	C	1349	0.0863603	-0.016359	0.0267511	0.540851
1	rs7514663	10762349	T	C	1317	0.0759301	0.00604243	0.0279126	0.828616
1	rs7514751	10762432	T	C	1350	0.16	-0.0266868	0.020352	0.18977
1	rs4845952	10767379	A	G	1350	0.315185	-0.0288112	0.0159368	0.0706316
1	rs11805515	10767785	C	T	1332	0.257508	-0.0361955	0.0172955	0.0363697
1	rs616519	10768002	C	T	1350	0.092963	-0.000268492	0.0253732	0.991557
1	rs284247	10774856	G	A	1350	0.407037	0.00378361	0.0151839	0.803217
1	rs706007	10780727	G	A	1349	0.216457	0.00222424	0.0182053	0.90276
1	rs518789	10787538	T	C	1350	0.151111	-0.0229269	0.0210959	0.277128
1	rs78892927	10788942	A	G	1350	0.13	0.0104345	0.0224329	0.641828
1	rs284277	10790797	A	C	1350	0.151481	0.0111006	0.0203257	0.584973
1	rs6540946	10793411	T	C	1349	0.0530022	-0.0102132	0.0323842	0.752476
1	rs880315	10796866	T	C	1350	0.364444	-0.00171182	0.0153921	0.911446
1	rs6700479	10800737	T	C	1350	0.161481	-0.0041179	0.0200521	0.837291
1	rs560649	10803357	G	A	1350	0.0881481	-0.0330212	0.0260505	0.204947
1	rs506203	10803450	A	C	1349	0.169385	-0.014941	0.0198121	0.45077
1	rs72860191	10804219	A	G	1350	0.182593	-0.0150205	0.0198956	0.45027
1	rs76892273	10805263	C	T	1350	0.150741	0.0210947	0.0205116	0.303749
1	rs4845955	10805414	C	T	1350	0.278519	0.0162757	0.0166301	0.327734
1	rs4845844	10805465	G	A	1350	0.162222	0.0172974	0.0202448	0.392875
1	rs4845956	10805468	C	T	1349	0.315789	0.0244736	0.0161997	0.130854
1	rs2076492	10808587	G	A	1350	0.171852	0.0251833	0.0195927	0.198674
1	rs78971008	10810015	T	G	1350	0.144444	0.0257154	0.0208895	0.218315
1	rs1342904	10810317	T	C	1350	0.15037	0.0333598	0.0205686	0.104829
1	rs7519604	10824835	C	T	1350	0.0888889	0.0267469	0.0256379	0.296831
1	rs205488	10827135	C	T	1348	0.364614	0.00486872	0.015854	0.75877
1	rs205474	10832861	T	C	1350	0.435556	0.0214453	0.0151818	0.157782
1	rs710137	10842386	C	G	1349	0.13788	-0.0350725	0.0213142	0.099866
1	rs710138	10844444	A	G	1350	0.21037	-0.0222191	0.018119	0.22009
1	rs10864471	10849645	A	G	1349	0.403632	-0.0227566	0.0149273	0.127383
1	rs11121628	10859478	G	A	1349	0.487769	-0.0119405	0.0148892	0.42258
1	rs11121629	10860604	A	G	1350	0.510741	-0.0067779	0.0149116	0.64944
1	rs1750861	10869052	C	A	1350	0.123704	-0.0328467	0.0228157	0.149966
1	rs1776220	10874522	T	C	1350	0.262222	-0.0036934	0.0170213	0.828219
1	rs7547155	10874877	C	A	1350	0.454074	0.0187395	0.015219	0.218203
1	rs10779747	10875070	T	C	1350	0.395926	0.0225169	0.0154317	0.14453
1	rs1776217	10877740	A	C	1343	0.4758	0.0150191	0.0150694	0.318927
1	rs6540951	10879725	A	G	1350	0.283333	-0.00287501	0.0163912	0.860766
1	rs12744556	10880048	G	A	1350	0.434815	-0.0181713	0.0150532	0.227377
1	rs706006	10883314	A	G	1350	0.231852	0.00447967	0.0172034	0.794559
1	rs572950	10889280	T	G	1350	0.0544444	-0.029786	0.0331751	0.36927
1	rs7555879	10890026	A	G	1350	0.137407	0.0179201	0.0212778	0.399678
1	rs661352	10890155	T	G	1350	0.210741	-0.0113731	0.0184062	0.536644
1	rs497483	10890771	G	A	1350	0.34	-0.0021002	0.0158335	0.894476
1	rs526764	10891687	A	G	1350	0.165556	-0.0192509	0.0201587	0.339594
1	rs58177718	10895024	A	G	1349	0.238325	0.00575788	0.0171228	0.736668
1	rs521333	10897690	T	C	1350	0.123704	0.014607	0.022151	0.509622
1	rs555027	10901907	T	C	1350	0.0966667	-0.0459523	0.0253311	0.0696671
1	rs672270	10907842	C	A	1350	0.0907407	0.0118211	0.0258041	0.646872
1	rs1292668	10910069	G	A	1350	0.42963	-0.0079959	0.0149014	0.591553
1	rs637037	10912551	C	T	1349	0.180504	0.000612237	0.019638	0.975129
1	rs77903336	10920086	T	C	1350	0.101111	0.0179418	0.0245706	0.46526
1	rs12048262	10920676	G	A	1350	0.101111	0.0189381	0.02457	0.440838
1	rs1280993	10921228	C	T	1350	0.395926	0.0255036	0.0153315	0.0962157
1	rs7543046	10922467	T	C	1350	0.0696296	-0.0160705	0.0291241	0.581091
1	rs1280989	10924273	A	G	1350	0.199259	0.0203278	0.0188193	0.280072
1	rs1281001	10929298	A	G	1348	0.382789	-0.0313416	0.0154031	0.041875
1	rs28521290	10929582	G	A	1349	0.0948851	0.034915	0.0257384	0.174931
1	rs35787367	10932629	A	G	1350	0.0614815	0.0203938	0.031134	0.512447
1	rs6690924	10935265	A	G	1348	0.434718	0.0152992	0.0152405	0.315452
1	rs11586137	10940895	A	C	1350	0.340741	0.0170738	0.0157061	0.276999
1	rs12090662	10950061	G	C	1348	0.341246	0.0170638	0.0157439	0.278438
1	rs6670956	10957719	C	A	1349	0.41957	0.0147496	0.0149325	0.323272
1	rs75569901	10963618	C	T	1349	0.0544848	0.040339	0.0324641	0.214025
1	rs7515021	10968479	C	T	1349	0.43662	0.0143844	0.0151216	0.341476
1	rs67978715	10968701	T	C	1350	0.281111	0.0066295	0.0166785	0.691008
1	rs146441170	10974357	G	A	1350	0.0607407	0.0519957	0.0314645	0.0984283
1	rs6540954	10977102	T	G	1350	0.50037	-0.0154914	0.015056	0.303518
1	rs2387422	10980998	C	T	1350	0.447037	0.00709925	0.0150511	0.637157
1	rs10779748	10985068	A	G	1350	0.443704	0.026051	0.015115	0.0847952
1	rs12748162	10986308	A	C	1350	0.357778	0.0137568	0.0155847	0.377393
1	rs2387698	10992104	G	A	1348	0.433234	0.0172989	0.015275	0.257426
1	rs9803711	10996382	A	G	1349	0.474425	0.0147263	0.0151657	0.331536
1	rs7527445	10997978	C	T	1348	0.23776	0.00788975	0.0176502	0.654871
1	rs1925666	10999600	C	T	1349	0.249444	-0.0277156	0.0173669	0.110515
1	rs59494995	11001424	A	G	1350	0.248889	-0.0266865	0.0173639	0.124319
1	rs6666764	11005495	T	C	1350	0.455926	0.00567881	0.0150215	0.705398
1	rs2275490	11006569	G	A	1350	0.0614815	-0.0051213	0.0307459	0.867709
1	rs75130475	11015165	G	A	1349	0.27613	-0.0230101	0.0168668	0.172497
1	rs12033594	11019245	G	T	1350	0.474815	-0.0111514	0.0148855	0.453769
1	rs4282824	11021064	T	C	1350	0.396296	-0.00343383	0.0150738	0.819801
1	rs74052097	11028623	T	C	1350	0.303704	0.015355	0.0163508	0.347679
1	rs12085319	11029478	T	G	1349	0.461453	0.00640304	0.0150725	0.67097
1	rs56102775	11029942	A	G	1350	0.289259	0.00614177	0.0164837	0.709448
1	rs75524741	11031607	C	T	1350	0.167037	-0.00355227	0.0201832	0.860293
1	rs2003046	11032827	A	C	1350	0.218519	0.00764427	0.017912	0.669549
1	rs12565727	11033082	G	A	1350	0.317778	-0.0128883	0.0159774	0.419862
1	rs11121667	11038476	T	C	1350	0.311111	-0.0102514	0.0159432	0.520228
1	rs7542354	11040385	A	G	1350	0.311111	-0.0102514	0.0159432	0.520228
1	rs9430161	11046855	T	G	1350	0.0862963	0.0280235	0.0269996	0.299307
1	rs6704113	11053101	G	A	1349	0.410675	-0.00440147	0.015142	0.771296
1	rs11121675	11060075	G	T	1350	0.450741	0.00771012	0.0150503	0.608449
1	rs79373286	11060698	G	A	1350	0.110741	0.0121495	0.0236894	0.608043
1	rs11121676	11063043	T	C	1350	0.37963	0.00673151	0.0155135	0.664352
1	rs9430335	11072117	C	T	1350	0.15	0.0289189	0.0210653	0.169809
1	rs2273348	11079077	A	G	1350	0.348519	0.00457285	0.0158949	0.773582
1	rs1782454	11087835	T	C	1350	0.15037	0.029068	0.020991	0.16612
1	rs2273346	11090897	G	A	1350	0.196296	-0.0140678	0.018642	0.45047
1	rs12711521	11090916	C	A	1350	0.351481	0.013692	0.0158804	0.388582
1	rs12142107	11097867	T	C	1350	0.0833333	0.00171186	0.0270947	0.949623
1	rs140099549	11099247	A	G	1350	0.0544444	0.0295162	0.0331753	0.373624
1	rs7548659	11107439	G	T	1350	0.264074	0.0137061	0.0172216	0.42611
1	rs12121344	11111629	T	C	1342	0.162072	0.00718648	0.0205273	0.726268
1	rs2261217	11127764	C	A	1348	0.208457	0.008753	0.0189579	0.644292
1	rs2791654	11129317	G	A	1349	0.208302	0.00811021	0.0189542	0.668735
1	rs910660	11130643	A	G	1350	0.208148	0.00890842	0.01895	0.638283
1	rs72871414	11153739	G	A	1349	0.131579	-0.00207937	0.0228248	0.927412
1	rs12133922	11159823	C	T	1350	0.132222	-0.00262495	0.0227849	0.908282
1	rs12139042	11167146	A	G	1350	0.0825926	-0.00744435	0.0273167	0.785222
1	rs2275525	11169676	T	C	1348	0.127967	0.00120428	0.0222512	0.956838
1	rs17036350	11171226	T	C	1350	0.127778	0.000778671	0.0222464	0.972078
1	rs868080	11184489	T	C	1350	0.128148	0.00105744	0.0222286	0.962058
1	rs2275527	11190646	A	G	1350	0.0948148	0.00039121	0.0255305	0.987774
1	rs17036411	11209899	C	T	1350	0.0825926	-0.00744435	0.0273167	0.785222
1	rs12041740	11236524	G	A	1350	0.222963	0.00145509	0.0179246	0.9353
1	rs11121696	11238063	C	T	1350	0.0788889	0.0084526	0.0277857	0.760971
1	rs12124598	11255431	T	C	1350	0.0825926	-0.00744435	0.0273167	0.785222
1	rs11121697	11259830	C	A	1349	0.0826538	-0.00762771	0.0273185	0.780081
1	rs1010447	11269796	T	C	1350	0.0951852	0.000697426	0.0254963	0.978177
1	rs12116957	11273418	G	T	1350	0.082963	-0.00770443	0.0272716	0.777554
1	rs74225573	11280994	C	T	1350	0.128148	0.000700943	0.0222286	0.974844
1	rs2076655	11289161	G	A	1348	0.225148	0.000313218	0.0179224	0.986057
1	rs2788570	11289466	T	C	1350	0.087037	0.00654378	0.0265449	0.805282
1	rs7524202	11297762	T	C	1348	0.0953264	0.000663112	0.0255003	0.979254
1	rs6661859	11301063	T	C	1349	0.138992	0.00787412	0.0217541	0.717382
1	rs7525957	11318236	C	T	1350	0.14037	0.00600924	0.0216246	0.781097
1	rs12142905	11318983	C	T	1350	0.082963	-0.00770443	0.0272716	0.777554
1	rs77768358	11353244	A	G	1350	0.121852	0.00780263	0.02262	0.730137
1	rs2788538	11359751	A	G	1350	0.126667	0.010446	0.0223725	0.64056
1	rs12134340	11361065	G	A	1348	0.121291	0.00814357	0.0227416	0.720275
1	rs11121720	11364920	C	T	1350	0.126667	0.010446	0.0223725	0.64056
1	rs12133728	11375944	C	A	1350	0.0640741	-0.0174886	0.0300677	0.560808
1	rs2982380	11395283	C	A	1350	0.117778	0.0221078	0.0233257	0.343237
1	rs3120819	11400409	C	A	1350	0.276296	-0.0203224	0.0164075	0.215491
1	rs2982384	11401745	A	G	1349	0.232024	-0.025737	0.0174701	0.140698
1	rs732023	11403648	A	G	1350	0.275556	-0.018683	0.0164353	0.255637
1	rs3124641	11407333	A	C	1350	0.231111	-0.0263539	0.0175396	0.132958
1	rs11121722	11414172	A	G	1350	0.24037	-0.0160212	0.0172786	0.353808
1	rs733761	11416252	A	C	1350	0.241111	-0.0157519	0.0172775	0.361926
1	rs2744854	11419868	C	T	1348	0.231083	-0.0244911	0.0176229	0.164611
1	rs2788557	11439588	A	G	1350	0.485926	0.00557277	0.0147758	0.706059
1	rs11121728	11468442	C	T	1350	0.410741	0.0112617	0.015116	0.456263
1	rs77867201	11472786	G	A	1350	0.265926	0.0133716	0.0167086	0.423546
1	rs2077480	11488203	T	G	1350	0.456667	0.00253265	0.0150861	0.866678
1	rs877309	11489678	G	A	1350	0.29037	-0.0228798	0.0167856	0.172865
1	rs12074336	11490914	G	T	1350	0.0911111	0.020908	0.0259936	0.421194
1	rs2922240	11493832	C	T	1348	0.38316	-0.00924187	0.0157322	0.556901
1	rs2379152	11494851	A	G	1350	0.473704	-0.00174142	0.015362	0.909746
1	rs56050412	11500412	C	T	1349	0.481468	-0.00193259	0.0153514	0.899819
1	rs2379156	11503660	T	G	1350	0.331852	-0.00759326	0.0159985	0.635056
1	rs2379159	11504514	T	C	1350	0.378148	0.000884126	0.0154646	0.954409
1	rs12026602	11518397	T	C	1350	0.308148	9.20551e-05	0.0164835	0.995544
1	rs11121742	11520653	G	T	1350	0.164444	0.00432953	0.0202477	0.830681
1	rs4846010	11531059	A	G	1349	0.12639	-0.0132714	0.0225425	0.556044
1	rs10159458	11534053	A	C	1350	0.227037	-0.00850886	0.0180563	0.637469
1	rs7555562	11542957	C	A	1350	0.22	0.0100073	0.0184595	0.587735
1	rs11121753	11553382	A	G	1349	0.279466	-0.00856039	0.0166734	0.60766
1	rs2076465	11562276	T	C	1349	0.481468	-0.00496967	0.0149146	0.738977
1	rs2745265	11574942	T	C	1350	0.281852	-0.0114815	0.0167423	0.492854
1	rs2072994	11579470	A	G	1349	0.269459	-0.0159046	0.0169106	0.346956
1	rs2076469	11584164	G	A	1350	0.490741	0.00302486	0.0149327	0.839474
1	rs12044052	11585139	T	G	1349	0.0663454	0.000565348	0.0295092	0.984715
1	rs2235660	11595331	A	G	1350	0.211481	0.00721611	0.0184428	0.695597
1	rs2817619	11603063	T	C	1350	0.46963	-0.00030753	0.0147331	0.983347
1	rs2745291	11607932	G	A	1350	0.475556	-0.00700153	0.0147985	0.636124
1	rs2817596	11618309	C	T	1350	0.5	-0.00684325	0.0148719	0.64541
1	rs6698664	11638084	A	G	1350	0.185556	0.00136512	0.0193945	0.943886
1	rs2745276	11641283	G	A	1350	0.500741	0.00617127	0.0148071	0.676841
1	rs2817642	11644173	C	T	1350	0.313704	0.00467627	0.015915	0.768889
1	rs74055132	11644223	C	T	1350	0.0518519	0.02397	0.0338672	0.47909
1	rs2745274	11647129	T	C	1350	0.437407	0.00517043	0.01512	0.732381
1	rs7530509	11654491	A	G	1350	0.452593	0.00983687	0.0147856	0.505858
1	rs4364885	11655069	G	A	1349	0.179021	-0.0258059	0.0194062	0.183593
1	rs761087	11656684	G	A	1350	0.337407	0.0089169	0.0153245	0.560654
1	rs1320986	11659375	A	G	1348	0.133902	-0.0434405	0.0218066	0.0463621
1	rs761084	11660710	C	T	1350	0.341852	0.0067713	0.0152578	0.657192
1	rs79395222	11665100	A	C	1350	0.0592593	-0.0237257	0.0320251	0.458785
1	rs4846019	11665575	A	G	1349	0.481097	-0.000522272	0.0143066	0.970879
1	rs7512822	11668035	G	T	1342	0.354694	0.00730612	0.0150418	0.627166
1	rs734737	11675059	G	T	1350	0.316667	-0.00723718	0.0159422	0.649855
1	rs72868048	11678124	G	A	1350	0.0914815	0.080805	0.0257538	0.00170342
1	rs11121783	11685967	C	T	1350	0.0907407	0.0312226	0.0254568	0.220013
1	rs77031870	11686554	A	G	1350	0.102963	-0.0407845	0.0246017	0.0973596
1	rs17420537	11688722	C	T	1350	0.105926	-0.0415385	0.0242774	0.0870814
1	rs80112965	11690369	A	G	1348	0.0582344	0.00474909	0.0318502	0.881469
1	rs6661641	11690563	C	A	1350	0.41037	-0.0148303	0.0149933	0.322599
1	rs11121787	11694930	A	G	1346	0.321322	0.00629538	0.0156854	0.68816
1	rs6540986	11702082	A	G	1350	0.444815	0.00362826	0.0147377	0.805535
1	rs6540987	11703843	A	G	1350	0.445556	0.0047029	0.0147754	0.750263
1	rs9614	11710561	G	T	1350	0.495185	-0.0069368	0.0146285	0.635359
1	rs12045158	11711485	A	G	1350	0.453704	-0.0279662	0.014948	0.0613595
1	rs12139487	11717300	C	T	1347	0.0801782	-0.0068398	0.0273711	0.802671
1	rs2294641	11721854	T	C	1350	0.427037	0.0103751	0.0152999	0.497701
1	rs3820340	11723520	G	A	1350	0.17037	0.0230483	0.0197786	0.243892
1	rs747862	11733075	C	T	1350	0.155556	-0.00494727	0.0209008	0.812888
1	rs878778	11735245	C	A	1350	0.486667	-0.00684928	0.0148823	0.645352
1	rs2233025	11735652	A	G	1350	0.184444	0.00150586	0.0191288	0.937254
1	rs2336030	11736600	C	T	1350	0.443704	-0.00305942	0.015063	0.83905
1	rs28924102	11738806	C	A	1349	0.0611564	-0.0104013	0.0306271	0.734148
1	rs2233004	11742074	C	T	1348	0.0582344	-0.00902046	0.0320658	0.778472
1	rs11121796	11744797	A	G	1350	0.141111	-0.0190198	0.0220019	0.387335
1	rs2336031	11745459	A	G	1350	0.0792593	-0.0231128	0.0274523	0.399829
1	rs7539455	11754168	G	T	1350	0.405926	0.0122279	0.0152053	0.421289
1	rs60536251	11761586	C	T	1346	0.0672363	-0.0116833	0.0300851	0.697762
1	rs1534988	11761714	T	C	1345	0.131227	0.00236308	0.0228732	0.917715
1	rs6657454	11765806	A	G	1349	0.0659748	0.0341409	0.0295574	0.248061
1	rs12132907	11766889	A	G	1349	0.179392	-0.00235532	0.0198637	0.905613
1	rs12085723	11770557	A	G	1349	0.180133	-0.0317001	0.0203145	0.11865
1	rs55852125	11771521	A	G	1350	0.254074	-0.00300089	0.0171084	0.860762
1	rs76390929	11772491	A	C	1344	0.0636161	0.0236681	0.0317874	0.456529
1	rs74541046	11790925	T	C	1350	0.353333	-0.0200322	0.0154425	0.194557
1	rs12743892	11791890	G	A	1350	0.111852	-0.0126389	0.0240653	0.59945
1	rs4073489	11801642	G	A	1349	0.437732	-0.0218413	0.0147204	0.137877
1	rs12752700	11807426	C	T	1350	0.0907407	-0.0129438	0.0261524	0.620644
1	rs17875947	11807759	T	C	1350	0.0477778	-0.00689193	0.0350679	0.844195
1	rs10864535	11823156	G	A	1348	0.331231	0.0239856	0.0156944	0.126441
1	rs4845877	11824303	T	C	1350	0.16963	0.0243513	0.0194919	0.211553
1	rs114941496	11826085	A	G	1350	0.126296	0.0380994	0.022221	0.0864247
1	rs4845881	11828319	G	A	1350	0.221111	0.0433418	0.0174179	0.012834
1	rs55738118	11838451	T	C	1349	0.0952557	0.0113072	0.0254965	0.657418
1	rs12561919	11839923	T	C	1347	0.100223	0.00739275	0.0249734	0.767211
1	rs3737967	11847449	A	G	1350	0.0992593	0.00940249	0.025029	0.707167
1	rs4846049	11850365	T	G	1350	0.185926	0.0273243	0.0190442	0.15135
1	rs2274976	11850927	T	C	1350	0.1	0.0108964	0.0248637	0.661209
1	rs1476413	11852300	T	C	1350	0.187778	0.0218238	0.0190664	0.252368
1	rs1801131	11854476	G	T	1350	0.18	0.0255534	0.0193347	0.186288
1	rs1801133	11856378	A	G	1350	0.385185	0.0110267	0.0153406	0.472268
1	rs17421511	11857788	A	G	1349	0.0830245	0.0411758	0.0267282	0.123429
1	rs17037390	11860843	A	G	1350	0.100741	0.00139779	0.0248047	0.955061
1	rs9651118	11862214	C	T	1350	0.376667	-0.022589	0.0153547	0.14125
1	rs17367504	11862778	G	A	1350	0.102222	0.00743579	0.0245854	0.762311
1	rs72640244	11869853	G	A	1347	0.102821	0.00928128	0.0245622	0.705528
1	rs198392	11879162	A	G	1349	0.191253	0.0229301	0.0186204	0.218154
1	rs7537765	11887303	G	A	1350	0.102593	0.00962122	0.0244583	0.694044
1	rs2272803	11898789	T	G	1350	0.101111	0.00861035	0.0246733	0.727109
1	rs1023252	11899033	T	G	1350	0.185556	0.0230105	0.0190086	0.226074
1	rs5063	11907648	T	C	1350	0.0955556	0.0144832	0.0250326	0.562876
1	rs198389	11919271	G	A	1350	0.154815	0.0166165	0.0205642	0.419073
1	rs79712000	11924030	C	T	1348	0.0749258	-0.0102224	0.0283468	0.718385
1	rs6676300	11925300	G	A	1350	0.171481	0.0156134	0.0194596	0.42235
1	rs74714707	11926758	T	C	1350	0.0748148	-0.0106886	0.0283433	0.70609
1	rs12562952	11927056	C	T	1350	0.0855556	-0.000120877	0.0268366	0.996406
1	rs4846064	11934842	C	T	1349	0.463306	0.0127784	0.0150496	0.395832
1	rs9661078	11936324	A	C	1350	0.424074	0.0148853	0.0151149	0.324718
1	rs7554327	11937404	T	C	1349	0.40215	0.018755	0.015389	0.222947
1	rs4846066	11938050	G	A	1349	0.444033	0.0157142	0.0151347	0.299134
1	rs2050269	11946489	C	T	1350	0.483704	-0.0181754	0.0149911	0.225356
1	rs6667637	11947957	G	A	1350	0.447778	-0.0166788	0.0150407	0.267467
1	rs12085006	11958723	A	G	1349	0.4255	0.0249405	0.0153497	0.104201
1	rs1999594	11959216	G	A	1350	0.425185	0.0259236	0.0153398	0.0910353
1	rs57044570	11959238	G	C	1349	0.439214	-0.0197136	0.015063	0.190622
1	rs7554547	11973888	A	G	1350	0.469259	0.0207952	0.0148199	0.16056
1	rs2038028	11979556	A	G	1349	0.359896	0.0216268	0.0154379	0.161247
1	rs11555351	11982580	A	G	1349	0.0604151	-0.0217863	0.0307678	0.478892
1	rs1208984	11995176	G	A	1350	0.184815	0.00164802	0.01894	0.930661
1	rs7513651	11999124	T	C	1349	0.0948851	-0.00157429	0.0252077	0.950202
1	rs4846080	12004999	G	A	1349	0.335434	0.0232432	0.0156896	0.138488
1	rs2336379	12008863	G	A	1350	0.27	-0.0253666	0.0166182	0.126901
1	rs2273285	12010469	T	G	1349	0.122313	-0.0107781	0.022835	0.636927
1	rs2273286	12012409	G	A	1350	0.11963	-0.00787665	0.0228183	0.729952
1	rs2180180	12019369	T	C	1350	0.374074	-0.00577586	0.0154939	0.70931
1	rs3818157	12027308	G	A	1348	0.41543	0.0234469	0.0152515	0.124208
1	rs76208470	12042298	T	C	1350	0.0781481	-0.0427788	0.0280054	0.126631
1	rs4240897	12042755	G	A	1350	0.488519	0.00519311	0.0150921	0.730775
1	rs2336384	12046063	G	T	1349	0.409563	0.0186085	0.0152279	0.221705
1	rs41278626	12058802	C	T	1349	0.124166	-0.0373626	0.0226371	0.0988401
1	rs2295281	12059412	T	C	1350	0.393704	0.00956717	0.0152798	0.531228
1	rs78343636	12059498	A	G	1350	0.124074	-0.0376744	0.0226343	0.0960164
1	rs2236057	12062205	A	G	1350	0.362593	0.0182924	0.0155031	0.238032
1	rs2295283	12082926	A	G	1350	0.455556	0.0138482	0.0150761	0.358329
1	rs12042105	12105048	C	T	1350	0.470741	0.00641799	0.0148897	0.666443
1	rs6662024	12113240	G	A	1350	0.458148	0.0125064	0.0148307	0.399073
1	rs12124861	12116317	A	C	1350	0.464815	0.0124487	0.0148223	0.400986
1	rs6665486	12117901	G	A	1350	0.481111	0.00739104	0.0147524	0.616366
1	rs72641053	12128435	G	A	1350	0.126667	0.00272987	0.0226003	0.903858
1	rs4491070	12130051	T	C	1350	0.462963	0.0108352	0.0147987	0.464065
1	rs6690493	12135526	G	A	1350	0.225556	0.00824303	0.0176852	0.641146
1	rs12070530	12138629	G	A	1350	0.0507407	-0.0012624	0.0334171	0.969865
1	rs11121854	12142698	T	C	1350	0.0792593	-0.0124302	0.0275957	0.652394
1	rs1201114	12144219	G	A	1350	0.235556	-0.00610501	0.0173284	0.724604
1	rs72861968	12151282	A	G	1350	0.0822222	0.0248863	0.0272196	0.360571
1	rs1201110	12153188	A	G	1349	0.449222	0.00818458	0.0149252	0.583437
1	rs12092682	12166855	T	G	1350	0.318889	-0.01233	0.0159349	0.439065
1	rs72641084	12168091	T	C	1350	0.0625926	-0.00037783	0.0305312	0.990126
1	rs501525	12180805	C	T	1350	0.304074	0.005183	0.0161313	0.747982
1	rs4846096	12183174	A	C	1347	0.245731	0.00696414	0.0171535	0.684751
1	rs17422381	12184423	A	G	1350	0.343704	-0.0415594	0.0154568	0.00717228
1	rs11569920	12187232	A	G	1350	0.148889	0.0190514	0.0202326	0.346388
1	rs620894	12188028	A	C	1350	0.364074	-0.0357234	0.0154289	0.0205936
1	rs1201122	12188482	G	A	1350	0.298148	-0.0106592	0.0159209	0.503171
1	rs535068	12189561	A	G	1350	0.387407	-0.010991	0.0153559	0.474143
1	rs1148472	12194451	T	C	1350	0.168889	-0.0057345	0.0193722	0.767217
1	rs476488	12198297	C	T	1347	0.429473	0.00597135	0.0147303	0.685198
1	rs6419481	12198635	T	C	1349	0.308377	0.000985536	0.0158191	0.950324
1	rs630542	12206866	T	G	1349	0.246108	0.017731	0.0174835	0.310509
1	rs1148461	12213337	G	A	1349	0.288362	0.0148774	0.0166894	0.372699
1	rs816050	12241991	A	G	1349	0.121942	-0.000754815	0.0227784	0.973565
1	rs1061622	12252955	G	T	1350	0.172222	-0.00252668	0.0198511	0.898718
1	rs17884213	12263545	T	C	1349	0.0889548	-0.00269526	0.0261094	0.917781
1	rs1061624	12267265	A	G	1349	0.428466	0.00076606	0.0152654	0.959977
1	rs1061628	12267999	T	C	1350	0.306296	0.0113615	0.0161196	0.480918
1	rs1061631	12268499	A	G	1350	0.100741	-0.0364844	0.0247848	0.141008
1	rs5746078	12270222	T	C	1350	0.197778	0.0374649	0.0186428	0.0444723
1	rs235214	12271503	T	C	1339	0.458178	0.0124705	0.0151078	0.409126
1	rs374450	12305286	A	G	1348	0.221439	0.00926761	0.0181356	0.609338
1	rs3765337	12342599	G	T	1349	0.16086	0.000567003	0.0202371	0.977648
1	rs115361959	12368336	C	A	1350	0.0818519	0.014672	0.0274057	0.5924
1	rs6660347	12420300	C	T	1350	0.15037	-0.00974618	0.0208825	0.640703
1	rs7547740	12463073	G	A	1349	0.159007	0.0159021	0.0200109	0.426804
1	rs11801678	12467620	T	C	1350	0.146296	-0.0107521	0.0211427	0.61107
1	rs76258242	12475878	T	C	1349	0.0641216	0.037914	0.0308037	0.218388
1	rs11121906	12488475	A	C	1349	0.144922	-0.0180079	0.0211943	0.395515
1	rs1061030	12569358	T	C	1340	0.0649254	0.0240528	0.0301935	0.425671
1	rs41279476	12571994	G	A	1349	0.0759822	0.0147122	0.0281868	0.601703
1	rs17038052	12587934	C	T	1350	0.158889	0.0084063	0.0203382	0.679368
1	rs7543597	12592282	C	T	1350	0.0918519	0.00352252	0.0259261	0.891926
1	rs7546779	12593371	T	C	1350	0.411852	-0.00107079	0.0148076	0.942352
1	rs4846107	12593561	G	A	1350	0.257778	-0.00206015	0.0168211	0.902523
1	rs55836856	12595871	T	C	1349	0.0630096	-0.0342405	0.0302623	0.257861
1	rs760943	12598434	C	T	1350	0.157037	-0.0138548	0.0202209	0.493237
1	rs7521256	12600396	C	T	1349	0.0593032	-0.0335206	0.0309829	0.279294
1	rs77248031	12600845	A	G	1350	0.138519	-0.0180857	0.0222572	0.41646
1	rs4846109	12606267	C	A	1349	0.464047	0.00491319	0.015164	0.745936
1	rs10779770	12606725	A	C	1348	0.480341	-0.028162	0.0149091	0.0589026
[truncated: 370,280 more rows]
