# Supplementary material for: Genome-wide associated variants of subclinical atherosclerosis among young people with HIV and gene-environment interactions
Source: J Transl Med. 2022 Dec 20;20:609. doi: 10.1186/s12967-022-03817-6 (PMC9764595; doi:10.1186/s12967-022-03817-6)
Supplement: Supplementary file 7 — Additional file 7: Summary statistics of GWAS in relation to cIMT among PWH under 45 years old. [file 12967_2022_3817_MOESM7_ESM.txt]

CHR	SNP	POS	A1	A2	N	AF1	BETA	SE	P
1	rs61768207	790465	A	G	1331	0.0969196	0.0116557	0.0175521	0.506648
1	rs12127425	794332	A	G	1329	0.135816	0.0201351	0.0151351	0.1834
1	rs28385272	834198	C	T	1334	0.0854573	-0.00237358	0.0182597	0.896574
1	rs4475691	846808	T	C	1324	0.070997	0.035352	0.0204118	0.0832849
1	rs6657440	850780	C	T	1334	0.220765	0.0109123	0.0121811	0.370339
1	rs7537756	854250	G	A	1334	0.065967	0.0352676	0.0209608	0.0924626
1	rs2879816	861630	A	G	1333	0.484621	-0.00270028	0.0101824	0.790862
1	rs9988179	865694	T	C	1334	0.110195	-0.00363017	0.016382	0.824629
1	rs2880024	866893	C	T	1331	0.339219	0.00752468	0.0107207	0.482752
1	rs76723341	872952	T	C	1333	0.303826	-0.010922	0.010926	0.317489
1	rs3748597	888659	T	C	1334	0.082084	0.00300413	0.0184379	0.870572
1	rs3828049	889238	A	G	1334	0.0824588	0.00416422	0.0184073	0.821025
1	rs13303010	894573	G	A	1333	0.259565	0.00110589	0.0116711	0.92451
1	rs13303229	897564	T	C	1332	0.0844595	-0.00984156	0.0183484	0.591701
1	rs3935066	900730	G	A	1334	0.264243	-0.00276428	0.0116518	0.81247
1	rs3829740	909238	G	C	1334	0.121814	0.00275228	0.0157061	0.860894
1	rs28561399	910473	A	G	1333	0.0457614	-0.00235774	0.0245175	0.923389
1	rs3748588	911101	T	C	1333	0.135034	0.0128755	0.0146196	0.378481
1	rs41285816	917640	A	G	1334	0.128186	0.00639507	0.0150598	0.671095
1	rs2341354	918573	A	G	1332	0.173799	0.00539066	0.0134407	0.688368
1	rs6605059	919419	T	C	1330	0.155639	0.0112879	0.0140982	0.423327
1	rs4970414	919501	G	T	1334	0.273613	0.0173995	0.0115504	0.131966
1	rs116781904	919855	A	G	1329	0.0808879	0.0283367	0.0185516	0.126649
1	rs6693747	922009	A	G	1333	0.0888972	0.0161218	0.0175153	0.357341
1	rs74718486	931500	T	C	1331	0.052592	-0.0090935	0.022757	0.689457
1	rs1891910	932457	A	G	1334	0.0907046	0.0157649	0.0173907	0.364666
1	rs3128116	941284	T	C	1332	0.144144	0.00796368	0.0143466	0.578832
1	rs2799064	957898	T	G	1327	0.16202	0.00050579	0.0138345	0.970836
1	rs28591569	959509	G	T	1334	0.095952	0.0162434	0.0169935	0.339143
1	rs2275811	985460	C	T	1334	0.422414	-0.00249964	0.0103619	0.809374
1	rs2465136	990417	C	T	1330	0.16015	-0.00404302	0.0139331	0.771683
1	rs7526076	998395	A	G	1333	0.0933983	0.00386325	0.0170127	0.820361
1	rs9442372	1018704	A	G	1334	0.183658	0.0111646	0.0131001	0.394074
1	rs12132100	1023788	T	C	1334	0.058096	-0.017383	0.0216653	0.422354
1	rs12731175	1030374	A	G	1334	0.0985757	0.00278447	0.0172065	0.871442
1	rs6687776	1030565	T	C	1334	0.165667	-0.000905359	0.0136671	0.947184
1	rs6671356	1040026	C	T	1333	0.196174	-0.00300329	0.0127621	0.813954
1	rs34381538	1061602	A	G	1334	0.222639	-0.00368856	0.0120736	0.75998
1	rs9329411	1062025	G	A	1333	0.211928	-0.00648372	0.0123359	0.599167
1	rs9442373	1062638	C	A	1334	0.433658	-0.0083592	0.0104031	0.421669
1	rs4072537	1065296	T	C	1334	0.368816	0.000110306	0.0104661	0.991591
1	rs10907182	1066403	T	C	1320	0.437121	-0.00453562	0.0102798	0.659056
1	rs57527288	1092563	T	G	1334	0.345952	0.00493437	0.010704	0.64481
1	rs61768477	1095130	C	T	1333	0.0540135	-0.0127756	0.0224897	0.569992
1	rs9442385	1097335	T	G	1334	0.393928	-0.0072267	0.0103275	0.48408
1	rs9660710	1099342	A	C	1333	0.416354	-0.0119031	0.0100723	0.237301
1	rs11260542	1110019	G	A	1334	0.0828336	0.0342131	0.0185363	0.0649308
1	rs6671609	1112982	T	C	1333	0.214554	-0.000535408	0.0123777	0.965498
1	rs12092254	1113121	A	G	1333	0.0825206	0.0351772	0.0185674	0.0581495
1	rs1320571	1120431	A	G	1334	0.107946	0.0231805	0.0166104	0.162853
1	rs77950429	1120536	A	G	1328	0.105045	0.0254254	0.0164581	0.122381
1	rs11260549	1121794	G	A	1330	0.468797	0.00938307	0.0101182	0.353745
1	rs6684820	1124663	G	A	1334	0.15967	-0.0197664	0.014156	0.162616
1	rs10907175	1130727	C	A	1334	0.20015	0.0143849	0.01269	0.256977
1	rs58004717	1133930	G	A	1334	0.0869565	0.0335154	0.0182979	0.0670029
1	rs34115518	1150448	C	T	1334	0.199775	0.0191826	0.0125423	0.126157
1	rs79561057	1157834	T	C	1333	0.222806	0.0249741	0.012187	0.0404379
1	rs3813199	1158277	A	G	1334	0.223013	0.0249652	0.0121829	0.0404431
1	rs76888271	1158357	G	A	1334	0.223013	0.0249652	0.0121829	0.0404431
1	rs12093154	1178925	A	G	1332	0.225976	0.0235355	0.0121547	0.0528278
1	rs78446752	1183397	T	C	1334	0.223013	0.0226679	0.01216	0.062303
1	rs566056983	1183442	G	A	1315	0.294297	0.0298854	0.0113354	0.00837769
1	rs6603785	1186502	T	A	1333	0.300075	0.0306773	0.0112552	0.00641846
1	rs116866065	1189605	A	G	1334	0.0674663	0.0146128	0.0200459	0.466024
1	rs1058161	1190523	T	C	1334	0.0970765	-0.0176517	0.0171424	0.303146
1	rs72894077	1196374	T	C	1334	0.0727136	0.0264824	0.0196911	0.178658
1	rs4018608	1203938	T	C	1333	0.426107	0.00354252	0.0103375	0.731835
1	rs12751100	1220954	G	A	1334	0.424663	0.003721	0.0103309	0.71871
1	rs11260578	1221138	G	A	1333	0.433608	0.00524658	0.0102924	0.610223
1	rs3737721	1227897	A	G	1334	0.43066	-0.00411642	0.0103901	0.691968
1	rs62623580	1254255	A	G	1334	0.0835832	-0.0273813	0.0184833	0.138498
1	rs3845293	1258246	A	C	1334	0.173163	-0.0203508	0.013396	0.12872
1	rs307377	1269554	T	C	1333	0.0877719	-0.0155975	0.0180003	0.386208
1	rs35056373	1297059	A	G	1300	0.0988462	-0.0256149	0.016938	0.130462
1	rs71628956	1301388	A	G	1334	0.193778	-0.0219412	0.0127963	0.0864076
1	rs76022438	1302995	A	G	1332	0.192568	-0.020961	0.0128159	0.101936
1	rs17160669	1305561	C	T	1333	0.193548	-0.0216814	0.0127719	0.0895859
1	rs2260423	1314707	A	G	1334	0.0929535	-0.0104234	0.0175563	0.552705
1	rs34429643	1316247	A	G	1334	0.126687	-0.0124079	0.015362	0.419264
1	rs1240707	1335302	T	C	1334	0.104198	-0.00642307	0.0168165	0.702499
1	rs138985554	1361130	C	T	1334	0.102699	-0.0235258	0.0166134	0.156755
1	rs143000156	1365759	A	G	1333	0.121905	-0.0267131	0.0156909	0.0886699
1	rs3843249	1373373	G	A	1334	0.1503	-0.0180815	0.0143149	0.206544
1	rs78727284	1377535	A	G	1330	0.139098	-0.0169297	0.0147944	0.252487
1	rs138988486	1394069	T	C	1333	0.0615154	0.0283073	0.0215955	0.189926
1	rs111938039	1400170	A	G	1334	0.144678	-0.00994087	0.01441	0.490284
1	rs6690515	1447325	A	G	1333	0.513878	-0.00516089	0.0100745	0.608461
1	rs6669795	1450947	C	A	1334	0.377061	0.000419411	0.0103745	0.967752
1	rs1619925	1452551	A	G	1315	0.33384	-0.000537105	0.0106572	0.959805
1	rs1619896	1452566	A	G	1324	0.332326	-0.000609691	0.0106281	0.954254
1	rs12032637	1465382	G	A	1334	0.335457	-0.000542347	0.0105984	0.959188
1	rs1571149	1474167	A	G	1334	0.141304	-0.00706203	0.0144081	0.624033
1	rs2031709	1485984	A	C	1333	0.292573	-0.0016534	0.0110867	0.881448
1	rs3766176	1486903	C	T	1334	0.456147	-0.00210228	0.010221	0.837039
1	rs1887284	1487059	A	G	1333	0.334584	0.000968887	0.010663	0.927601
1	rs7531530	1489670	C	T	1332	0.225225	0.00388582	0.012122	0.748544
1	rs77167259	1501089	A	G	1333	0.0622656	-0.00692668	0.0213568	0.745688
1	rs6603792	1505041	T	C	1334	0.133433	-0.00651061	0.0146633	0.657038
1	rs77661767	1510724	T	C	1334	0.0922039	0.0212121	0.0176783	0.230181
1	rs6604983	1521595	G	A	1334	0.18928	-0.0147902	0.0127256	0.245138
1	rs4648786	1521805	G	A	1334	0.338456	0.0251862	0.0104803	0.0162525
1	rs28703654	1543311	A	G	1334	0.0775862	-0.0272711	0.0191025	0.1534
1	rs4648611	1550702	G	A	1334	0.181409	-0.00614577	0.0128435	0.632285
1	rs78656035	1555718	A	G	1334	0.250375	0.0249907	0.0117357	0.033216
1	rs28635343	1560103	T	C	1334	0.288606	-0.0183159	0.0112168	0.10249
1	rs28464684	1566160	T	C	1334	0.268366	-0.00257355	0.011437	0.821964
1	rs7531938	1585597	A	G	1334	0.422414	0.00657294	0.0102495	0.521333
1	rs7532034	1603163	T	C	1334	0.287106	-0.0108378	0.0113854	0.341146
1	rs7520934	1615348	A	C	1334	0.484633	0.00169659	0.0101826	0.867671
1	rs9442411	1619767	T	C	1333	0.152663	-0.00455067	0.0139099	0.743553
1	rs11488591	1635565	T	C	1276	0.237853	-0.0136259	0.0120843	0.259501
1	rs2076327	1686962	T	C	1334	0.288606	-0.0123979	0.0113907	0.276409
1	rs17162855	1695831	C	T	1334	0.187031	0.0100518	0.0129988	0.439355
1	rs6603811	1706136	T	C	1334	0.117316	0.0162043	0.0163017	0.320212
1	rs7531583	1706160	A	G	1334	0.311094	0.00578402	0.0112471	0.607065
1	rs10907185	1733219	A	G	1334	0.336582	-0.00844021	0.0108742	0.437648
1	rs2180311	1748734	C	T	1334	0.470765	0.00993177	0.010354	0.33745
1	rs4648727	1776269	A	C	1331	0.340721	-0.0170013	0.010798	0.115373
1	rs7525092	1810090	T	C	1334	0.173538	-0.0118796	0.0134686	0.377766
1	rs6603802	1812521	C	T	1330	0.493233	-0.00384293	0.010182	0.705858
1	rs71511317	1830151	T	C	1321	0.160484	0.000518594	0.0140455	0.970547
1	rs2474460	1844046	T	C	1334	0.360195	0.00642543	0.010827	0.55287
1	rs2247560	1846765	A	G	1334	0.457271	0.0016363	0.0103349	0.874199
1	rs28710181	1847531	T	C	1334	0.180285	0.00581935	0.0134493	0.665241
1	rs28633659	1854546	T	C	1332	0.181306	0.0058452	0.013409	0.662898
1	rs941530	1858309	T	C	1333	0.36084	-0.00481278	0.0107635	0.654773
1	rs45489198	1859176	C	T	1334	0.18066	0.00532308	0.0134094	0.691393
1	rs60609500	1860997	A	G	1333	0.180795	0.00574085	0.0134116	0.668614
1	rs2803316	1865298	A	G	1334	0.35982	-0.00532499	0.0107327	0.61979
1	rs4648597	1881361	T	C	1334	0.105697	-0.0175178	0.0166636	0.293139
1	rs28624830	1885769	A	G	1333	0.105401	-0.0169886	0.016685	0.308585
1	rs3795289	1886863	C	T	1334	0.106072	-0.0178139	0.0166441	0.284491
1	rs28548017	1887019	A	G	1334	0.127811	0.00460165	0.0153791	0.764777
1	rs3820011	1888193	A	C	1334	0.207271	-0.00819967	0.0127311	0.519531
1	rs28499066	1888682	C	T	1326	0.14819	-0.0227568	0.0143945	0.113892
1	rs78927713	1891034	T	C	1331	0.0740045	-0.0113526	0.0199243	0.568823
1	rs28446828	1891156	T	C	1332	0.143018	0.0124744	0.0146827	0.395549
1	rs4648601	1899861	T	C	1334	0.263493	-4.43287e-06	0.0114937	0.999692
1	rs16824588	1900232	C	T	1334	0.30997	0.00639034	0.0107218	0.551167
1	rs140992306	1901753	T	C	1333	0.0716429	4.04935e-05	0.019713	0.998361
1	rs4648742	1912583	G	T	1334	0.248876	-0.0222264	0.0117636	0.0588344
1	rs4648746	1914487	G	A	1334	0.4494	-0.0193002	0.0103936	0.0633221
1	rs4233028	1918191	A	G	1327	0.472871	0.0146153	0.0102967	0.155777
1	rs13303332	1923129	A	G	1331	0.401953	0.0128757	0.0104135	0.216296
1	rs6662278	1923507	T	C	1334	0.095952	-0.016254	0.0172856	0.347052
1	rs6605081	1930754	T	C	1334	0.148051	-0.00119692	0.013924	0.931498
1	rs28706276	1933267	A	G	1334	0.102324	-0.0034084	0.0167806	0.839045
1	rs56351829	1935509	C	T	1332	0.264264	-0.0100757	0.0115638	0.383584
1	rs28550169	1939826	T	C	1333	0.397599	0.0115796	0.0105206	0.271045
1	rs6656398	1941929	A	G	1333	0.31958	-0.0164602	0.0108866	0.130539
1	rs13303016	1946591	G	A	1333	0.166542	-0.0211965	0.0137946	0.124395
1	rs16824627	1962633	A	G	1334	0.495877	-0.0156011	0.0102891	0.129451
1	rs6661694	1978655	A	G	1333	0.0701425	-0.00722338	0.0199877	0.717807
1	rs61709121	1979842	G	A	1334	0.0730885	-0.004465	0.0196649	0.820382
1	rs75148117	1980170	A	C	1333	0.0813954	0.0207553	0.0184009	0.259339
1	rs28668690	1985705	A	G	1334	0.343328	0.00384982	0.0107164	0.71941
1	rs1878747	1991162	A	G	1334	0.477886	0.0151071	0.0101693	0.137394
1	rs28622246	1997161	T	C	1334	0.190405	-0.000756169	0.012904	0.953271
1	rs4454477	2000337	A	G	1334	0.136807	-0.00732308	0.0150394	0.626311
1	rs76394063	2002926	C	T	1333	0.117029	0.00190624	0.0161402	0.905985
1	rs74322154	2003591	C	T	1333	0.0757689	-0.000436759	0.0187959	0.981461
1	rs28652946	2008688	T	C	1334	0.360945	0.016864	0.0103282	0.102508
1	rs13303130	2019070	A	G	1334	0.132684	0.0242116	0.0150526	0.107735
1	rs13303198	2020905	T	C	1331	0.132607	0.0244391	0.0150693	0.104849
1	rs2459995	2024256	A	G	1334	0.0468516	0.00762147	0.0236613	0.747371
1	rs908743	2038824	A	G	1333	0.143661	-0.00105292	0.014442	0.94188
1	rs4648807	2040898	T	C	1334	0.47039	0.00513653	0.010162	0.613233
1	rs4648808	2040936	T	C	1334	0.178786	0.0247594	0.0132115	0.0609192
1	rs76198274	2044962	T	C	1334	0.0517241	-0.0354129	0.0232273	0.127352
1	rs3107146	2047584	T	C	1333	0.0712678	0.0433322	0.0198298	0.028874
1	rs11589827	2055856	G	A	1333	0.146287	0.0313166	0.0143097	0.0286346
1	rs118137464	2058091	G	A	1334	0.0749625	0.0155726	0.0193634	0.421264
1	rs425277	2069172	T	C	1334	0.20952	-0.0260938	0.0128191	0.041797
1	rs424079	2071340	C	A	1332	0.289039	-0.00483259	0.0114021	0.671688
1	rs427811	2075560	G	T	1323	0.216175	-0.0243228	0.0126718	0.0549287
1	rs385039	2077409	G	A	1334	0.212519	-0.02576	0.0127398	0.0431757
1	rs34944978	2082829	A	G	1334	0.076087	0.0444051	0.0192204	0.0208709
1	rs262654	2089526	A	G	1334	0.212144	-0.0252939	0.0127428	0.0471489
1	rs262652	2090816	C	T	1334	0.211769	-0.0262471	0.0127436	0.0394345
1	rs626479	2110260	A	G	1334	0.211394	-0.0270088	0.0127751	0.0344998
1	rs77958421	2112099	C	T	1333	0.0716429	-0.00703134	0.019824	0.722823
1	rs262687	2117155	A	G	1334	0.212144	-0.0262631	0.0127716	0.0397471
1	rs1105270	2141945	T	C	1334	0.356822	-0.00712401	0.0107188	0.506287
1	rs7512482	2146966	C	T	1334	0.152924	0.0261177	0.0145067	0.0718002
1	rs2460000	2156362	A	G	1334	0.220015	-0.0160101	0.0123405	0.194506
1	rs262680	2167149	C	T	1334	0.387556	0.0020986	0.0103648	0.839546
1	rs867635	2168604	T	C	1334	0.195652	-0.0117536	0.0128815	0.361539
1	rs10910033	2173179	A	G	1334	0.426162	0.0178479	0.0103584	0.0848832
1	rs263526	2173504	C	T	1334	0.221514	0.0116907	0.0125046	0.349831
1	rs260513	2180524	A	G	1334	0.416042	-0.00174723	0.0102705	0.864915
1	rs12084736	2189580	T	C	1334	0.386432	-0.0100097	0.0102218	0.327457
1	rs10910045	2205527	A	G	1332	0.0671922	-0.0154397	0.0203298	0.447576
1	rs12047069	2205548	A	C	1334	0.105322	0.00568185	0.0165561	0.731458
1	rs12045693	2205581	C	A	1334	0.442279	-0.00506304	0.0101476	0.617822
1	rs6671815	2207480	G	C	1332	0.436937	2.3747e-05	0.0103466	0.998169
1	rs3795275	2209780	A	G	1334	0.11057	0.00212499	0.0158213	0.893156
1	rs75187898	2215913	C	G	1332	0.0544294	0.0114899	0.021952	0.600687
1	rs4648821	2216368	T	G	1334	0.387556	-0.0115029	0.010344	0.266125
1	rs6689315	2216391	G	A	1332	0.0934685	0.00459849	0.017615	0.79405
1	rs12119470	2218100	T	C	1334	0.0685907	-0.00155627	0.0199236	0.937739
1	rs59476564	2218129	C	T	1334	0.103448	-0.0197069	0.0165124	0.232688
1	rs2643884	2220425	T	C	1318	0.188164	0.0201946	0.0132696	0.128042
1	rs2017143	2220649	T	C	1333	0.374719	0.000693448	0.0101936	0.945763
1	rs903920	2222560	A	G	1334	0.139805	0.000748969	0.014671	0.959285
1	rs884940	2223866	T	C	1334	0.454648	0.00150571	0.00985992	0.878627
1	rs2889408	2225251	T	C	1334	0.177661	0.0109591	0.0133078	0.41022
1	rs1532385	2225284	G	A	1333	0.315079	0.00428099	0.0110952	0.699615
1	rs12024136	2225412	C	T	1334	0.0817091	0.0275956	0.0186386	0.138724
1	rs11576356	2233961	A	G	1331	0.100676	-0.00507981	0.0168179	0.762615
1	rs1496555	2234251	A	G	1334	0.137181	0.00439263	0.0146963	0.765021
1	rs12082516	2251160	C	T	1334	0.371814	0.00356272	0.0103986	0.731888
1	rs2643893	2257727	C	T	1334	0.0888306	-0.00121818	0.0178398	0.945559
1	rs2645065	2261222	A	C	1334	0.172039	0.00749382	0.0134929	0.578628
1	rs12091632	2268570	G	A	1330	0.458647	0.00190408	0.00998095	0.848705
1	rs2036085	2269899	C	T	1334	0.361319	0.00126829	0.0105739	0.904527
1	rs1472319	2273905	T	C	1334	0.379685	-0.00614907	0.0103537	0.552578
1	rs72920968	2277392	A	G	1334	0.0603448	0.00881553	0.0214815	0.681529
1	rs2843134	2277827	G	A	1333	0.171418	0.0025579	0.013472	0.849412
1	rs2055204	2280661	G	A	1333	0.370593	0.00579169	0.0104687	0.580101
1	rs7527871	2281726	C	A	1334	0.421664	0.00654378	0.0104972	0.533034
1	rs2840526	2283266	C	T	1334	0.282984	-0.0164184	0.0110766	0.138269
1	rs2840529	2284898	G	T	1333	0.397599	-0.0129414	0.0105877	0.22159
1	rs903914	2289321	A	G	1333	0.127157	0.00228923	0.0154604	0.882287
1	rs10910061	2303512	A	G	1333	0.11853	0.0202396	0.0157738	0.199452
1	rs2279703	2306695	T	C	1334	0.500375	-0.0101756	0.010154	0.316283
1	rs12070746	2308029	A	G	1334	0.133058	-0.00154977	0.0150064	0.917745
1	rs2643908	2312395	C	T	1330	0.121053	-0.00401712	0.0156439	0.797345
1	rs1123571	2326009	A	G	1334	0.313343	-0.00542578	0.0111807	0.627478
1	rs3001344	2329808	A	G	1334	0.110195	-0.0213854	0.0159431	0.179804
1	rs6693447	2330190	G	T	1333	0.240435	-0.00170391	0.01243	0.890968
1	rs2494427	2338569	T	C	1334	0.175412	-0.00370502	0.013341	0.78123
1	rs2494429	2339395	A	G	1332	0.236486	-0.0249069	0.0119473	0.0370941
1	rs3935659	2351699	T	C	1334	0.481259	0.0058391	0.0100436	0.560989
1	rs12731309	2352146	T	C	1334	0.148051	-0.00219686	0.0142898	0.877818
1	rs2494591	2352280	A	G	1334	0.100075	0.0272769	0.0161663	0.0915513
1	rs12118145	2355223	C	T	1334	0.336207	0.0073315	0.0107255	0.494255
1	rs67532508	2355400	G	A	1334	0.269865	0.0127127	0.0113921	0.264452
1	rs2494641	2362827	T	C	1334	0.334708	-0.00573568	0.0108043	0.595508
1	rs2494639	2368775	T	C	1334	0.201274	-0.00814214	0.0124832	0.514241
1	rs61763907	2369021	C	T	1332	0.0844595	-0.00905842	0.0182598	0.619834
1	rs2494425	2372858	T	C	1334	0.058096	-0.0109463	0.0208345	0.599311
1	rs74049259	2372940	T	C	1334	0.0708396	0.0288404	0.0198893	0.147045
1	rs12563838	2374120	T	C	1334	0.492504	-0.0028891	0.010122	0.775317
1	rs71511345	2374431	A	G	1334	0.115067	0.00783709	0.0159188	0.622497
1	rs12406368	2380384	T	C	1333	0.178545	-0.000601033	0.0131035	0.963415
1	rs10797425	2383756	A	G	1334	0.384558	-0.0124815	0.0103888	0.229581
1	rs12037821	2387715	T	C	1332	0.262763	0.0260037	0.0118219	0.0278329
1	rs12742224	2387913	G	A	1334	0.261619	0.00365876	0.0114686	0.749707
1	rs4648846	2389152	A	G	1334	0.485007	0.0108957	0.0102788	0.289136
1	rs16824399	2391367	A	G	1330	0.280827	0.0249936	0.0116662	0.0321621
1	rs2477686	2392648	G	C	1330	0.103759	-0.0263738	0.0165769	0.111609
1	rs7512269	2418625	T	C	1334	0.148051	0.00565033	0.0141639	0.689949
1	rs10910082	2418935	C	T	1333	0.217179	0.00414508	0.012099	0.731902
1	rs2494620	2441358	C	T	1334	0.438531	0.000331271	0.0102592	0.974241
1	rs2247308	2445406	G	A	1334	0.437031	0.000258923	0.0102358	0.979819
1	rs1980789	2455863	C	A	1333	0.0982746	0.0496192	0.01703	0.0035725
1	rs11584295	2465329	G	A	1334	0.497376	0.00161086	0.0100387	0.872514
1	rs2477678	2478511	A	T	1331	0.490609	-0.0105268	0.0101878	0.301478
1	rs2227312	2487663	A	C	1334	0.484633	-0.00797701	0.0102111	0.434677
1	rs10797432	2501338	T	C	1326	0.512066	-0.0120616	0.0102902	0.24114
1	rs6667605	2502780	T	C	1334	0.516492	-0.012024	0.0102798	0.242134
1	rs55658746	2506229	C	T	1332	0.344595	0.000408125	0.010768	0.969766
1	rs734999	2513216	T	C	1334	0.508995	-0.0137013	0.0102389	0.180841
1	rs10752747	2524915	T	G	1333	0.497374	-0.00981968	0.0102469	0.337909
1	rs3748817	2525665	C	T	1330	0.501504	-0.00971375	0.0102546	0.343509
1	rs3748816	2526746	G	A	1334	0.504123	-0.00914315	0.0102322	0.371556
1	rs2843401	2528133	T	C	1334	0.495877	-0.0098119	0.0102318	0.337577
1	rs2764841	2529360	G	A	1334	0.498876	-0.00936744	0.0102314	0.3599
1	rs4445406	2539400	C	T	1334	0.506747	-0.00872756	0.0102415	0.394115
1	rs11590198	2551900	A	G	1334	0.464768	-0.00929547	0.0102912	0.366395
1	rs3890745	2553624	C	T	1334	0.506372	-0.00955603	0.0102329	0.350381
1	rs66705332	2566025	T	C	1334	0.416792	0.0147265	0.0104676	0.159467
1	rs117874566	2576337	T	C	1333	0.0663916	0.00684276	0.0205466	0.739107
1	rs55713073	2623180	G	C	1326	0.392534	0.0144683	0.0103315	0.161392
1	rs4648356	2709164	C	A	1334	0.459145	0.00942528	0.0102384	0.357269
1	rs2377041	2713327	T	C	1334	0.384183	0.0162771	0.010616	0.125209
1	rs4648450	2723214	A	C	1334	0.477136	0.010905	0.01019	0.284546
1	rs57917493	2729038	T	C	1333	0.109152	-0.00337969	0.0157723	0.830329
1	rs60513129	2729251	T	C	1332	0.107733	-0.00430873	0.0158962	0.786349
1	rs56820613	2735418	G	A	1334	0.0985757	-0.00460404	0.0167798	0.783792
1	rs6679232	2739972	G	A	1334	0.102324	0.00171512	0.0163212	0.916308
1	rs7511879	2752265	G	A	1334	0.383808	-0.00524391	0.0105002	0.617492
1	rs10797390	2752693	C	T	1331	0.45417	-0.000707599	0.0101289	0.944306
1	rs6691019	2754188	G	A	1334	0.381934	0.00135244	0.0102687	0.895218
1	rs729045	2754406	G	A	1333	0.447487	-0.00707128	0.010246	0.490101
1	rs4648384	2756621	C	A	1333	0.456864	-0.00589947	0.0101257	0.560147
1	rs897619	2776777	T	C	1334	0.453148	-0.00274051	0.0101252	0.78665
1	rs10909992	2778766	C	T	1333	0.402476	-0.00455403	0.0102628	0.657229
1	rs12409348	2779043	T	C	1334	0.387181	-0.00958423	0.0103572	0.354772
1	rs897636	2784092	G	A	1332	0.498874	0.00165589	0.00992321	0.867472
1	rs1563470	2786694	T	C	1333	0.4985	0.000715069	0.00994464	0.942678
1	rs6673012	2794250	C	A	1334	0.106822	0.0196267	0.0164729	0.233475
1	rs6668620	2794537	T	C	1332	0.37988	-0.0114776	0.0104369	0.271459
1	rs10797342	2797856	C	T	1334	0.476012	-0.00479163	0.0101123	0.635611
1	rs3100865	2806107	T	G	1332	0.415165	-0.0181704	0.00997767	0.0685913
1	rs10909834	2812244	C	G	1331	0.313298	0.011877	0.0107084	0.267374
1	rs2842910	2817421	C	T	1334	0.342954	-0.00246321	0.0108774	0.820849
1	rs7340016	2833332	G	A	1334	0.296477	0.0115779	0.010849	0.285886
1	rs1563468	2833743	C	T	1330	0.374436	0.00852181	0.0101771	0.402393
1	rs2842926	2834025	A	G	1334	0.372564	0.00823962	0.0101527	0.417039
1	rs2606410	2836099	T	C	1334	0.107571	-0.00643536	0.0165742	0.697812
1	rs2045331	2842270	A	G	1334	0.436282	0.0156963	0.0100049	0.116681
1	rs79922096	2845573	G	T	1334	0.0685907	-0.0149886	0.0199194	0.451775
1	rs10797368	2852707	T	C	1334	0.19078	0.0228923	0.0126725	0.0708468
1	rs16823228	2853759	G	A	1334	0.467016	0.0143007	0.010096	0.156638
1	rs2925499	2860931	C	T	1334	0.384558	-0.00954207	0.0103427	0.35622
1	rs7539511	2862320	T	G	1333	0.400975	0.0179558	0.010171	0.0774975
1	rs60920732	2865014	A	G	1333	0.0825206	0.00448847	0.0184085	0.807366
1	rs10909845	2876525	T	C	1333	0.478995	0.00784535	0.00991636	0.428855
1	rs2842925	2886356	A	G	1334	0.205022	0.00382764	0.0126009	0.761311
1	rs72853379	2886903	A	G	1333	0.0753938	0.0133741	0.0192253	0.486648
1	rs117105675	2887220	T	G	1334	0.0989505	0.0118886	0.0171082	0.487117
1	rs12044030	2889577	C	T	1334	0.29985	0.00555899	0.0111792	0.619003
1	rs56877975	2894910	G	A	1334	0.177661	0.00441168	0.013176	0.737756
1	rs35490531	2897876	A	G	1334	0.297601	-0.0121411	0.0108911	0.264946
1	rs6681741	2898960	T	C	1334	0.230885	0.00426046	0.0119971	0.722496
1	rs1572657	2902128	C	T	1334	0.0794603	0.0318621	0.0189257	0.0922715
1	rs7546695	2907435	A	C	1333	0.233308	0.00427276	0.0119201	0.720006
1	rs12025260	2917377	C	T	1333	0.386347	8.54503e-05	0.0104334	0.993465
1	rs12022429	2919942	A	G	1334	0.232009	0.00419079	0.0119446	0.7257
1	rs12562637	2924666	T	C	1333	0.194674	-0.0153531	0.0128913	0.233665
1	rs2889476	2924726	C	T	1334	0.428036	-0.00524074	0.0101013	0.603889
1	rs7412983	2943183	C	A	1334	0.420165	0.00435238	0.010234	0.670628
1	rs2142569	2944527	A	G	1334	0.164918	-0.00567122	0.0136418	0.677613
1	rs74048148	2954031	G	A	1333	0.41898	0.00385876	0.0102341	0.706136
1	rs717795	2970464	C	T	1334	0.421664	0.00308645	0.01024	0.763102
1	rs59243365	2979184	A	G	1334	0.182909	0.0043966	0.0132782	0.740559
1	rs12563622	2980793	C	T	1334	0.210645	0.00370771	0.012451	0.765868
1	rs2297828	2983963	A	G	1334	0.174663	-0.0091398	0.0135252	0.499194
1	rs2993482	2991808	G	T	1334	0.191154	0.0103161	0.0128319	0.421427
1	rs2742687	2998632	A	G	1334	0.0989505	-0.0117693	0.0168251	0.484233
1	rs6695131	3000924	T	C	1334	0.361694	0.00236243	0.0105097	0.822145
1	rs11801109	3003532	A	G	1334	0.0854573	-0.00588086	0.0179162	0.742728
1	rs926244	3006283	G	A	1334	0.117316	-0.0197454	0.0155382	0.203813
1	rs2817165	3007039	G	A	1334	0.404423	0.00643198	0.0103176	0.533021
1	rs7543737	3009969	G	A	1334	0.477886	-0.0114178	0.00997987	0.252589
1	rs2817168	3013690	A	G	1334	0.384558	-0.0184912	0.0104479	0.0767515
1	rs79191971	3016117	A	G	1334	0.07009	-0.0391295	0.0204388	0.0555603
1	rs2993493	3020246	A	C	1333	0.289197	0.00802199	0.0113775	0.480762
1	rs79434823	3024253	C	A	1334	0.241004	-0.00111608	0.0117138	0.924094
1	rs2993500	3024705	C	T	1332	0.494369	-0.0155743	0.0100454	0.121047
1	rs2993501	3025986	A	C	1334	0.0768366	-0.0255762	0.0192778	0.184603
1	rs2993503	3028987	A	G	1334	0.153298	-0.00990698	0.0140894	0.481961
1	rs2072733	3029081	T	C	1333	0.320705	-0.0128827	0.010787	0.232371
1	rs79143856	3045623	G	T	1334	0.285232	0.0045994	0.0109955	0.675728
1	rs2817178	3047252	T	C	1334	0.455772	-0.00192566	0.0102613	0.851141
1	rs10797378	3047447	C	T	1334	0.282609	0.00418523	0.0110251	0.704236
1	rs2742668	3047612	A	G	1333	0.261065	-0.00218051	0.0116043	0.850951
1	rs10909882	3049713	A	G	1333	0.249812	0.00206379	0.0116196	0.859027
1	rs12120884	3058914	A	G	1333	0.111028	-0.00416365	0.015864	0.792967
1	rs12750690	3061563	C	T	1334	0.112444	-0.00081881	0.0156863	0.95837
1	rs2817187	3062875	T	G	1334	0.123313	-0.0141359	0.0153741	0.357853
1	rs79155405	3062909	T	C	1334	0.113568	-0.0139148	0.0159796	0.383872
1	rs731031	3072692	T	C	1333	0.41823	0.0100118	0.010205	0.326562
1	rs16823409	3072956	T	C	1334	0.197901	-0.00396504	0.0127437	0.755696
1	rs79063099	3078729	G	A	1326	0.196078	-0.00475836	0.0128182	0.710474
1	rs2742673	3080019	G	T	1334	0.275862	0.00289976	0.0114344	0.799805
1	rs79135020	3080498	T	C	1334	0.297226	-0.00815028	0.0110647	0.461365
1	rs2075968	3081241	T	C	1334	0.143178	0.0137858	0.0144011	0.338429
1	rs2651899	3083712	C	T	1334	0.422039	0.00404808	0.0103883	0.696776
1	rs2651935	3086496	T	C	1334	0.227886	0.00283657	0.0121072	0.814762
1	rs61759167	3091587	T	C	1329	0.141084	0.0137447	0.0145647	0.345323
1	rs61759178	3098489	C	T	1333	0.14141	0.0127313	0.0145836	0.382669
1	rs72846849	3099635	T	C	1334	0.202399	-0.00351216	0.0126198	0.780778
1	rs2651927	3101762	C	A	1334	0.319715	-0.00137149	0.0110476	0.901202
1	rs12135062	3103312	T	G	1333	0.31883	-0.00119468	0.0110828	0.914157
1	rs10752733	3104630	A	G	1334	0.187031	-0.00712377	0.0130969	0.58649
1	rs79612213	3104999	T	C	1334	0.0813343	-0.0214563	0.0185826	0.248237
1	rs67620903	3111119	A	C	1333	0.242686	-0.0121434	0.0123676	0.326162
1	rs12094678	3111669	A	G	1333	0.491373	0.00105724	0.0102532	0.917874
1	rs10909892	3112278	A	G	1327	0.202713	-0.00736223	0.0130718	0.573288
1	rs9659513	3116361	T	G	1333	0.308702	-0.0078121	0.0109941	0.47735
1	rs72846890	3116817	A	G	1334	0.438906	0.00418823	0.0104249	0.687866
1	rs58819932	3119118	A	G	1334	0.211019	0.000761799	0.0121527	0.950017
1	rs7521987	3124080	G	A	1334	0.306222	0.00188587	0.0108289	0.861747
1	rs13328662	3124155	G	A	1334	0.102324	-0.0164971	0.017351	0.341712
1	rs4376672	3126090	A	G	1334	0.171664	-0.0199072	0.0138219	0.149794
1	rs3753758	3127538	A	G	1334	0.236132	-0.000580734	0.0120617	0.961599
1	rs2817146	3133439	T	C	1334	0.282984	0.00725264	0.0111637	0.515912
1	rs2651895	3138111	T	G	1334	0.0963268	0.000392051	0.0174194	0.982044
1	rs16823548	3140812	A	G	1334	0.0715892	-0.016422	0.0198187	0.407324
1	rs10158583	3144068	A	G	1334	0.162669	-0.00467198	0.0138697	0.736231
1	rs7518852	3146762	C	T	1334	0.389055	0.00665179	0.0102853	0.517806
1	rs2651920	3148153	C	T	1333	0.168792	-0.0141148	0.013615	0.29987
1	rs2455116	3148574	G	A	1333	0.463241	-0.00509468	0.0101736	0.616531
1	rs16823576	3148697	C	T	1334	0.082084	-0.02106	0.0187078	0.260278
1	rs11807062	3153237	C	A	1334	0.494003	-0.0106531	0.0100874	0.290931
1	rs2937390	3163997	A	G	1334	0.23913	-0.0142724	0.0118521	0.228507
1	rs2455107	3180158	G	T	1330	0.220301	0.00536991	0.0121987	0.65979
1	rs16823763	3194916	G	A	1334	0.201649	0.00207379	0.0125966	0.869234
1	rs12757342	3208830	G	T	1334	0.133058	-0.000271081	0.0149577	0.985541
1	rs2500294	3209767	C	T	1333	0.332708	-0.00840136	0.0108809	0.440045
1	rs2455144	3214732	A	G	1334	0.317091	-0.0101109	0.0110844	0.361677
1	rs2455137	3217151	T	C	1334	0.42916	0.000291818	0.0103674	0.977544
1	rs2455135	3219901	A	G	1334	0.262744	0.0116179	0.0116914	0.320361
1	rs28541625	3233830	A	G	1333	0.246062	0.00940641	0.0120756	0.436002
1	rs6687835	3237174	C	T	1334	0.455772	-0.00349041	0.0103562	0.73609
1	rs79548216	3241254	C	A	1334	0.1994	0.000231129	0.0125562	0.985314
1	rs10909930	3243017	T	G	1334	0.188156	-0.00280195	0.0126833	0.825157
1	rs2483270	3244257	C	T	1333	0.109902	-0.00785669	0.0161504	0.626633
1	rs2483274	3248098	G	A	1333	0.295949	-0.00637854	0.0112426	0.570474
1	rs2483278	3252104	C	T	1334	0.120315	-0.00135357	0.0158215	0.931822
1	rs2483280	3255539	A	G	1334	0.187031	0.000192102	0.0128148	0.98804
1	rs6686156	3259029	C	T	1334	0.107946	0.010293	0.0163602	0.529253
1	rs6683273	3259183	G	A	1333	0.108402	0.00949933	0.0163441	0.561099
1	rs4648379	3261516	C	T	1334	0.39955	-0.00963219	0.0103324	0.351218
1	rs4415513	3261682	C	T	1334	0.383433	-0.00914986	0.0103946	0.378724
1	rs2483289	3264190	A	C	1334	0.173163	-0.00835256	0.013476	0.535383
1	rs35864930	3271154	T	G	1331	0.443276	-0.00414123	0.0101054	0.681951
1	rs7550526	3272541	A	G	1334	0.472264	-0.0108909	0.00999836	0.276036
1	rs946760	3272755	A	G	1334	0.095952	0.0132821	0.0167858	0.428785
1	rs7524171	3279324	A	G	1334	0.346327	-0.00407458	0.0105341	0.698906
1	rs4648487	3285304	T	C	1334	0.342204	0.00228083	0.0107068	0.831307
1	rs2493309	3296951	T	C	1323	0.41421	0.00773003	0.0102554	0.450997
1	rs868688	3300807	C	T	1334	0.417916	0.0063357	0.0101712	0.533347
1	rs2493278	3307746	T	C	1334	0.36057	0.0145408	0.010576	0.169167
1	rs2483225	3325037	C	T	1333	0.32033	0.00920724	0.0107152	0.390193
1	rs72851311	3330390	T	C	1334	0.285982	0.0171011	0.0110083	0.120311
1	rs2493285	3333595	A	G	1333	0.283196	0.0172366	0.01102	0.117788
1	rs4648385	3340269	C	T	1334	0.306222	0.0157321	0.0108575	0.147347
1	rs2244013	3342530	A	G	1334	0.214393	0.0247713	0.0120139	0.0392182
1	rs2483239	3344215	G	A	1329	0.490594	0.011987	0.0101713	0.238592
1	rs79430889	3344608	A	G	1334	0.185907	0.0298401	0.0129882	0.0215913
1	rs2493272	3349513	T	C	1334	0.442654	-0.0102331	0.0103217	0.321478
1	rs867814	3362256	C	T	1334	0.432534	0.00856593	0.0102732	0.404388
1	rs11808779	3364487	T	C	1333	0.165041	0.00554787	0.0137935	0.687531
1	rs12086322	3366314	A	G	1334	0.0498501	0.00502403	0.0234299	0.830213
1	rs2487680	3377442	C	T	1334	0.215142	0.00309883	0.0121834	0.799227
1	rs3806164	3380057	A	G	1334	0.180285	0.0173645	0.0131682	0.18728
1	rs2493315	3399842	A	G	1334	0.209145	-0.00231492	0.0124602	0.852614
1	rs12124659	3400725	C	T	1334	0.371814	0.00240519	0.0106347	0.821074
1	rs115919274	3404818	A	G	1334	0.0708396	0.0373877	0.0197652	0.0585446
1	rs2821040	3406791	G	A	1333	0.206677	-0.00140465	0.0125076	0.910582
1	rs61910697	3410410	T	C	1333	0.0581395	0.029165	0.0216568	0.17808
1	rs61746168	3410581	A	G	1334	0.164168	0.00743016	0.0137658	0.589367
1	rs12075570	3410973	T	C	1331	0.055973	0.0256777	0.0223283	0.250141
1	rs56175625	3412254	A	G	1334	0.046102	0.036745	0.0244093	0.132229
1	rs61742846	3417211	A	G	1334	0.0558471	0.0329803	0.0224814	0.142375
1	rs947344	3423467	T	C	1334	0.463643	0.00343562	0.0101502	0.735003
1	rs947345	3424388	A	G	1334	0.0547226	0.0352593	0.0226743	0.119938
1	rs2821003	3426717	C	A	1328	0.236822	-0.00603336	0.011928	0.612986
1	rs11587498	3432993	A	G	1334	0.387931	0.000821421	0.0104346	0.937254
1	rs2820996	3434110	A	G	1334	0.128186	-0.01564	0.0148605	0.292591
1	rs10797399	3440824	A	G	1333	0.186422	-0.00144626	0.0129486	0.911067
1	rs115852179	3441702	T	C	1334	0.0723388	0.016396	0.0196282	0.403531
1	rs114476348	3443288	T	C	1330	0.113534	0.0074248	0.0161864	0.646445
1	rs12119711	3451005	T	C	1334	0.112819	-0.00248377	0.0158987	0.875856
1	rs74649444	3454302	T	C	1334	0.107196	-0.00753969	0.0160872	0.6393
1	rs12562983	3457311	T	C	1334	0.0828336	0.0152423	0.0183728	0.406757
1	rs10797401	3462904	C	T	1334	0.300975	0.00484232	0.0112263	0.666224
1	rs6685801	3464451	C	T	1334	0.30997	0.0100222	0.0111559	0.368986
1	rs116993728	3473274	A	G	1332	0.0499249	0.0282865	0.023235	0.223449
1	rs2821062	3475083	T	C	1333	0.131283	0.0305766	0.0148482	0.0394683
1	rs7525042	3479335	G	T	1334	0.30997	0.0157742	0.0110712	0.154217
1	rs77039417	3480162	T	C	1334	0.16904	0.00222161	0.0138755	0.872794
1	rs113235815	3481184	A	G	1334	0.0689655	0.0188845	0.0196516	0.336568
1	rs75995598	3485108	T	C	1332	0.0957207	6.58784e-05	0.0176262	0.997018
1	rs867413	3486335	G	A	1334	0.138681	0.0268048	0.0147295	0.0687887
1	rs2821054	3493850	G	T	1313	0.404417	0.00430269	0.0103443	0.677447
1	rs10909973	3495672	A	G	1334	0.07009	-0.0472799	0.0200624	0.0184412
1	rs2794340	3496479	T	C	1334	0.296477	0.00855839	0.0110608	0.439074
1	rs10909974	3499067	T	C	1334	0.374438	-0.00917227	0.0106798	0.390425
1	rs12138798	3505754	T	C	1333	0.288447	-0.0019237	0.0115731	0.867983
1	rs4648527	3507861	G	A	1333	0.338335	0.00259028	0.0106581	0.807979
1	rs115868017	3508851	A	G	1334	0.0850825	-0.0238407	0.0182772	0.1921
1	rs7513275	3511934	G	A	1334	0.370315	0.00789961	0.0104301	0.448818
1	rs56770023	3518487	T	C	1333	0.430233	0.0307049	0.00996627	0.00206387
1	rs74998818	3519544	T	C	1334	0.0644678	-0.0412644	0.0204959	0.044083
1	rs35701577	3522561	C	T	1334	0.374063	0.0020583	0.0103742	0.842727
1	rs57902798	3528537	C	A	1333	0.46174	-0.0114513	0.0102051	0.26181
1	rs78267041	3528586	T	C	1313	0.112338	-0.0231921	0.0159554	0.14607
1	rs4364818	3538501	C	T	1334	0.35907	-0.0161993	0.0103758	0.118461
1	rs12757620	3540024	G	T	1334	0.440405	0.0197211	0.00995819	0.0476597
1	rs3765689	3559482	G	A	1334	0.213643	-0.00774952	0.0123228	0.529428
1	rs6697769	3570883	T	C	1334	0.375562	0.0198441	0.0104254	0.0569845
1	rs2368544	3574756	C	T	1334	0.481634	-0.00389775	0.010217	0.702835
1	rs2224718	3576060	C	T	1334	0.466642	0.00755803	0.0100802	0.45338
1	rs10910004	3576197	C	T	1334	0.185532	0.00892519	0.0130157	0.492887
1	rs4648545	3577321	A	G	1333	0.308702	0.00435949	0.0109956	0.691753
1	rs3765692	3584771	C	T	1333	0.388972	-0.00997292	0.0102211	0.329204
1	rs3765695	3587377	A	C	1334	0.201649	-0.00632825	0.0121824	0.60344
1	rs6671482	3590425	A	G	1333	0.388972	-0.002369	0.0103668	0.819244
1	rs3765703	3592436	G	T	1334	0.295727	0.00934081	0.0110372	0.397382
1	rs57596460	3599514	T	C	1334	0.155547	-0.0104062	0.0139632	0.456114
1	rs3765716	3601940	A	G	1334	0.230135	0.0089245	0.0120222	0.457886
1	rs3765731	3611892	A	G	1333	0.104276	-0.0198519	0.016607	0.231934
1	rs3819958	3613067	A	G	1334	0.0614693	-0.0189333	0.020646	0.359121
1	rs3765736	3616601	T	C	1334	0.356822	-0.00531234	0.0105624	0.615002
1	rs6424089	3628663	A	G	1333	0.49925	0.00201416	0.0102113	0.843633
1	rs6688320	3630630	G	T	1334	0.182909	-0.00974545	0.0133102	0.464058
1	rs3765769	3635630	C	T	1334	0.192279	0.00383972	0.0129794	0.767358
1	rs2181487	3637812	C	A	1334	0.154798	-0.00934489	0.0140185	0.505022
1	rs6701784	3641123	A	C	1326	0.49359	0.0154069	0.0100607	0.12567
1	rs2146657	3644374	G	A	1332	0.271772	-0.00806662	0.0113201	0.476096
1	rs6695978	3648345	A	G	1334	0.227136	-0.0120112	0.0122628	0.327339
1	rs12562437	3651031	T	C	1333	0.22168	-0.0131933	0.0123393	0.284976
1	rs1181867	3651318	G	A	1334	0.449025	-0.0135725	0.0103615	0.190229
1	rs12117836	3657759	A	G	1334	0.282984	-0.0151942	0.0111376	0.172498
1	rs1181883	3677933	C	T	1334	0.292354	-0.0152085	0.0109975	0.166693
1	rs1181880	3678904	T	C	1333	0.0551388	-0.0197413	0.022136	0.37249
1	rs2275837	3686318	A	G	1334	0.135682	0.00108949	0.0148798	0.941632
1	rs9424313	3693110	C	A	1334	0.458396	-0.0143601	0.0105123	0.171933
1	rs12738904	3700119	C	A	1334	0.143928	0.0036309	0.0145631	0.803111
1	rs2253143	3703710	A	G	1334	0.264243	0.000307462	0.011517	0.978702
1	rs60946587	3705888	G	A	1325	0.13434	-0.00472732	0.0149132	0.751252
1	rs58882037	3706894	T	C	1334	0.134933	-0.0049852	0.0148535	0.737154
1	rs9424299	3716737	A	G	1334	0.308096	-0.0165852	0.0110982	0.135071
1	rs9424305	3736340	C	T	1334	0.444528	-0.0125815	0.0103507	0.224168
1	rs9286792	3737036	G	A	1334	0.486882	-0.00945189	0.0102855	0.35812
1	rs7530291	3742179	G	A	1334	0.312969	-0.0138973	0.0108807	0.201517
1	rs6688969	3743391	C	T	1334	0.485382	-0.00932067	0.0102873	0.364918
1	rs61768915	3749115	C	T	1334	0.312969	-0.0138973	0.0108807	0.201517
1	rs2368533	3750167	A	G	1331	0.485725	-0.00987102	0.0103103	0.338367
1	rs6683827	3754596	T	G	1334	0.486882	-0.00945189	0.0102855	0.35812
1	rs1891941	3755675	C	T	1334	0.487256	-0.00908377	0.0102932	0.377507
1	rs1891940	3755869	C	T	1334	0.487256	-0.00908377	0.0102932	0.377507
1	rs2298225	3756074	A	C	1334	0.129685	-0.000836004	0.0151623	0.956029
1	rs10797347	3759784	G	A	1333	0.486872	-0.00920011	0.0102857	0.371076
1	rs4648347	3765755	C	T	1334	0.314468	-0.0137981	0.0108531	0.203603
1	rs2275820	3768743	A	G	1334	0.128936	-0.000581575	0.0152378	0.969555
1	rs10909810	3783278	C	A	1334	0.422789	0.000424025	0.0101945	0.966823
1	rs5013486	3786612	T	C	1333	0.147787	0.0026408	0.0142581	0.853061
1	rs34108662	3790332	C	T	1333	0.167667	0.0028179	0.0136382	0.836308
1	rs36081432	3792310	T	C	1334	0.0633433	-0.00969165	0.0206667	0.639105
1	rs3205087	3800242	G	A	1334	0.336582	-0.00297127	0.0107662	0.782561
1	rs9786975	3802900	A	G	1333	0.316954	-0.0065557	0.0110289	0.552236
1	rs7367066	3803755	T	C	1333	0.391973	-0.00907716	0.0105336	0.388832
1	rs10909820	3807450	A	C	1334	0.166042	-0.00434899	0.0136604	0.750208
1	rs6687869	3821216	A	G	1333	0.429482	0.00435672	0.010277	0.671617
1	rs10909830	3822703	T	C	1333	0.219805	0.000886856	0.0122983	0.942513
1	rs28973022	3823395	T	C	1333	0.106152	-0.00467341	0.0163275	0.774702
1	rs35383955	3825525	T	C	1333	0.178545	0.00695332	0.0131348	0.596541
1	rs80294302	3835967	A	G	1334	0.184783	0.0048756	0.0128376	0.704102
1	rs77730699	3836642	T	C	1333	0.183046	0.00507476	0.0128909	0.693824
1	rs35025175	3840449	T	C	1334	0.191529	0.00310258	0.0125642	0.804956
1	rs35974482	3840878	A	G	1334	0.383058	0.0105574	0.0102772	0.304298
1	rs80309618	3995644	T	C	1334	0.151799	0.00615553	0.013884	0.65751
1	rs61770398	3995906	C	T	1332	0.238363	0.00858071	0.0117914	0.466791
1	rs10157948	4000091	C	T	1333	0.376594	0.00231601	0.0104195	0.824099
1	rs28438555	4002600	C	T	1332	0.305556	0.00388902	0.0110375	0.72458
1	rs116047005	4003296	T	C	1334	0.0775862	-0.0137388	0.0189141	0.467607
1	rs72640993	4004028	T	C	1334	0.0562219	0.0182943	0.0216542	0.398201
1	rs57415555	4005540	T	C	1334	0.217766	0.000350761	0.0124414	0.977508
1	rs7524279	4005693	A	G	1334	0.2009	-0.000203242	0.0127499	0.987282
1	rs7548668	4006060	C	T	1334	0.273988	0.00549178	0.0114283	0.630843
1	rs10799181	4009071	C	T	1334	0.107571	-0.0064375	0.0165086	0.696575
1	rs4654481	4009855	C	T	1334	0.517616	-0.00107693	0.010407	0.917581
1	rs7522140	4017137	C	T	1334	0.211019	0.00937316	0.0122023	0.442401
1	rs7550609	4026098	T	C	1334	0.0828336	0.016429	0.0184626	0.373544
1	rs57147548	4032762	T	C	1332	0.123123	0.0130424	0.0154445	0.398409
1	rs12031557	4034097	G	A	1334	0.325337	-0.01442	0.0104833	0.168971
1	rs12028397	4037665	T	C	1334	0.452399	-0.00581189	0.00995108	0.559189
1	rs9426500	4054972	C	A	1334	0.358696	-0.0149614	0.0104226	0.151151
1	rs12135298	4057488	A	G	1334	0.121439	0.0235769	0.0155411	0.129251
1	rs4654557	4058444	C	T	1334	0.425037	-0.00994793	0.0100128	0.320454
1	rs10915565	4060196	T	C	1334	0.341829	0.0102057	0.0107718	0.343414
1	rs4128222	4066781	A	C	1333	0.0731433	0.00950971	0.0196647	0.628675
1	rs68085961	4066956	A	G	1334	0.184408	-0.0181789	0.0129258	0.159603
1	rs6675979	4068052	A	G	1334	0.255622	-0.0111281	0.011525	0.334263
1	rs72852529	4076373	G	A	1334	0.0727136	0.0084529	0.0197031	0.667913
1	rs4654604	4078090	C	T	1334	0.357196	-0.0113559	0.0104448	0.276934
1	rs4129100	4078448	A	G	1334	0.398426	-0.0135428	0.0102517	0.186489
1	rs12026010	4080742	A	G	1334	0.167541	0.000459943	0.0135635	0.972949
1	rs57920188	4087708	G	T	1334	0.194153	-0.00842186	0.0130555	0.518876
1	rs35412083	4089885	A	G	1334	0.172039	0.00108592	0.0134238	0.935525
1	rs10915659	4092949	A	G	1333	0.189422	-0.00497612	0.0129482	0.700748
1	rs60561351	4094092	A	G	1333	0.169917	-0.00170536	0.0134591	0.899173
1	rs78425991	4094430	C	T	1334	0.16979	-0.00151096	0.0134571	0.910602
1	rs12036953	4104757	G	A	1334	0.294978	0.00277013	0.0110952	0.802844
1	rs75864646	4107166	C	T	1334	0.10907	-0.034246	0.0166733	0.0399807
1	rs60034634	4109399	A	G	1332	0.131381	-0.00461192	0.0149209	0.757252
1	rs10799171	4115576	T	C	1332	0.10548	0.022134	0.0166149	0.182801
1	rs4654475	4118571	C	T	1334	0.31072	-0.010202	0.0110809	0.357215
1	rs4654476	4120591	A	G	1334	0.0652174	0.0354522	0.0209255	0.0902257
1	rs4654477	4120594	T	C	1334	0.0652174	0.0354522	0.0209255	0.0902257
1	rs4233258	4120898	C	T	1334	0.368816	-0.0124376	0.0105446	0.238193
1	rs7524800	4121584	G	A	1334	0.421289	0.000112344	0.0104597	0.99143
1	rs12044274	4123204	T	A	1333	0.481995	0.00453683	0.0101778	0.655774
1	rs16840701	4129266	C	A	1334	0.266117	-0.00569191	0.0114752	0.619882
1	rs4130940	4130348	G	A	1310	0.308779	-0.0110887	0.011246	0.324129
1	rs4639725	4139931	C	T	1334	0.218891	0.00396184	0.012245	0.746281
1	rs10915421	4145615	C	T	1334	0.392054	-0.00191708	0.0104358	0.854247
1	rs10915422	4145875	A	C	1334	0.0858321	0.0208653	0.0180487	0.24766
1	rs10915423	4146028	A	C	1334	0.0858321	0.0208653	0.0180487	0.24766
1	rs115530964	4151121	G	A	1334	0.127811	-0.0074537	0.0154313	0.629078
1	rs4548406	4151751	T	C	1334	0.215142	0.00552687	0.0124816	0.65791
1	rs56329102	4155841	G	A	1334	0.291604	-0.00341766	0.0110017	0.756068
1	rs10915428	4158955	G	T	1331	0.460556	-0.00462124	0.0101289	0.648216
1	rs77591952	4162563	G	A	1333	0.0885221	0.00440094	0.0177043	0.803685
1	rs12073797	4165198	A	G	1334	0.11057	-0.0100323	0.0166222	0.546143
1	rs74049021	4166023	A	C	1333	0.0877719	-0.00703585	0.0180895	0.697316
1	rs78714318	4168697	T	G	1334	0.0734633	0.0411413	0.0197047	0.0368074
1	rs12077262	4170048	T	C	1334	0.115442	-0.00906346	0.0160804	0.573004
1	rs10492944	4171786	T	C	1334	0.0730885	0.0420442	0.0197428	0.0332048
1	rs16840790	4173506	C	T	1334	0.108321	-0.00736312	0.0167367	0.659982
1	rs10915434	4174116	C	T	1334	0.285982	-0.00277812	0.0110766	0.801962
1	rs115990293	4178990	A	G	1333	0.169167	0.00049946	0.0134706	0.970423
1	rs12566219	4180839	A	G	1334	0.111319	0.00523582	0.0161427	0.745675
1	rs12040805	4180842	T	C	1334	0.324588	0.00550503	0.0109861	0.616309
1	rs10915437	4183006	G	A	1334	0.31934	0.00398828	0.0110445	0.718016
1	rs74410087	4192397	A	G	1334	0.082084	-0.0250969	0.0180721	0.164923
1	rs4131507	4194712	C	T	1334	0.0592204	-0.010488	0.0215013	0.625702
1	rs6702633	4197035	G	A	1334	0.465892	-0.00904588	0.0101261	0.371685
1	rs57352098	4199172	A	G	1334	0.101199	-0.00614545	0.0171251	0.719703
1	rs16840831	4200169	A	G	1334	0.0595952	-0.0136797	0.0214453	0.523546
1	rs78386849	4200575	T	C	1334	0.145427	-0.00278077	0.0143942	0.846813
1	rs6680278	4207343	T	C	1334	0.288981	-0.0184649	0.0113862	0.104868
1	rs6683453	4210402	A	G	1333	0.402851	-0.0197817	0.010653	0.0633246
1	rs9426496	4210478	A	G	1332	0.416291	0.00350764	0.0104865	0.738009
1	rs12752733	4211740	A	G	1334	0.351574	-0.0235991	0.0107748	0.0285083
1	rs72851488	4218044	C	T	1333	0.116279	0.0200009	0.0156385	0.200913
1	rs114367727	4219710	T	C	1334	0.124813	-0.00154688	0.0152742	0.919333
1	rs75151855	4219747	G	A	1334	0.064093	-0.0268969	0.020192	0.18284
1	rs4654496	4224103	C	T	1334	0.157046	-0.00333744	0.0140555	0.81231
1	rs12123330	4227464	T	C	1334	0.258246	-0.0186312	0.0117725	0.113512
1	rs4468133	4227634	A	G	1333	0.474869	0.0192507	0.010375	0.0635257
1	rs75291763	4231558	T	C	1334	0.0562219	-0.0284964	0.021217	0.179242
1	rs6688343	4231757	C	T	1333	0.308327	-0.0170991	0.0111414	0.124849
1	rs12032295	4231964	T	C	1333	0.414854	0.0233521	0.010251	0.022725
1	rs6694801	4233380	C	T	1333	0.0937734	-0.00331956	0.0172078	0.847029
1	rs6690519	4234513	C	T	1334	0.0588456	-0.00299239	0.0214146	0.888869
1	rs12726068	4237162	G	A	1334	0.242504	-0.0218681	0.011888	0.0658401
1	rs4233264	4240178	T	C	1334	0.242129	-0.022275	0.0118878	0.0609624
1	rs11808641	4250933	G	A	1333	0.38147	0.0368053	0.0105283	0.000472546
1	rs6667065	4260418	A	G	1332	0.222598	-0.0205465	0.0121972	0.0920815
1	rs4654510	4263063	T	G	1334	0.0963268	-0.0188821	0.0171864	0.271914
1	rs6687268	4263677	T	C	1334	0.314468	-0.0176278	0.010943	0.107207
1	rs12022636	4271526	A	C	1334	0.251124	-0.0217495	0.0117642	0.0644895
1	rs7553814	4271915	A	G	1333	0.324456	-0.0202943	0.0106259	0.0561472
1	rs10915479	4277948	C	T	1334	0.503748	0.0355269	0.0104395	0.000666198
1	rs11579829	4282786	T	C	1334	0.172789	-0.0150091	0.0135488	0.267955
1	rs10799218	4289899	T	C	1333	0.493623	-0.00928468	0.0099787	0.352138
1	rs16841032	4314360	C	T	1334	0.154423	0.0188738	0.0140592	0.179448
1	rs966321	4315204	T	G	1334	0.368066	0.0157338	0.0105846	0.137151
1	rs7526339	4323133	G	A	1334	0.377061	0.0143754	0.0105327	0.172307
1	rs2101576	4327635	T	C	1334	0.222264	0.00635266	0.0122038	0.602681
1	rs10915494	4328476	T	C	1334	0.146552	0.0219129	0.0144418	0.129185
1	rs903541	4335893	G	A	1334	0.410045	0.00604594	0.0103774	0.560159
1	rs75263049	4338586	G	A	1334	0.164918	0.0166613	0.013672	0.222981
1	rs1390136	4341843	T	C	1333	0.408852	0.00417065	0.010299	0.68551
1	rs16838560	4351888	C	T	1334	0.243253	-0.00686529	0.0117335	0.558479
1	rs16838566	4358265	A	G	1332	0.0930931	0.020452	0.0176315	0.24606
1	rs34546429	4360348	A	G	1334	0.095952	0.0209051	0.0175111	0.232548
1	rs200326227	4363034	G	A	1334	0.12069	0.0245368	0.0156234	0.116295
1	rs74049161	4363625	T	C	1333	0.271568	-0.00823848	0.0112337	0.463332
1	rs34429154	4363735	C	A	1334	0.476012	-0.000286383	0.0100098	0.977175
1	rs693734	4364226	C	T	1333	0.202551	0.00647042	0.0128303	0.614046
1	rs351625	4365471	T	G	1334	0.36919	0.0098129	0.0104833	0.349245
1	rs1490413	4367323	G	A	1334	0.417166	-0.0158938	0.0103408	0.124296
1	rs351619	4368819	G	A	1334	0.178036	-0.0100516	0.0133377	0.451073
1	rs351615	4370385	G	A	1334	0.156297	-0.00934228	0.0142328	0.511573
1	rs12073612	4370489	A	G	1333	0.136159	-0.00858877	0.0150632	0.568555
1	rs12132314	4371949	T	C	1334	0.134183	0.00895182	0.0150686	0.552465
1	rs12408012	4379687	G	A	1334	0.477136	-0.0175025	0.0100623	0.0819636
1	rs351606	4384056	T	C	1334	0.183658	-0.00206314	0.0130711	0.874583
1	rs641473	4388885	C	T	1295	0.461004	-0.00663635	0.0103265	0.52045
1	rs10915515	4390432	C	T	1334	0.421289	-0.023691	0.010575	0.0250723
1	rs111555716	4396839	C	T	1334	0.389805	-0.0211295	0.0105085	0.0443563
1	rs10799228	4405998	A	G	1334	0.338456	-0.0208195	0.0107855	0.0535661
1	rs600933	4409496	C	T	1334	0.458396	-0.0110885	0.0103026	0.281803
1	rs528291	4414045	G	A	1334	0.120315	0.017457	0.0154808	0.259466
1	rs79461685	4418667	A	G	1334	0.064093	0.0419831	0.0206691	0.0422346
1	rs349393	4419820	C	A	1333	0.343211	0.0157785	0.010709	0.140649
1	rs17410050	4419997	T	C	1334	0.231259	-0.00903182	0.0122259	0.460061
1	rs75411	4425414	T	C	1334	0.058096	-0.00479126	0.0216701	0.825015
1	rs12404619	4426085	T	C	1329	0.283296	0.0203689	0.011247	0.0701334
1	rs572439	4431264	A	C	1333	0.237059	-0.00812657	0.0120611	0.500449
1	rs12028738	4431571	A	G	1334	0.330585	-0.0203135	0.0108684	0.0616177
1	rs79716136	4435401	T	C	1334	0.088081	0.0350455	0.0177849	0.0487785
1	rs72632711	4435437	G	A	1333	0.088147	0.0349229	0.0177863	0.0495911
1	rs239339	4444539	T	G	1334	0.0573463	-0.00453954	0.0217845	0.834929
1	rs7418714	4446996	T	G	1334	0.4509	0.0123515	0.0102986	0.230396
1	rs72632736	4449204	G	A	1334	0.0847076	0.0334796	0.0179487	0.0621397
1	rs12041711	4452455	T	C	1334	0.464393	-0.0231398	0.0102365	0.0237894
1	rs7521665	4456277	A	G	1334	0.465892	-0.0237765	0.0101999	0.019751
1	rs12044775	4458722	C	T	1334	0.462894	-0.0241825	0.0102393	0.0181893
1	rs349400	4462460	T	G	1333	0.388972	0.0137473	0.0104751	0.189394
1	rs2898801	4463753	G	C	1332	0.467342	-0.0244868	0.0102571	0.0169727
1	rs78357815	4473793	T	C	1333	0.115904	0.042468	0.0161475	0.00853835
1	rs4654432	4481215	T	C	1334	0.0929535	0.0117305	0.0174778	0.502114
1	rs12029910	4488779	G	A	1334	0.451649	-0.0201007	0.0103503	0.0521334
1	rs6658372	4488979	A	G	1334	0.243253	0.014836	0.011728	0.205867
1	rs6678792	4489398	C	T	1334	0.202774	0.0141239	0.0126407	0.263851
1	rs10915535	4491460	T	G	1334	0.0412294	0.0150302	0.0256454	0.557823
1	rs1762814	4496256	T	C	1334	0.294228	-0.014429	0.0111047	0.193823
1	rs77633111	4497313	G	A	1334	0.0569715	-0.011837	0.022308	0.595685
1	rs12731060	4500436	C	T	1334	0.405172	0.006257	0.0105586	0.553449
1	rs780588	4506325	T	G	1334	0.119565	0.0340091	0.015941	0.0328889
1	rs780593	4507743	C	T	1333	0.187922	-0.0210763	0.01292	0.102828
1	rs12691489	4516259	A	G	1334	0.0697151	0.0281644	0.0203733	0.166844
1	rs666152	4518202	G	T	1330	0.259398	0.0015698	0.0119173	0.895203
1	rs55653177	4534969	T	C	1334	0.14955	0.00508042	0.0146033	0.727918
1	rs11799990	4541390	C	A	1334	0.127061	-0.000341469	0.0153007	0.982195
1	rs705690	4549380	G	A	1334	0.377436	-0.0177997	0.0108346	0.100413
1	rs4654438	4559901	T	C	1334	0.198276	0.00172468	0.0130195	0.894613
1	rs4654441	4566515	A	G	1333	0.395724	-0.021	0.0107645	0.0510731
1	rs1018306	4567165	G	A	1333	0.15829	-0.0125718	0.0141944	0.375786
1	rs60725706	4568900	C	T	1298	0.170647	-0.0133242	0.0138078	0.334555
1	rs780568	4569834	A	G	1334	0.115442	-0.0219214	0.0160711	0.17256
1	rs1710422	4574117	C	T	1334	0.174288	-0.00977727	0.0138271	0.479499
1	rs12035830	4579733	A	G	1334	0.214768	-0.0163367	0.0126788	0.19757
1	rs241232	4590969	A	G	1334	0.242129	-0.0146683	0.012123	0.226297
1	rs537398	4594603	C	T	1333	0.390473	-0.0187298	0.0107675	0.0819513
1	rs113955068	4596011	A	C	1334	0.345952	-0.0174857	0.0109714	0.11099
1	rs592726	4599243	T	C	1334	0.314468	-0.0195783	0.011197	0.080373
1	rs241257	4614822	T	C	1334	0.161919	-0.0215597	0.0139892	0.123276
1	rs4654556	4615331	C	T	1332	0.189565	-0.00957109	0.0131416	0.466426
1	rs72852789	4615934	T	G	1334	0.157796	-0.00696968	0.0141205	0.621599
1	rs241273	4627077	C	A	1334	0.165667	-0.0320483	0.0139059	0.0211861
1	rs171317	4632828	C	A	1334	0.113568	-0.0233582	0.0158542	0.140667
1	rs6426421	4633639	C	T	1334	0.374438	-0.0105882	0.0106088	0.318253
1	rs1157688	4636767	T	C	1334	0.387181	-0.0111546	0.010555	0.290599
1	rs1024139	4640902	T	C	1334	0.426912	-0.0148945	0.0103734	0.151047
1	rs241224	4641799	G	T	1333	0.292948	-0.013297	0.0109658	0.225285
1	rs725563	4643472	T	G	1334	0.312594	0.014025	0.010696	0.189778
1	rs616180	4645704	T	G	1334	0.238006	-0.0126453	0.0117127	0.280309
1	rs619364	4646379	G	A	1334	0.474513	-0.0144136	0.0100341	0.150873
1	rs644647	4647469	C	A	1334	0.23913	-0.0122869	0.0117113	0.294112
1	rs164772	4652512	C	T	1333	0.216804	0.000973199	0.012285	0.936859
1	rs6426423	4656147	C	A	1334	0.458021	-0.00571405	0.0101597	0.573827
1	rs537761	4662408	A	C	1334	0.219265	0.00247552	0.0122703	0.840114
1	rs164783	4664614	C	A	1334	0.314093	0.000359117	0.0109512	0.97384
1	rs3896439	4668670	A	G	1334	0.310345	0.0108719	0.0108487	0.316275
1	rs10915571	4674429	C	T	1332	0.489114	-0.0168094	0.0100621	0.0948069
1	rs4654569	4675555	A	G	1334	0.324963	-0.000131708	0.0109328	0.990388
1	rs4654574	4679731	C	T	1334	0.278486	0.000298523	0.0112525	0.978835
1	rs12029673	4684090	G	A	1334	0.326462	-0.00134427	0.0106176	0.899251
1	rs1107467	4685222	A	G	1334	0.382684	-0.00841464	0.0102277	0.410659
1	rs875807	4685672	A	G	1334	0.334333	0.00887158	0.0105697	0.401278
1	rs10799249	4691860	C	T	1334	0.327586	-0.00939764	0.0109122	0.389124
1	rs79001594	4696853	T	C	1334	0.0595952	-0.00712951	0.0213061	0.73791
1	rs75765799	4697215	A	G	1334	0.0528486	0.005153	0.0230342	0.822982
1	rs12122754	4698559	T	C	1333	0.192048	0.0153863	0.0131407	0.241643
1	rs76059212	4698677	A	G	1331	0.0612322	-0.00969372	0.0210989	0.645917
1	rs10915575	4701258	C	T	1334	0.291604	-0.00932623	0.0109799	0.395663
1	rs116950653	4705549	A	G	1334	0.101574	-0.0062468	0.0166175	0.706979
1	rs12125737	4706755	T	C	1333	0.336084	-0.0137739	0.0105301	0.190857
1	rs900501	4717340	C	T	1332	0.100601	-0.00904048	0.0170978	0.596978
1	rs12408160	4723046	T	C	1334	0.198651	0.031663	0.0126785	0.0125114
1	rs12083131	4723818	A	G	1334	0.24063	0.00103288	0.0121314	0.932149
1	rs7517857	4725585	G	A	1334	0.49063	-0.018406	0.0104015	0.0768008
1	rs12567266	4726454	C	T	1334	0.450525	0.022552	0.0104249	0.0305193
1	rs10915582	4731447	G	A	1334	0.472264	-0.0299008	0.0100279	0.00286603
1	rs11587129	4731928	A	G	1334	0.471889	-0.0298484	0.0100215	0.00289715
1	rs4654585	4733239	C	T	1319	0.289613	-0.0188896	0.0110561	0.0875397
1	rs115426150	4737666	G	A	1333	0.0825206	-0.0220303	0.0183092	0.228885
1	rs2071990	4738058	T	C	1334	0.223013	0.027648	0.0120745	0.0220335
1	rs2071995	4738678	T	C	1334	0.305472	0.0149559	0.0110645	0.176471
1	rs10915587	4746636	C	T	1239	0.464487	-0.0156024	0.0102354	0.127419
1	rs12402150	4750267	A	C	1334	0.185157	0.032993	0.0130229	0.0112942
1	rs16839469	4751995	A	G	1334	0.223388	-0.00755745	0.0120441	0.530343
1	rs10915588	4756468	T	C	1334	0.495877	0.00798778	0.0103115	0.43855
1	rs12121882	4758327	T	C	1334	0.199775	-0.0190178	0.0124014	0.125148
1	rs35923204	4766739	T	C	1334	0.10045	0.0163999	0.0168082	0.32921
1	rs2101196	4767753	A	G	1333	0.452738	0.00078971	0.0102729	0.938725
1	rs3766961	4779955	G	A	1334	0.211394	-0.00523715	0.0126465	0.678788
1	rs3820251	4781151	T	C	1334	0.131184	0.0118507	0.0149629	0.428358
1	rs3820252	4784556	T	C	1334	0.227886	-0.00893641	0.012105	0.460368
1	rs16839524	4785449	T	C	1334	0.139055	-0.0164334	0.0144599	0.255756
1	rs3766962	4788354	T	C	1334	0.137181	-0.0160968	0.014599	0.270202
1	rs3766964	4792184	C	T	1333	0.173668	0.00144612	0.013546	0.914983
1	rs3753702	4799200	T	C	1334	0.0554723	-0.0252135	0.0223887	0.260094
1	rs7532708	4806207	A	G	1334	0.206897	-0.00252074	0.0127056	0.842735
1	rs368808	4806381	G	A	1334	0.104573	-0.0156326	0.0165896	0.346033
1	rs72639906	4813360	T	C	1333	0.0468867	-0.00467839	0.0240562	0.845802
1	rs523141	4819667	A	G	1334	0.295352	-0.00246112	0.0108483	0.820527
1	rs426095	4828063	A	G	1334	0.0614693	-0.03265	0.0207621	0.115817
1	rs7518471	4828606	T	C	1334	0.0689655	-0.033919	0.0200925	0.0913843
1	rs423285	4831076	T	C	1334	0.464018	-0.00950164	0.0101236	0.347953
1	rs12030265	4831752	T	C	1333	0.373593	-0.0015166	0.0106046	0.88628
1	rs399377	4835375	C	T	1334	0.467016	-0.00386195	0.0101331	0.703112
1	rs9426506	4844376	T	C	1334	0.0652174	-0.0327982	0.0202925	0.106035
1	rs4654460	4847845	A	G	1333	0.0975244	-0.027636	0.016897	0.101933
1	rs16839670	4858666	C	A	1333	0.180045	0.0144278	0.0134516	0.283465
1	rs17345280	4859537	C	A	1332	0.0544294	-0.0441209	0.0222346	0.0472183
1	rs760817	4863913	T	C	1334	0.345577	0.00640219	0.0105607	0.544365
1	rs10799262	4872571	A	G	1310	0.298473	0.00451911	0.0111902	0.686326
1	rs10915611	4872651	T	C	1326	0.104827	-0.0142152	0.0161741	0.379463
1	rs2050010	4880917	A	C	1333	0.18042	0.0129894	0.0133778	0.331566
1	rs2181699	4888012	T	G	1334	0.362069	-0.014036	0.010787	0.193191
1	rs12028621	4888723	T	A	1328	0.0549699	-0.0346363	0.0221887	0.118527
1	rs10799265	4889604	T	C	1334	0.255622	0.00151782	0.0117107	0.896875
1	rs11805663	4906358	T	A	1334	0.472639	0.00297663	0.0100973	0.76815
1	rs10915626	4906783	A	G	1334	0.452399	0.0015245	0.0100391	0.8793
1	rs6683849	4908901	G	A	1333	0.381845	0.00267095	0.0104132	0.797566
1	rs6693945	4911172	C	T	1334	0.360945	0.00201189	0.010536	0.848562
1	rs7549868	4912726	G	A	1334	0.285982	-0.00462648	0.0111157	0.677256
1	rs6426440	4914910	C	A	1334	0.186282	-0.00558638	0.0128216	0.663054
1	rs10915645	4928187	G	T	1334	0.476762	-0.00648034	0.00997795	0.516037
1	rs7512035	4929802	G	A	1334	0.478636	-0.00729388	0.00999597	0.465585
1	rs76647621	4931045	A	G	1334	0.171664	0.00807401	0.0132893	0.54348
1	rs12044914	4932655	A	C	1334	0.181784	0.0178062	0.0136011	0.190475
1	rs7539101	4940715	T	C	1334	0.432909	0.0165986	0.0103513	0.108819
1	rs7548372	4943523	A	C	1333	0.448237	0.0177126	0.010328	0.0863428
1	rs12061881	4946268	T	C	1334	0.0918291	0.0307441	0.0176132	0.080895
1	rs6664880	4952788	G	A	1334	0.392429	-0.0209061	0.0104414	0.0452602
1	rs12025356	4954746	A	G	1334	0.135682	8.21744e-05	0.0147387	0.995551
1	rs6426446	4955862	T	C	1334	0.446402	-0.0103387	0.0102566	0.313455
1	rs6678459	4968528	T	C	1334	0.341454	0.00704286	0.0107524	0.512464
1	rs12034557	4971507	T	C	1334	0.137556	0.0037015	0.0145503	0.799192
1	rs11805753	4973107	T	C	1334	0.347826	-0.0201935	0.010637	0.0576407
1	rs12035499	4980692	A	G	1334	0.137931	-0.00616313	0.0144953	0.670705
1	rs942245	4981503	A	G	1334	0.423913	0.0229544	0.0102693	0.0254011
1	rs6666453	4987424	G	T	1334	0.39093	-0.0183616	0.0103447	0.0759033
1	rs12567162	4988063	C	A	1333	0.382596	-0.0200423	0.0102945	0.0515474
1	rs2898853	4992204	C	T	1334	0.405922	0.0146208	0.0104122	0.160257
1	rs10915683	4996185	A	G	1333	0.466992	-0.00896849	0.0101157	0.375297
1	rs12037632	4996661	C	T	1315	0.194297	0.00722917	0.012812	0.572583
1	rs10915295	5001488	G	T	1334	0.0625937	-0.0235443	0.0207547	0.256624
1	rs9286971	5003504	A	G	1334	0.333583	-0.0113762	0.0106663	0.286169
1	rs9426490	5011402	A	G	1334	0.38081	0.00712476	0.0103497	0.491199
1	rs10915298	5012301	A	G	1333	0.283196	0.00397588	0.0115503	0.730678
1	rs6656223	5015844	G	A	1334	0.464018	-0.00184487	0.0102807	0.857584
1	rs12029491	5017652	T	C	1334	0.226012	-0.00432098	0.0125759	0.731152
1	rs10799145	5021200	G	T	1334	0.416417	-0.0135589	0.0103326	0.189439
1	rs55899550	5021544	A	G	1334	0.0712144	0.0283611	0.0197363	0.150718
1	rs72634196	5023291	T	C	1334	0.0685907	-0.00553626	0.0198095	0.77988
1	rs12754637	5023321	A	G	1334	0.336582	0.0205336	0.0106978	0.0549317
1	rs7523398	5024385	G	T	1330	0.238346	-0.00938585	0.0119424	0.431909
1	rs12025571	5029531	A	C	1334	0.416792	-0.000875916	0.0102653	0.932001
1	rs7535462	5033661	A	G	1334	0.157421	-0.00154612	0.0138133	0.910879
1	rs76290374	5034174	A	G	1334	0.306972	-0.00753538	0.0111587	0.49949
1	rs12757902	5036234	A	G	1333	0.0930233	0.00576862	0.0174814	0.74141
1	rs12122541	5036622	G	A	1332	0.0604354	-0.0108654	0.0207986	0.601386
1	rs898335	5036777	G	T	1334	0.457646	-0.00399149	0.0099767	0.689097
1	rs6666618	5038093	C	A	1334	0.185532	-0.0059227	0.0130491	0.649916
1	rs1563791	5043734	C	A	1333	0.0648912	-0.0116703	0.0207329	0.573513
1	rs7365286	5047163	T	C	1333	0.0982746	-0.00819797	0.0170827	0.6313
1	rs7418901	5053263	T	C	1334	0.0622189	-0.0161813	0.0210752	0.442612
1	rs10158288	5061519	T	C	1334	0.157796	-0.0103098	0.01416	0.466556
1	rs10915310	5068210	G	A	1334	0.453148	0.00878076	0.0102607	0.392129
1	rs34951087	5069170	T	G	1334	0.387556	-0.00413995	0.0105806	0.695593
1	rs12045336	5070663	G	A	1333	0.25919	-0.00221512	0.0117402	0.850345
1	rs9286975	5073092	G	A	1332	0.350601	0.00553703	0.0105244	0.598809
1	rs79730912	5078999	T	C	1324	0.246601	0.00757499	0.0115988	0.513701
1	rs9439575	5085955	G	A	1322	0.357035	-0.000886334	0.0107267	0.934147
1	rs9439507	5090997	G	A	1334	0.494003	0.00377447	0.0102123	0.711681
1	rs6693990	5094435	A	G	1334	0.127061	0.00317895	0.0149983	0.832143
1	rs10915324	5103621	G	A	1334	0.0918291	0.00986011	0.0176312	0.575997
1	rs10915329	5114102	T	C	1333	0.177419	-0.00296806	0.0134571	0.825437
1	rs1563792	5124859	A	G	1334	0.303223	-0.000908545	0.0110789	0.934641
1	rs10915335	5136477	T	C	1334	0.336957	-0.0145937	0.0106551	0.1708
1	rs3128687	5141293	T	G	1332	0.443694	-0.00988898	0.01059	0.350405
1	rs10915341	5142552	T	G	1334	0.30922	-0.00287997	0.0113187	0.799152
1	rs3101214	5150534	G	A	1333	0.0843961	-0.00128463	0.0181726	0.943644
1	rs2290848	5151437	C	A	1328	0.0839608	0.000829967	0.0182368	0.9637
1	rs2242157	5160662	G	T	1333	0.144411	-0.0060383	0.0142101	0.670887
1	rs57000660	5166480	G	A	1330	0.0650376	0.000620299	0.021002	0.976438
1	rs10733013	5168663	C	T	1334	0.161544	0.00129998	0.0138137	0.925023
1	rs7513590	5170712	G	A	1333	0.0682671	0.00888858	0.019965	0.656169
1	rs10799170	5179530	A	C	1334	0.115067	0.00657285	0.0156905	0.675284
1	rs2045587	5183547	A	G	1332	0.0803303	-0.00182858	0.0186895	0.92206
1	rs6674378	5186247	G	T	1334	0.106447	0.0138197	0.0164312	0.400313
1	rs61762187	5187278	G	A	1333	0.106527	0.0147501	0.0164321	0.369377
1	rs6671889	5192703	C	A	1334	0.17991	0.0103537	0.0133475	0.437923
1	rs80049372	5193921	C	T	1334	0.0757121	0.0524721	0.0184568	0.00446964
1	rs10492925	5195371	C	T	1334	0.476387	-0.011416	0.0103321	0.269203
1	rs4345839	5206639	A	G	1334	0.108321	0.0370606	0.0161262	0.0215523
1	rs12121369	5210124	A	C	1334	0.395052	-0.00859909	0.0104053	0.408569
1	rs17366543	5224616	G	A	1334	0.0689655	-0.0171759	0.0207253	0.407252
1	rs61542310	5228983	A	C	1334	0.351574	-0.00690375	0.0106672	0.517505
1	rs16840071	5229311	A	G	1333	0.351463	-0.00699328	0.0106679	0.512117
1	rs78837890	5232281	T	G	1334	0.0622189	0.00881685	0.0206828	0.669897
1	rs9286977	5233284	A	C	1323	0.291383	0.00193939	0.0114808	0.865856
1	rs7547229	5240211	T	C	1332	0.271021	0.0185801	0.0112464	0.0985151
1	rs4641339	5243848	A	G	1334	0.296852	-0.00395222	0.0110062	0.719527
1	rs10492930	5247082	G	A	1334	0.255622	-0.00652846	0.0114182	0.567485
1	rs2722781	5257229	T	C	1330	0.221805	-0.0141238	0.0120327	0.24048
1	rs12043987	5264697	G	A	1326	0.161011	0.0269476	0.0140343	0.054843
1	rs6603821	5267850	G	A	1334	0.467016	-0.0170017	0.0100631	0.0911222
1	rs16840190	5282726	T	C	1334	0.229385	0.00193702	0.011854	0.870199
1	rs7546667	5282817	A	G	1334	0.224888	0.001293	0.0124388	0.91721
1	rs938962	5283942	T	C	1333	0.456114	0.00107005	0.0100404	0.915127
1	rs677735	5295176	A	G	1334	0.226762	0.0258659	0.0119633	0.0306111
1	rs2353169	5296844	C	T	1334	0.225262	-0.0193576	0.0119277	0.104609
1	rs586165	5297887	T	C	1334	0.47976	0.0186428	0.0102	0.0675923
1	rs12066405	5302528	A	G	1333	0.484621	0.0139187	0.0102373	0.173955
1	rs76964255	5303786	A	G	1334	0.0588456	-0.02322	0.0216958	0.284504
1	rs521430	5307076	T	C	1334	0.439655	0.0153583	0.01016	0.130625
1	rs7534404	5309255	A	G	1334	0.211769	0.0146863	0.0123829	0.235617
1	rs78612437	5310840	C	A	1334	0.0595952	-0.0179352	0.0218852	0.412493
1	rs4475768	5312165	G	T	1334	0.10045	-0.0200577	0.0171607	0.242479
1	rs6703948	5313445	A	C	1334	0.109445	-0.0155528	0.0155822	0.318225
1	rs12091281	5314737	T	C	1334	0.108321	-0.0139673	0.0156857	0.373224
1	rs72852179	5315344	C	T	1334	0.108321	-0.0139673	0.0156857	0.373224
1	rs72638072	5317014	T	C	1334	0.101949	-0.0222179	0.0170721	0.193116
1	rs630153	5321139	A	G	1332	0.28003	0.00405232	0.0111	0.715056
1	rs499416	5324231	C	T	1334	0.326087	0.00157974	0.0106498	0.882078
1	rs579467	5329865	C	T	1332	0.329204	0.00578824	0.0106577	0.58706
1	rs584938	5334079	C	A	1332	0.288288	0.00963813	0.0110287	0.382167
1	rs4847576	5335599	C	T	1334	0.293103	-0.00457825	0.0112065	0.68288
1	rs549155	5338287	T	G	1334	0.324588	-0.000365639	0.0106921	0.97272
1	rs557477	5346474	T	G	1334	0.343328	-0.0100013	0.0106079	0.345776
1	rs560335	5346800	G	T	1334	0.11919	-0.00287864	0.0158089	0.855512
1	rs563939	5347155	C	T	1334	0.400675	-0.00157933	0.0103987	0.879283
1	rs4417082	5348270	G	A	1334	0.191904	0.0171608	0.0130068	0.187045
1	rs4514251	5348479	A	G	1333	0.376594	0.0171906	0.010312	0.0955029
1	rs2353174	5350428	C	T	1333	0.360465	0.0161975	0.01044	0.120783
1	rs1983881	5350989	G	A	1319	0.356331	0.0171874	0.0105063	0.101859
1	rs7522758	5352390	T	C	1334	0.35982	0.0167053	0.010415	0.108722
1	rs912988	5354844	T	C	1334	0.124813	0.0501203	0.0154783	0.00120329
1	rs9439523	5368769	A	G	1334	0.34033	0.00260241	0.0104345	0.803048
1	rs4478820	5371934	A	G	1334	0.332459	0.00586919	0.0104728	0.575191
1	rs5026665	5374940	A	G	1334	0.331334	0.00323921	0.0105156	0.758054
1	rs79729928	5380047	A	C	1327	0.0565185	-3.33711e-05	0.0218154	0.998779
1	rs9439565	5381250	C	T	1333	0.243811	0.00500462	0.0118556	0.67293
1	rs16840531	5385613	A	G	1334	0.0573463	0.00139556	0.0216365	0.948572
1	rs2148211	5401364	A	G	1334	0.280735	-0.00150286	0.0112597	0.89382
1	rs10915416	5403031	A	G	1328	0.33622	-0.0040262	0.0105128	0.701735
1	rs4129058	5410542	T	C	1333	0.277944	0.000125801	0.0115764	0.99133
1	rs12752113	5413994	C	T	1333	0.228807	-0.0176617	0.0123917	0.154075
1	rs74219217	5454407	T	C	1331	0.33734	-0.00604673	0.0108324	0.576701
1	rs36194643	5458909	A	G	1334	0.341454	-0.00401155	0.0107897	0.710047
1	rs61763344	5465505	A	G	1333	0.072018	-0.0089524	0.0198965	0.652747
1	rs61763346	5470084	G	A	1330	0.0661654	-0.0111204	0.0205949	0.589226
1	rs7546092	5473983	G	A	1333	0.364216	0.0188146	0.010844	0.0827362
1	rs11576458	5475581	T	C	1333	0.189797	0.0188228	0.0129348	0.145613
1	rs6603835	5475663	A	C	1333	0.387847	0.0136269	0.0105798	0.197742
1	rs11260646	5478587	G	A	1332	0.18994	0.00654493	0.0129148	0.61231
1	rs3922826	5485177	G	T	1334	0.131559	-0.00943887	0.0148094	0.523892
1	rs6603840	5486898	A	C	1334	0.353823	-0.00332331	0.0108717	0.759845
1	rs12755610	5489018	G	A	1334	0.13943	0.0135782	0.0144524	0.347467
1	rs10907211	5492043	A	C	1334	0.207271	-0.0114133	0.0125822	0.364354
1	rs7367086	5497307	T	G	1333	0.223181	-0.0115774	0.0123893	0.350064
1	rs12065301	5506194	G	A	1330	0.149248	0.0139593	0.0143603	0.331014
1	rs11260694	5514194	T	C	1334	0.10045	-0.00900716	0.0169519	0.595186
1	rs12568815	5521691	T	C	1334	0.368066	-0.0058806	0.0104736	0.574478
1	rs59862356	5528176	A	G	1333	0.370218	-0.00607246	0.010448	0.561102
1	rs7414322	5533601	T	C	1334	0.385682	-0.0070468	0.0104718	0.500993
1	rs12566781	5535339	G	A	1332	0.117492	-0.00490354	0.0154959	0.751668
1	rs12023817	5536722	A	C	1333	0.381845	-0.00725434	0.0105111	0.490094
1	rs61759135	5540162	T	C	1333	0.373218	-0.0157872	0.010609	0.136724
1	rs12045091	5547562	C	T	1334	0.118066	0.00936382	0.0156819	0.550433
1	rs11260698	5549525	C	T	1334	0.420915	-0.000120967	0.010504	0.990812
1	rs9662668	5554049	G	A	1334	0.471514	-0.00290941	0.0101676	0.774768
1	rs2071953	5555141	A	G	1334	0.42991	0.00620301	0.0103454	0.548779
1	rs2071959	5556067	A	G	1334	0.104573	0.00462528	0.0163995	0.777915
1	rs1573738	5561229	T	C	1334	0.438156	0.00125254	0.0104131	0.904257
1	rs9659669	5563399	A	G	1334	0.437406	0.00151469	0.0104172	0.884393
1	rs9729649	5572304	A	G	1334	0.458021	-0.00356412	0.010191	0.726539
1	rs11260635	5578655	C	T	1324	0.179381	-0.0207494	0.0134202	0.122073
1	rs9660967	5581798	T	C	1334	0.0907046	-0.00647398	0.0176286	0.713438
1	rs2008457	5585215	A	G	1333	0.0900225	-0.00784774	0.0177611	0.658597
1	rs7515958	5603850	G	A	1334	0.367691	0.0155767	0.0103963	0.134056
1	rs80317570	5613767	A	G	1334	0.100075	0.0154267	0.0170409	0.365322
1	rs1935764	5615524	A	G	1333	0.0885221	-0.00849831	0.0177841	0.63275
1	rs11260644	5618182	T	C	1334	0.433283	0.0115063	0.0100834	0.253822
1	rs9439613	5623965	T	C	1331	0.464688	-0.00675426	0.010005	0.499618
1	rs7522344	5635316	C	A	1334	0.46027	0.0234208	0.00989841	0.0179758
1	rs904525	5635724	C	T	1334	0.457271	0.02448	0.00989166	0.0133306
1	rs7549896	5642705	G	T	1322	0.0922844	0.0367109	0.0174105	0.034983
1	rs10907200	5646002	T	C	1334	0.341079	0.00221678	0.0106442	0.835025
1	rs950601	5659587	T	G	1333	0.277194	-0.0141367	0.0113491	0.2129
1	rs707582	5671786	G	A	1334	0.457646	-0.0138916	0.0101627	0.171648
1	rs770718	5674434	T	C	1334	0.315217	0.0165317	0.0109112	0.129745
1	rs9439585	5679368	T	C	1332	0.159159	0.0285718	0.0140011	0.041282
1	rs10157819	5680572	G	A	1332	0.09497	0.00142951	0.0178377	0.936126
1	rs2173541	5684110	T	C	1302	0.385561	0.0133218	0.0104629	0.202932
1	rs945322	5684301	C	A	1334	0.23913	0.00806251	0.0118324	0.495623
1	rs770682	5689610	T	C	1334	0.475262	0.0108174	0.0102636	0.291902
1	rs75624280	5693597	C	T	1333	0.0686422	-0.000234519	0.0200403	0.990663
1	rs77597942	5695978	G	T	1334	0.0685907	-2.27237e-05	0.0200392	0.999095
1	rs59791798	5696018	C	T	1334	0.45015	-0.0101461	0.0105844	0.337765
1	rs6690868	5701323	C	T	1329	0.164786	0.0144038	0.0137719	0.295615
1	rs17028491	5703552	A	G	1334	0.383808	-0.0121914	0.0109807	0.266889
1	rs17028511	5704836	G	A	1333	0.0690173	0.00120606	0.0199982	0.95191
1	rs12129885	5705919	T	C	1334	0.166792	0.0128481	0.013644	0.346365
1	rs971816	5707091	A	C	1334	0.371439	0.00531191	0.0104764	0.61213
1	rs4845812	5707816	C	T	1334	0.497751	0.000644986	0.0101203	0.949183
1	rs709183	5709728	T	C	1334	0.299475	-0.00218203	0.0111178	0.844404
1	rs707589	5711647	C	T	1334	0.464018	-0.00358092	0.0100668	0.722053
1	rs707590	5712831	A	G	1334	0.158171	0.010884	0.0137206	0.427626
1	rs2454615	5716860	T	C	1334	0.115817	0.0285715	0.0159873	0.0739152
1	rs11260671	5717388	T	C	1332	0.489114	0.00444727	0.0099698	0.655544
1	rs6699073	5719531	A	G	1334	0.147676	-0.0115183	0.0142529	0.41901
1	rs12091928	5721189	G	A	1334	0.147301	-0.00915171	0.0143051	0.522333
1	rs770721	5722405	G	A	1334	0.493253	-0.0099819	0.0102719	0.331167
1	rs707580	5724940	T	C	1334	0.356822	-0.00694524	0.010791	0.519825
1	rs7544244	5732221	G	A	1331	0.117581	0.00837066	0.0159466	0.59964
1	rs771071	5732473	A	G	1333	0.415229	-0.00621309	0.0102434	0.544153
1	rs707593	5736682	G	A	1334	0.0629685	0.00406508	0.0207161	0.844431
1	rs10492948	5738500	A	G	1334	0.0933283	-0.00411039	0.0174562	0.813845
1	rs1695616	5749226	A	G	1334	0.286732	-0.000415824	0.0110405	0.969956
1	rs2649070	5750125	C	T	1333	0.384846	0.00927602	0.0105802	0.380631
1	rs770712	5751591	G	A	1333	0.483496	-0.0109	0.0102338	0.286832
1	rs11579682	5752416	A	G	1332	0.100601	0.0083935	0.016747	0.616234
1	rs2649072	5754088	A	G	1334	0.471514	-0.0130305	0.0100272	0.193769
1	rs2649074	5755428	C	T	1334	0.407046	0.00870507	0.010194	0.393139
1	rs75517434	5761968	G	A	1334	0.101574	0.0140982	0.0168171	0.401848
1	rs770693	5765353	C	T	1325	0.161509	-0.00137862	0.0141297	0.922275
1	rs873982	5770265	C	A	1334	0.49063	0.0134994	0.0099769	0.176036
1	rs2649079	5770702	A	G	1334	0.366567	0.0146733	0.0103053	0.154488
1	rs1414380	5774876	G	A	1334	0.266867	0.00912227	0.0114314	0.424871
1	rs2244632	5780697	A	G	1334	0.208396	0.00622371	0.012492	0.618333
1	rs79895490	5782727	A	G	1334	0.134933	0.0109492	0.014947	0.463842
1	rs2649084	5784433	T	C	1334	0.334708	0.00848918	0.0105387	0.420518
1	rs2649083	5784445	A	G	1334	0.154798	0.0147457	0.0141776	0.298308
1	rs1875037	5785135	T	C	1334	0.076087	0.0309851	0.0192401	0.107301
1	rs11260678	5786865	C	T	1329	0.416102	0.0177923	0.00996428	0.0741623
1	rs59531141	5795581	G	A	1333	0.0990248	0.00787735	0.0164931	0.632925
1	rs12043762	5795600	G	A	1334	0.0989505	0.00807085	0.0164918	0.624569
1	rs2649063	5799631	G	A	1334	0.149175	0.00654994	0.0140979	0.642214
1	rs2649066	5802390	A	G	1333	0.145911	0.00781944	0.0141747	0.581189
1	rs12060804	5814154	G	A	1333	0.105401	-0.00320131	0.0163642	0.844901
1	rs80030164	5816959	A	G	1334	0.120315	0.001325	0.0154881	0.931824
1	rs12076190	5829039	C	T	1334	0.155172	0.00418051	0.0140128	0.765448
1	rs4129514	5831601	A	G	1333	0.25844	0.00516495	0.011669	0.658039
1	rs28457723	5840181	G	A	1334	0.0588456	0.013992	0.0214113	0.513443
1	rs75883988	5858429	T	C	1334	0.328711	-0.0108243	0.0110352	0.326647
1	rs4845818	5861105	A	G	1334	0.0824588	0.00564275	0.0185905	0.761487
1	rs28485858	5864398	T	C	1334	0.133058	0.00153321	0.0151555	0.919419
1	rs9661840	5882333	C	T	1334	0.076087	0.0203357	0.0193552	0.293413
1	rs1890191	5887140	C	T	1333	0.126782	0.00949584	0.0152612	0.533796
1	rs1698976	5900795	C	T	1333	0.284321	0.0172102	0.0113494	0.12942
1	rs11579662	5901975	T	C	1334	0.143178	0.0263863	0.0147479	0.0735885
1	rs1765719	5905929	G	T	1332	0.208709	0.0171297	0.012722	0.178153
1	rs11121402	5908794	T	C	1334	0.103073	-0.00183107	0.0169483	0.913965
1	rs74051394	5911588	C	A	1332	0.0728228	-0.0217403	0.0194796	0.264397
1	rs548726	5913621	T	C	1333	0.111778	0.059165	0.0162327	0.00026759
1	rs11121600	5921042	A	C	1333	0.0810203	0.00437023	0.0186243	0.814478
1	rs2297791	5927738	A	G	1333	0.103901	0.00671103	0.016248	0.67958
1	rs17432446	5952726	T	C	1333	0.079895	-0.000632058	0.0188164	0.973203
1	rs2312464	5960503	A	G	1333	0.218305	-0.0111844	0.0123556	0.365354
1	rs2134551	5961870	G	A	1333	0.152288	-0.0165699	0.0141513	0.241634
1	rs77453462	5970367	T	C	1334	0.196402	0.025501	0.0126189	0.0432942
1	rs12060900	5971314	A	G	1334	0.0790855	0.00447568	0.0188809	0.812619
1	rs7549324	5982044	G	A	1333	0.235184	-0.0111211	0.012166	0.360656
1	rs11587241	6022451	C	A	1332	0.0840841	0.00142804	0.01838	0.93807
1	rs71629759	6026002	A	G	1334	0.083958	0.00153209	0.0183775	0.933559
1	rs34768831	6031652	T	G	1334	0.083958	0.00153209	0.0183775	0.933559
1	rs4068401	6034001	T	C	1333	0.228807	-0.0104947	0.0123702	0.396226
1	rs11120934	6037603	G	A	1334	0.229385	-0.0105953	0.012365	0.391511
1	rs12124590	6060238	T	C	1334	0.256747	0.0180923	0.0115192	0.11627
1	rs1295107	6079392	A	G	1334	0.346702	-0.0133074	0.0107055	0.213852
1	rs6688644	6079975	A	G	1334	0.29048	-0.0114253	0.0113999	0.316234
1	rs72630663	6091437	A	G	1334	0.0562219	-0.0158234	0.0224316	0.480558
1	rs1295094	6095199	A	G	1334	0.312219	-0.0140421	0.0110481	0.203728
1	rs3789562	6104029	G	A	1334	0.13943	0.0316854	0.0146554	0.0306167
1	rs3789560	6104715	G	A	1334	0.323088	-0.0134277	0.0108938	0.217724
1	rs3789553	6117171	G	A	1333	0.382971	-0.00467179	0.0105596	0.658183
1	rs72862363	6138659	T	C	1334	0.0843328	-0.0358192	0.0185034	0.0528902
1	rs11121183	6139169	G	T	1334	0.089955	-0.00832547	0.017521	0.634664
1	rs11583500	6140540	G	A	1334	0.288231	-0.00422482	0.0109304	0.699113
1	rs2294936	6145365	A	G	1334	0.256747	0.00124303	0.0116196	0.914808
1	rs3747980	6145683	G	A	1333	0.106152	0.0176709	0.0167812	0.292333
1	rs2273042	6149122	A	G	1332	0.186186	-0.0148019	0.0129485	0.252984
1	rs3789529	6153525	A	G	1334	0.372564	-0.00333669	0.010216	0.743961
1	rs3810992	6162601	C	T	1333	0.271943	0.0116728	0.0114438	0.307721
1	rs3810988	6164029	T	C	1333	0.249062	0.0102626	0.0117318	0.381702
1	rs1883768	6165419	T	C	1334	0.360945	-0.00480025	0.0105184	0.648126
1	rs12094320	6167194	C	T	1334	0.459895	0.0156479	0.0102457	0.126696
1	rs12142108	6170988	A	G	1333	0.427607	0.000138071	0.0104422	0.98945
1	rs1883767	6175489	G	A	1334	0.466267	0.0134475	0.0101899	0.186939
1	rs2843495	6182321	G	A	1334	0.225262	0.0021199	0.0119641	0.85936
1	rs2843494	6183926	C	T	1333	0.304576	0.0187654	0.0109602	0.0868712
1	rs2235790	6191632	T	C	1334	0.337706	0.0183958	0.0107823	0.0879884
1	rs11121299	6194018	C	T	1334	0.327586	-0.0118815	0.010691	0.266413
1	rs78406496	6199924	A	G	1334	0.405922	0.00621979	0.0105183	0.554297
1	rs2311389	6200885	A	C	1312	0.304116	-0.00238787	0.0112372	0.83172
1	rs12067480	6205349	T	C	1333	0.397599	0.00171731	0.0106984	0.872472
1	rs1883606	6207217	T	C	1334	0.321214	-0.0131465	0.0108619	0.226153
1	rs9434741	6217859	G	A	1334	0.288606	0.00677853	0.0113304	0.549668
1	rs731975	6222501	A	C	1334	0.461019	0.00794822	0.0102254	0.436979
1	rs12039290	6225739	A	C	1333	0.311703	0.0103877	0.0111292	0.350629
1	rs61062646	6228783	A	G	1333	0.151163	-0.00908824	0.014349	0.52649
1	rs60925969	6229093	G	A	1334	0.165292	-0.00943333	0.01386	0.496114
1	rs80166192	6230852	A	G	1332	0.504505	-0.00951955	0.0101477	0.348194
1	rs11809884	6232569	T	C	1334	0.136807	-0.0149546	0.0148418	0.313646
1	rs4908863	6247066	T	C	1334	0.137931	-0.0159656	0.014809	0.280989
1	rs7521209	6248784	C	T	1334	0.137181	-0.0149816	0.014831	0.312422
1	rs2294714	6257826	C	T	1333	0.449362	-0.0126542	0.0103527	0.221591
1	rs3789521	6259043	A	G	1334	0.0858321	-0.0258738	0.0186728	0.165856
1	rs4908864	6263354	T	C	1334	0.24925	-0.0139574	0.0119673	0.243495
1	rs12071731	6276167	G	T	1334	0.082084	-0.00604023	0.0184373	0.743207
1	rs846111	6279370	C	G	1334	0.153298	0.0022511	0.0141737	0.873808
1	rs9970334	6296238	T	G	1333	0.387097	0.011825	0.010504	0.260266
1	rs12240078	6306912	C	T	1334	0.211019	-0.0272112	0.0124833	0.0292714
1	rs12744452	6308695	A	G	1334	0.411919	-0.0228236	0.0104025	0.0282317
1	rs4908543	6317983	T	C	1334	0.417166	-0.0200824	0.0103515	0.052374
1	rs35061492	6328483	G	A	1331	0.173554	0.0075585	0.0132072	0.567119
1	rs3789513	6329989	T	C	1334	0.107571	0.00376421	0.0164444	0.818943
1	rs12073007	6343714	C	A	1334	0.122564	0.00198355	0.0155127	0.898255
1	rs3789500	6352084	A	G	1334	0.136057	0.00122459	0.0147746	0.933943
1	rs17029372	6361437	T	G	1334	0.147676	0.00534489	0.0142139	0.706892
1	rs60285258	6392534	A	G	1329	0.12152	0.00362316	0.0156314	0.816703
1	rs3827718	6411024	A	G	1334	0.123688	0.00549052	0.0154177	0.721752
1	rs1122448	6412599	G	A	1320	0.145076	0.00592464	0.0146435	0.685778
1	rs17026985	6465054	A	G	1334	0.135307	-0.00513895	0.0149382	0.730836
1	rs57131142	6468160	G	A	1333	0.156789	-0.00682837	0.0141866	0.630284
1	rs7529205	6473294	G	A	1334	0.156672	-0.00659835	0.0141846	0.641805
1	rs74709537	6487801	A	G	1334	0.0472264	-0.00200169	0.0239741	0.933459
1	rs2986739	6548056	G	A	1334	0.27024	-0.000993732	0.0114197	0.930656
1	rs2986742	6550376	C	T	1334	0.269865	-0.00281133	0.0114186	0.805523
1	rs4908899	6561039	T	C	1334	0.102699	0.0278513	0.0168816	0.0989833
1	rs2986746	6561300	A	G	1332	0.100225	0.0321049	0.0172462	0.0626646
1	rs2986747	6562784	G	A	1334	0.089955	-0.0117416	0.0177581	0.508487
1	rs4908554	6568387	C	T	1333	0.367592	-0.00148504	0.0105049	0.88758
1	rs3935435	6572175	G	A	1334	0.385682	-0.00432857	0.0103907	0.676985
1	rs4243830	6577871	C	T	1324	0.203172	-0.0012435	0.012534	0.920971
1	rs4908909	6599041	C	T	1334	0.174288	0.00622149	0.0132535	0.638768
1	rs11581831	6609958	C	T	1333	0.226182	0.00282421	0.0119641	0.813388
1	rs4908923	6614535	G	A	1332	0.227477	0.00277456	0.0118895	0.81548
1	rs4908930	6629274	A	G	1333	0.289947	-0.00194272	0.0112157	0.862483
1	rs11587438	6631431	C	T	1332	0.225976	0.00283297	0.0120684	0.814409
1	rs75256375	6649603	A	G	1334	0.0835832	0.0170243	0.0185851	0.359655
1	rs7521134	6657240	T	C	1331	0.167168	0.0132492	0.0134691	0.325275
1	rs2072948	6679848	T	C	1332	0.165165	0.013143	0.0135328	0.33145
1	rs200458	6704635	A	G	1334	0.391679	-0.00581022	0.0104136	0.576882
1	rs12145525	6711146	C	T	1334	0.421664	0.00149423	0.0102716	0.884338
1	rs2235564	6713114	T	C	1334	0.191529	0.0132903	0.0127353	0.296682
1	rs116345233	6717563	A	G	1334	0.0787106	0.00572133	0.0192153	0.765895
1	rs201151	6732424	A	G	1334	0.426537	0.000262861	0.0102642	0.979569
1	rs189918	6737212	C	T	1265	0.43913	-0.011952	0.0106218	0.260489
1	rs277679	6783548	C	T	1334	0.454273	0.00316752	0.0100835	0.753424
1	rs447558	6795230	T	C	1332	0.109234	0.0129724	0.0160025	0.417565
1	rs60527821	6802335	G	A	1258	0.257154	-0.0205531	0.0119758	0.0861207
1	rs378930	6826467	G	A	1334	0.344078	-0.0081673	0.0104962	0.4365
1	rs391674	6832052	G	A	1334	0.105322	0.0141333	0.0161713	0.382132
1	rs11122144	6835761	A	G	1334	0.257496	-0.0193999	0.0113871	0.088442
1	rs74050914	6837155	C	T	1332	0.257508	-0.0199219	0.0114133	0.0808994
1	rs1542899	6853355	G	A	1334	0.250375	-0.0216545	0.0114458	0.0585008
1	rs17029864	6863342	A	G	1334	0.275112	-0.0215856	0.0110068	0.049866
1	rs659459	6873932	C	T	1334	0.0528486	0.0247242	0.0221869	0.265126
1	rs74452797	6899170	C	T	1334	0.327961	-0.0163933	0.01055	0.120215
1	rs72638520	6913481	G	T	1333	0.243811	-0.0260135	0.0118592	0.0282694
1	rs6688732	6929760	A	G	1334	0.32084	-0.016657	0.0106216	0.116831
1	rs77773844	6939331	A	C	1334	0.242504	-0.0207791	0.0115837	0.0728408
1	rs7515502	6963402	G	C	1328	0.271461	-0.0230497	0.0110889	0.037652
1	rs11586867	6972393	T	C	1334	0.323088	-0.0157276	0.0105685	0.136709
1	rs10864247	6982350	A	G	1334	0.45015	-0.00108529	0.0101674	0.914994
1	rs6577395	6991925	C	T	1333	0.174419	0.0273216	0.0130696	0.0365761
1	rs72638547	7001078	T	C	1334	0.227511	-0.00709907	0.0119064	0.551015
1	rs75821729	7009910	A	G	1331	0.22577	-0.0226424	0.0119309	0.0577231
1	rs10864251	7011805	A	C	1334	0.399925	-0.00231598	0.0103085	0.822239
1	rs11120796	7014330	A	G	1333	0.166542	0.0236174	0.0133206	0.0762288
1	rs12239076	7014540	G	C	1334	0.165667	0.0255116	0.0133623	0.0562324
1	rs17030082	7029262	G	A	1334	0.358321	0.00113235	0.0106126	0.915028
1	rs6681529	7052566	A	G	1334	0.44078	-0.00783222	0.0104546	0.453759
1	rs78892388	7053487	C	T	1334	0.212519	-0.0206333	0.0122369	0.0917658
1	rs6693950	7085494	G	A	1334	0.155172	0.0156605	0.014169	0.269046
1	rs11120820	7087739	A	G	1334	0.0929535	0.0203244	0.0177089	0.251095
1	rs4243823	7088855	A	G	1334	0.394303	0.000615075	0.0107047	0.95418
1	rs7553537	7096700	T	C	1334	0.26012	0.00983146	0.0119276	0.409791
1	rs12728534	7098807	C	T	1328	0.090738	0.0153508	0.0179861	0.393391
1	rs12025462	7107665	G	A	1334	0.359445	-0.00561611	0.0106402	0.597626
1	rs6577410	7112390	T	C	1334	0.338456	-0.00945001	0.0108526	0.383886
1	rs4908595	7119202	T	C	1334	0.314093	-0.00669806	0.011046	0.544265
1	rs117889488	7119514	A	C	1302	0.0510753	0.0330698	0.0234432	0.158351
1	rs4436414	7120915	G	A	1334	0.444903	-0.00102871	0.0102988	0.920434
1	rs555505816	7122726	T	C	1334	0.0685907	-0.0209227	0.0198018	0.290692
1	rs34096415	7126357	G	A	1322	0.0854765	0.0172578	0.0186956	0.355958
1	rs6662527	7129388	T	C	1333	0.452363	0.00208385	0.0100982	0.836511
1	rs72640062	7130828	T	G	1334	0.21027	0.00843894	0.0125938	0.502803
1	rs74891443	7131072	G	T	1334	0.148801	0.000670374	0.0141481	0.962208
1	rs11120831	7131192	G	A	1333	0.385596	-0.0053876	0.0103423	0.602417
1	rs1009113	7143807	A	G	1334	0.262369	-0.00725225	0.0114033	0.52479
1	rs7544611	7148455	T	C	1334	0.354198	0.00807526	0.0106392	0.447847
1	rs2071917	7150527	G	A	1334	0.356822	0.00352789	0.010529	0.737577
1	rs2071918	7150577	T	C	1333	0.238185	-0.0085891	0.012162	0.480048
1	rs11120840	7156082	T	G	1334	0.383808	0.00486098	0.0106025	0.646612
1	rs11120841	7157401	G	A	1334	0.120315	0.023223	0.0158088	0.141835
1	rs10779674	7160542	T	C	1334	0.485007	-0.010301	0.0101706	0.311146
1	rs28446548	7164314	T	C	1332	0.383634	0.00231251	0.0104852	0.825443
1	rs9434469	7177744	T	C	1334	0.158171	-0.010553	0.0140306	0.451963
1	rs7532024	7179479	T	C	1334	0.441529	0.00672454	0.0101656	0.508292
1	rs4908443	7179721	T	C	1334	0.358696	0.00149491	0.0106687	0.888564
1	rs4460663	7186325	A	G	1334	0.432534	-0.00474128	0.0103386	0.646521
1	rs12032971	7190806	G	A	1334	0.0862069	0.0141345	0.0180257	0.432963
1	rs11120861	7196125	G	A	1332	0.298799	0.0047714	0.0112399	0.671198
1	rs4908600	7196659	T	C	1333	0.165791	-0.0202142	0.0136951	0.139939
1	rs72641220	7198514	C	T	1330	0.0860902	0.0150418	0.0180581	0.404864
1	rs17030384	7210974	A	G	1334	0.1503	-0.019523	0.0143562	0.173864
1	rs9434482	7211340	T	G	1334	0.241004	0.0105912	0.0118768	0.372524
1	rs13376128	7214374	T	G	1334	0.194903	0.00757783	0.0129218	0.557582
1	rs9434483	7217727	G	A	1334	0.178036	-0.0130737	0.0134755	0.331954
1	rs10779676	7217906	T	C	1334	0.378936	0.00197493	0.0105109	0.85096
1	rs4908602	7220970	A	G	1334	0.433658	0.00475379	0.0103562	0.646213
1	rs4908445	7241523	G	A	1334	0.281484	-0.0225699	0.011638	0.0524617
1	rs12735487	7245162	A	G	1334	0.17054	-0.0155797	0.0139613	0.264458
1	rs4908605	7245434	G	T	1334	0.491754	-0.00503964	0.0103391	0.625948
1	rs11120876	7252366	T	C	1333	0.24156	0.00460887	0.0118098	0.696346
1	rs58258089	7259142	G	T	1334	0.0554723	-0.021176	0.0223919	0.344302
1	rs2097524	7261498	C	A	1332	0.474474	0.00363138	0.0099689	0.715656
1	rs78133753	7266233	C	T	1334	0.0607196	0.0023104	0.0212874	0.913572
1	rs12041336	7266529	A	G	1334	0.052099	-0.0232982	0.0228144	0.307157
1	rs4908448	7269283	C	T	1334	0.425037	0.000459505	0.0101501	0.963891
1	rs59833900	7278011	C	T	1333	0.0652663	-0.0107322	0.0208152	0.606137
1	rs4243824	7289777	G	A	1334	0.366942	-0.000126114	0.0104631	0.990383
1	rs7524258	7292229	T	C	1334	0.423538	0.000235582	0.0102206	0.981611
1	rs7521056	7297400	T	A	1333	0.118155	-0.017472	0.0157344	0.266815
1	rs4908451	7299618	G	C	1333	0.294449	0.0077974	0.011015	0.479014
1	rs4908610	7311260	C	A	1334	0.317841	0.00876522	0.0108979	0.421221
1	rs6701870	7312258	C	T	1334	0.114693	-0.0191323	0.0159865	0.231392
1	rs6698548	7317541	G	A	1334	0.281484	-0.00815167	0.0112602	0.469104
1	rs10864289	7318448	T	C	1334	0.254123	0.00471835	0.0115053	0.68173
1	rs7515140	7320047	A	T	1333	0.255439	0.00534247	0.0114646	0.641219
1	rs1811132	7322581	T	C	1334	0.505622	-0.0020898	0.00998143	0.834161
1	rs76109818	7324463	G	A	1334	0.12931	-0.00305596	0.0152252	0.84092
1	rs61780041	7324582	A	G	1334	0.104948	0.0230312	0.0166304	0.166087
1	rs60130788	7325255	G	A	1334	0.374063	-0.00500616	0.0102935	0.626723
1	rs10864290	7326245	A	G	1334	0.410045	0.0101396	0.0102792	0.323926
1	rs11583441	7327719	C	T	1334	0.122189	-0.0069014	0.0156908	0.660055
1	rs2412148	7331060	T	C	1334	0.168666	-0.011573	0.0133655	0.386552
1	rs2412147	7331347	A	G	1334	0.252624	0.0215104	0.0117413	0.0669461
1	rs7539460	7338706	G	A	1334	0.412294	-0.00464128	0.0101726	0.648208
1	rs2001142	7348943	T	C	1332	0.16967	0.00612546	0.0135733	0.651782
1	rs1894654	7351434	C	T	1333	0.174044	0.00459606	0.0135042	0.733598
1	rs6577436	7355346	T	C	1334	0.384183	-0.0117096	0.0103689	0.25877
1	rs11120896	7361338	A	G	1334	0.383808	-0.0124071	0.0103802	0.231982
1	rs4908619	7369931	G	A	1334	0.323838	-0.00358881	0.011098	0.746411
1	rs12128469	7375258	T	C	1334	0.281484	0.00902655	0.0115388	0.434051
1	rs7543711	7379198	T	C	1334	0.165667	-0.0144388	0.0139674	0.301251
1	rs12041403	7394728	T	C	1334	0.42054	-0.0021654	0.0103666	0.834539
1	rs6674628	7399629	T	C	1334	0.22976	0.00323745	0.0119753	0.786896
1	rs705681	7402480	C	T	1333	0.23856	-0.0121418	0.0119557	0.309836
1	rs705680	7402502	T	C	1333	0.216429	0.00193534	0.01226	0.874568
1	rs763173	7410182	G	T	1313	0.483625	-0.0110974	0.0103681	0.284466
1	rs1894655	7417290	T	C	1334	0.47901	-0.0139734	0.0103168	0.175598
1	rs2153862	7417411	T	C	1332	0.478979	-0.0144145	0.0103324	0.16299
1	rs845265	7425417	C	T	1334	0.470015	-0.0144838	0.0103843	0.163082
1	rs2040433	7448154	T	C	1334	0.495502	-0.0154658	0.0103776	0.136146
1	rs845231	7448350	C	T	1334	0.504123	-0.0106557	0.0102939	0.300598
1	rs845202	7464375	A	G	1333	0.471493	-0.0163762	0.0103784	0.114588
1	rs7535846	7471157	T	C	1334	0.244753	-0.00362513	0.0117335	0.757355
1	rs11120917	7478076	T	C	1334	0.235007	-0.00476367	0.0119876	0.691084
1	rs4908637	7482757	A	G	1334	0.266117	0.00744686	0.0118178	0.528602
1	rs11120922	7485370	G	A	1334	0.476012	0.000815311	0.0104104	0.937576
1	rs61772205	7489748	G	A	1331	0.260706	-0.00636284	0.0119148	0.593322
1	rs61229957	7491728	C	A	1333	0.249812	-0.00337817	0.0116422	0.771689
1	rs9988557	7493231	A	G	1334	0.264618	-0.00672138	0.0115607	0.56097
1	rs114258814	7500283	G	A	1333	0.0517629	-0.00941937	0.0225514	0.676178
1	rs17030865	7500586	G	A	1333	0.0930233	0.0138786	0.0174011	0.425118
1	rs12565108	7501060	T	C	1334	0.284858	-0.00839953	0.0113777	0.460366
1	rs118097325	7501448	A	G	1334	0.0565967	-0.00205006	0.0217507	0.924908
1	rs1775047	7501823	T	C	1331	0.250563	-0.00970478	0.0117146	0.407423
1	rs61032551	7510062	G	A	1334	0.100825	-0.0149815	0.0173662	0.388313
1	rs6577445	7513025	C	T	1334	0.197526	-0.0215744	0.0127941	0.0917423
1	rs1193247	7513252	C	T	1334	0.457646	-0.0100148	0.0103061	0.331184
1	rs61772213	7513294	T	C	1334	0.082084	-0.02546	0.0186093	0.171271
1	rs67725975	7517947	T	C	1334	0.10045	-0.0132097	0.0169498	0.43578
1	rs1750840	7518124	C	T	1331	0.199474	-0.00300435	0.0128634	0.815327
1	rs17030902	7518698	C	T	1334	0.100825	-0.024309	0.0167123	0.14579
1	rs1750837	7520601	T	C	1334	0.456522	-0.0091637	0.0100728	0.362958
1	rs1725233	7520629	T	C	1333	0.115529	-0.019283	0.0160753	0.230316
1	rs1342480	7520980	A	G	1332	0.0807057	0.003601	0.0186574	0.846953
1	rs11805932	7521479	A	G	1334	0.317466	-0.0129686	0.0110651	0.241184
1	rs1616122	7521585	T	C	1334	0.160045	0.00672567	0.0138784	0.627949
1	rs1725230	7523076	T	C	1334	0.286732	0.00470942	0.0112401	0.675227
1	rs6702132	7524476	G	A	1334	0.386057	-0.00458225	0.0105109	0.662871
1	rs11804218	7525346	C	T	1334	0.10045	-0.0155118	0.0168089	0.356092
1	rs1201529	7527996	C	T	1334	0.281109	-0.002123	0.0112817	0.850735
1	rs79217813	7532462	C	T	1333	0.111403	-0.0246603	0.0158339	0.119368
1	rs11805877	7534326	C	T	1334	0.188906	-0.0030965	0.0128568	0.809675
1	rs1149338	7536259	A	G	1334	0.164168	0.00226803	0.013582	0.86738
1	rs1193181	7537130	G	T	1333	0.317704	0.00283434	0.010683	0.790768
1	rs2796483	7541345	C	T	1334	0.416417	0.00129104	0.0102915	0.90017
1	rs74053039	7543000	T	C	1333	0.0945236	-0.0167831	0.0173044	0.332109
1	rs12091424	7549740	G	A	1334	0.0828336	-0.0191238	0.01837	0.29786
1	rs1309332	7552461	T	C	1334	0.242504	1.37815e-05	0.0119031	0.999076
1	rs7551012	7553395	A	G	1332	0.146021	0.00887681	0.0142593	0.533594
1	rs11120948	7555103	C	T	1333	0.142161	-0.0147239	0.0145628	0.311986
1	rs10864304	7557152	G	A	1334	0.38943	-0.00196762	0.0104198	0.850223
1	rs1750844	7558789	A	G	1324	0.340634	0.00556978	0.0105719	0.598298
1	rs1750851	7561152	T	C	1333	0.286197	-0.00197535	0.0113454	0.861778
1	rs10864305	7567346	T	C	1334	0.0648426	0.0381251	0.0205798	0.0639472
1	rs1193179	7569602	T	C	1334	0.477511	0.0121093	0.0103696	0.242898
1	rs7529399	7575666	C	T	1334	0.123688	0.00699178	0.0152091	0.645725
1	rs2478267	7584814	G	T	1334	0.227511	0.0148057	0.0119503	0.215367
1	rs2478266	7595233	G	A	1334	0.283733	-0.0053844	0.0113534	0.635319
1	rs72865422	7596466	T	C	1334	0.267616	-0.00426256	0.011751	0.716799
1	rs6577449	7598094	T	C	1334	0.272864	-0.00278882	0.0116714	0.811149
1	rs12407666	7600905	A	G	1334	0.31934	0.00846297	0.0106893	0.428522
1	rs1750824	7603317	G	A	1334	0.273613	-0.00402773	0.0114278	0.724499
1	rs4908654	7611606	T	C	1333	0.177044	-0.00150199	0.0132891	0.910011
1	rs7417202	7613850	G	A	1334	0.470765	0.00370585	0.0102619	0.718004
1	rs34681732	7616235	A	G	1334	0.254873	-0.00752505	0.0114607	0.511439
1	rs1193159	7616610	T	C	1334	0.30922	-0.0096241	0.0109176	0.378036
1	rs17031113	7617484	A	G	1334	0.422414	0.00722001	0.0105764	0.494826
1	rs6697897	7617555	C	T	1334	0.077961	0.00138333	0.0187873	0.941304
1	rs12043374	7618117	C	A	1334	0.422039	0.00595667	0.0105711	0.573103
1	rs72630513	7670414	A	G	1332	0.0758258	-0.0220822	0.0194996	0.257449
1	rs72630514	7670420	G	T	1334	0.0757121	-0.0219452	0.0194973	0.260354
1	rs12139380	7682237	C	T	1333	0.111403	-0.0145876	0.0161399	0.366089
1	rs61014722	7682879	C	T	1334	0.112069	-0.0146624	0.0161047	0.36259
1	rs112834828	7701233	A	G	1334	0.052099	-0.00193703	0.0229975	0.932875
1	rs4908660	7707287	G	A	1334	0.366567	-0.0279327	0.0106365	0.00863656
1	rs74336519	7711509	C	T	1333	0.213053	0.0128732	0.0122453	0.293131
1	rs9434879	7713021	A	G	1334	0.278861	0.0146588	0.011185	0.19
1	rs17031253	7717080	A	C	1334	0.0704648	0.00529364	0.0197195	0.788355
1	rs1891215	7727854	C	T	1334	0.356072	0.00287421	0.0104386	0.783051
1	rs4908473	7731730	C	T	1334	0.277361	0.00438677	0.0112278	0.696015
1	rs77914680	7731876	C	T	1334	0.277361	0.00438677	0.0112278	0.696015
1	rs6673977	7736097	G	A	1334	0.0730885	-0.00210269	0.0194485	0.913904
1	rs1539180	7744767	C	T	1334	0.260495	0.0178937	0.0117523	0.127868
1	rs7551807	7753948	C	A	1332	0.0855856	-0.013369	0.0180847	0.459759
1	rs34268176	7755583	T	C	1333	0.0978995	0.0167956	0.0171	0.326002
1	rs12756299	7758760	C	T	1334	0.332459	0.0146588	0.0109856	0.182084
1	rs2301488	7792411	T	C	1334	0.378186	-0.00743322	0.0107078	0.487566
1	rs4908688	7795554	T	C	1334	0.344828	0.00560094	0.0106408	0.598636
1	rs2071986	7805208	T	G	1333	0.489122	0.00256037	0.0102083	0.801959
1	rs9919220	7811961	G	A	1334	0.311844	0.00412514	0.0108059	0.702649
1	rs3813809	7828417	A	C	1334	0.276987	0.00405628	0.0112268	0.717872
1	rs2153733	7830262	C	T	1333	0.278695	0.00387862	0.0112141	0.72944
1	rs707458	7832212	T	C	1334	0.300225	-0.00221237	0.011264	0.844288
1	rs2071987	7834026	A	G	1333	0.364966	-0.00494593	0.0104436	0.635798
1	rs3753503	7841971	A	G	1334	0.363568	-0.00472403	0.0104117	0.650027
1	rs228729	7845695	T	C	1334	0.259745	-0.00614629	0.0115762	0.59546
1	rs836755	7846527	C	A	1334	0.423538	9.49767e-05	0.0100991	0.992496
1	rs228642	7863293	T	C	1334	0.195277	-0.00870149	0.0128558	0.4985
1	rs228666	7868725	C	T	1332	0.333333	0.00633781	0.0107425	0.555208
1	rs2797685	7879063	T	C	1334	0.47901	-0.00763341	0.0101812	0.453403
1	rs10127838	7881780	T	C	1334	0.137556	-0.0186495	0.0148172	0.208161
1	rs2859388	7888215	A	G	1334	0.197151	-0.00778862	0.0128397	0.544114
1	rs2890565	7909737	T	C	1334	0.290105	0.00269768	0.0110538	0.807192
1	rs3753500	7911302	C	T	1333	0.414479	-0.00513441	0.0104417	0.622916
1	rs228648	7913430	A	G	1334	0.342579	-0.0128311	0.0108684	0.237768
1	rs11582983	7916387	C	T	1333	0.084021	-0.0115632	0.0182868	0.527174
1	rs707476	7918106	T	C	1333	0.0723931	-0.00744522	0.0196334	0.704531
1	rs2859389	7920423	T	C	1333	0.193548	0.000415432	0.0130673	0.974638
1	rs504560	7926542	A	G	1334	0.23988	-0.00227986	0.0119305	0.848451
1	rs744000	7934518	G	A	1334	0.498126	-0.00263293	0.0102501	0.79728
1	rs228716	7936272	G	T	1333	0.263691	-0.00360056	0.0116536	0.757347
1	rs227147	7955089	A	G	1334	0.144678	0.0105007	0.0143238	0.463499
1	rs170551	7955894	A	G	1325	0.307925	0.00751644	0.0107829	0.48576
1	rs227163	7961206	C	T	1333	0.260315	-0.0032566	0.0113832	0.774812
1	rs12068202	7961294	A	G	1333	0.408852	0.0021364	0.0101904	0.833943
1	rs679563	7971078	G	A	1334	0.0873313	0.0424304	0.018255	0.0201084
1	rs1776354	7972201	G	A	1332	0.352853	-0.0121148	0.010541	0.250428
1	rs161803	7975789	A	G	1334	0.473763	-0.0125084	0.010142	0.217454
1	rs161826	7980338	A	G	1334	0.474513	-0.0125104	0.0101556	0.217996
1	rs863171	7992615	T	C	1334	0.408921	-0.0146528	0.0102758	0.153882
1	rs161811	7999602	C	T	1334	0.474513	-0.0152978	0.0101375	0.131294
1	rs161810	8000797	T	C	1333	0.479745	-0.0116745	0.0102078	0.252756
1	rs10864320	8003064	G	A	1334	0.437781	-0.015225	0.0102234	0.136427
1	rs226474	8009763	C	T	1334	0.0629685	0.000881431	0.0211139	0.966701
1	rs35675666	8021973	T	G	1334	0.0712144	-0.00599612	0.0199781	0.764074
1	rs3766606	8022197	T	G	1334	0.0712144	-0.00599612	0.0199781	0.764074
1	rs4908488	8024592	C	T	1334	0.0734633	-0.0105416	0.0194089	0.587038
1	rs178932	8030300	G	A	1333	0.339835	-0.0143173	0.0107348	0.182292
1	rs74560209	8033226	G	A	1331	0.0717506	-0.0163091	0.0198222	0.410638
1	rs225119	8044361	T	C	1334	0.363568	-0.0156295	0.0105542	0.138637
1	rs12727642	8046672	A	C	1334	0.071964	-0.00432341	0.0198964	0.827978
1	rs426561	8057254	T	C	1333	0.285071	-0.0152502	0.0112704	0.176017
1	rs225132	8095500	T	G	1333	0.368342	-0.0125097	0.0105411	0.235325
1	rs225133	8098462	G	A	1334	0.436282	-0.0142918	0.0102635	0.163778
1	rs2050198	8111839	G	T	1334	0.0727136	-0.00889404	0.0198147	0.653532
1	rs55634431	8149549	A	G	1333	0.355964	-0.00951714	0.0106575	0.371856
1	rs72634258	8150638	C	T	1333	0.072018	-0.0080852	0.0200119	0.686198
1	rs7523335	8180210	G	A	1333	0.289197	-0.00329567	0.0111716	0.76799
1	rs56296862	8186775	T	C	1334	0.102699	0.0229574	0.016614	0.16703
1	rs4908736	8187211	A	G	1333	0.296324	-0.00269388	0.0111041	0.808314
1	rs12144409	8191889	C	T	1331	0.473704	-0.00131985	0.0103345	0.898376
1	rs7545284	8192898	A	G	1334	0.384183	-0.0174083	0.0103629	0.0929827
1	rs7529511	8195226	T	C	1334	0.338456	-0.0183021	0.0107165	0.0876658
1	rs57456491	8200157	G	A	1334	0.275112	0.0074505	0.0113876	0.512942
1	rs12564077	8212425	C	T	1334	0.238006	0.00848871	0.0118338	0.473172
1	rs11121117	8217303	C	T	1325	0.191321	0.0128163	0.0131155	0.328479
1	rs10864334	8220106	T	C	1334	0.191529	0.0126445	0.0130789	0.33365
1	rs17032281	8222156	A	G	1334	0.32009	-0.0073706	0.0107846	0.494332
1	rs6663882	8244145	G	A	1334	0.186657	0.0124521	0.0131969	0.345393
1	rs60650319	8246289	A	C	1333	0.239685	-0.00196085	0.0120084	0.87029
1	rs72635712	8259475	T	C	1332	0.260886	-0.0168957	0.0116206	0.14596
1	rs11121129	8268095	A	G	1334	0.314468	-0.0211482	0.0109959	0.0544457
1	rs11121131	8272231	A	G	1332	0.303303	-0.0243644	0.0110639	0.0276552
1	rs6683603	8273177	G	T	1334	0.482384	-0.0127638	0.0103364	0.21689
1	rs405689	8273551	T	C	1331	0.233283	0.00130873	0.0124231	0.916101
1	rs78732195	8274569	A	G	1331	0.0728775	-0.010569	0.0199314	0.595927
1	rs411654	8274807	G	A	1331	0.113824	-0.00390408	0.0161081	0.808496
1	rs428180	8278899	C	A	1333	0.469992	-0.010393	0.0102136	0.308886
1	rs78863888	8279716	C	T	1314	0.194064	-8.44592e-05	0.0132691	0.994921
1	rs11121137	8287391	A	G	1334	0.477511	-0.00336718	0.0102009	0.741336
1	rs6679409	8291894	C	T	1334	0.11057	-0.00859474	0.0163628	0.599402
1	rs299499	8292761	G	A	1334	0.182534	0.00627032	0.0135265	0.642965
1	rs17032328	8301494	A	G	1333	0.113653	-0.00802615	0.0161647	0.619525
1	rs12403649	8306031	C	T	1334	0.13943	-0.01093	0.0147707	0.459313
1	rs6697815	8307849	G	T	1330	0.494361	0.00721779	0.0103768	0.486698
1	rs11583166	8310062	A	G	1334	0.064093	0.00948165	0.0204471	0.642851
1	rs4301655	8313894	A	G	1334	0.441904	-0.00943615	0.0104396	0.366057
1	rs10779700	8325842	C	T	1332	0.400526	-0.0136924	0.0104751	0.191166
1	rs72862657	8336374	T	C	1333	0.205176	-0.00582098	0.0124045	0.638881
1	rs299689	8352398	T	C	1334	0.215517	-0.0154715	0.0122273	0.205754
1	rs11121153	8362460	G	A	1334	0.316342	-0.00810419	0.0109258	0.458241
1	rs966134	8373208	A	G	1334	0.241379	0.00590011	0.0118546	0.618691
1	rs12132135	8382607	G	A	1334	0.176162	0.0150835	0.0131895	0.252793
1	rs12142465	8390054	A	C	1324	0.121601	0.0255298	0.0156944	0.103805
1	rs11586622	8392395	G	A	1333	0.189047	-0.0179619	0.0129433	0.165218
1	rs7520373	8397803	C	T	1334	0.317091	-0.00296529	0.0110875	0.789127
1	rs8627	8412935	C	T	1334	0.142804	-0.00832533	0.0142851	0.560028
1	rs1064826	8412989	A	G	1334	0.0610945	-0.0124306	0.0205707	0.545653
1	rs1058790	8413839	G	A	1334	0.0524738	-0.0105156	0.0232838	0.651537
1	rs2252865	8422676	T	C	1334	0.0832084	0.00161097	0.0180848	0.92902
1	rs10779702	8423510	A	G	1333	0.0806452	0.00335233	0.0183802	0.855278
1	rs3765971	8445360	C	T	1334	0.0794603	-0.00317391	0.0184715	0.863573
1	rs2120461	8447722	C	T	1334	0.0817091	-0.00128369	0.018378	0.944314
1	rs301793	8467534	T	C	1334	0.0569715	-0.00302157	0.0223102	0.892268
1	rs301788	8472164	C	T	1334	0.0569715	-0.00302157	0.0223102	0.892268
1	rs78054286	8475050	C	G	1328	0.210467	0.0226018	0.0122651	0.0653625
1	rs301806	8482078	C	T	1334	0.155922	-0.000779768	0.01416	0.956084
1	rs301807	8484823	A	G	1331	0.157776	0.00140967	0.0140947	0.920333
1	rs301797	8487323	A	C	1334	0.0727136	0.000615915	0.0193801	0.974647
1	rs301798	8488565	G	A	1333	0.0753938	0.00296058	0.0191264	0.876987
1	rs301799	8489302	C	T	1334	0.161169	0.00348457	0.0139757	0.803105
1	rs302719	8490320	G	T	1333	0.0753938	0.00310376	0.0191264	0.871088
1	rs301800	8490603	T	C	1334	0.0547226	-0.00763618	0.0226939	0.736504
1	rs172531	8495590	G	A	1334	0.0768366	0.00527399	0.018887	0.780062
1	rs301801	8495945	C	T	1334	0.0764618	0.00540586	0.0189209	0.775102
1	rs301802	8497307	T	A	1333	0.158665	0.00130052	0.0140683	0.926346
1	rs4908760	8526142	G	A	1334	0.164168	0.0010318	0.0136923	0.939931
1	rs4908501	8554471	G	T	1334	0.053973	-0.0198534	0.0221622	0.370347
1	rs6577494	8576925	C	T	1334	0.161169	0.00430433	0.0138584	0.756109
1	rs6678982	8577185	A	C	1334	0.106822	0.00711472	0.0165458	0.667194
1	rs2297867	8586563	C	A	1334	0.0558471	-0.00142849	0.0224995	0.949377
1	rs12136689	8601118	C	A	1333	0.0547637	-0.0173257	0.0220422	0.431854
1	rs4581300	8610505	T	G	1333	0.0532633	-0.00332483	0.0227925	0.884021
1	rs12122851	8634290	A	G	1334	0.104573	0.0065088	0.0167282	0.697209
1	rs1934138	8645816	G	A	1334	0.159295	0.00340255	0.0139323	0.807061
1	rs11121203	8648240	C	T	1334	0.105322	0.00603979	0.0166222	0.716338
1	rs1318218	8658712	T	C	1334	0.158546	0.0039746	0.013986	0.776269
1	rs6577513	8702753	G	A	1322	0.163389	0.000912732	0.0139477	0.947824
1	rs56305243	8725420	C	T	1334	0.106822	0.0050801	0.0166124	0.759755
1	rs11577530	8743444	T	C	1334	0.106447	0.0057888	0.0166313	0.72779
1	rs6658881	8751268	C	T	1334	0.0547226	-0.00343442	0.0225272	0.878827
1	rs12025126	8759554	T	C	1332	0.202327	0.00209819	0.0125125	0.866829
1	rs12567592	8788907	T	C	1332	0.100976	0.010344	0.0169331	0.541283
1	rs4908777	8804237	G	A	1334	0.118066	0.0123847	0.0157365	0.431278
1	rs7513880	8839300	G	A	1329	0.164033	0.00428334	0.0138667	0.757402
1	rs12137865	8868406	G	A	1332	0.118994	0.01022	0.0157677	0.516882
1	rs4908518	8892577	A	G	1334	0.207271	0.00552305	0.0127622	0.665184
1	rs12565639	8901391	G	A	1332	0.250751	0.00397256	0.0116221	0.732494
1	rs11121242	8906301	A	G	1334	0.101574	0.00376431	0.0162953	0.817311
1	rs11121247	8918795	T	C	1334	0.0550974	0.00115297	0.0218337	0.957886
1	rs2781065	8926752	T	C	1333	0.0551388	0.00168325	0.0218346	0.938551
1	rs2781064	8926868	T	C	1334	0.181034	0.00527473	0.0132672	0.690941
1	rs2274971	8931149	C	T	1334	0.240255	0.004294	0.011905	0.718333
1	rs12034719	8960153	G	A	1333	0.287322	0.00258327	0.0112045	0.81766
1	rs7534552	8969219	A	G	1334	0.244753	0.00470273	0.011852	0.691524
1	rs6665631	8978514	G	A	1333	0.11853	-0.00848027	0.0157251	0.589693
1	rs12144840	8982271	T	C	1334	0.258246	-0.0126613	0.011331	0.26382
1	rs78847327	8985988	A	G	1333	0.294449	-0.0101611	0.0110919	0.359621
1	rs10779706	8986682	G	T	1334	0.161919	0.00329463	0.0133707	0.805367
1	rs2765512	8987259	C	T	1334	0.3006	0.0155013	0.0106657	0.14612
1	rs57081602	8987340	G	T	1334	0.473763	0.0164917	0.0100628	0.101237
1	rs6577539	8989235	G	A	1332	0.0521772	0.0382682	0.0224638	0.0884655
1	rs4609454	8991141	A	G	1334	0.16904	0.0118153	0.0138719	0.394355
1	rs9434652	8991873	T	C	1334	0.10907	-0.000525379	0.0162465	0.974203
1	rs12091891	9000220	G	A	1334	0.0922039	-0.0208452	0.0174428	0.232064
1	rs6692694	9000882	T	C	1334	0.355697	-0.00457648	0.0106033	0.666025
1	rs2274326	9009214	T	C	1332	0.230105	-0.00607627	0.0121581	0.617236
1	rs2274329	9009451	C	G	1330	0.170301	0.0104	0.0134271	0.438605
1	rs17032907	9010405	T	C	1333	0.38147	-0.00265623	0.0101874	0.794295
1	rs3765966	9011722	G	T	1332	0.218093	0.00791596	0.0121745	0.515556
1	rs12059715	9015954	C	T	1334	0.252249	-0.0152723	0.0116097	0.188349
1	rs2274332	9017091	T	C	1331	0.127348	0.00419347	0.0154103	0.785528
1	rs12126080	9026751	A	G	1334	0.083958	-0.0133132	0.0181966	0.464395
1	rs3737665	9030964	C	T	1333	0.414479	-0.00717683	0.0104243	0.491158
1	rs3765963	9034598	A	G	1334	0.211769	-0.00510944	0.0125288	0.683408
1	rs12127547	9036614	G	A	1334	0.0689655	0.00391733	0.0197691	0.842924
1	rs6577546	9039022	G	A	1334	0.146927	0.0109799	0.0143128	0.442998
1	rs7513804	9045124	C	T	1326	0.149698	-0.0324653	0.0145211	0.0253691
1	rs875148	9049032	G	T	1334	0.247001	-0.0257763	0.0118304	0.0293455
1	rs17392147	9060210	C	T	1328	0.0583584	0.0036355	0.022133	0.869529
1	rs17033008	9060789	A	G	1333	0.110653	-0.0131004	0.0160535	0.414474
1	rs12047015	9061382	C	T	1334	0.138681	-0.0203226	0.0148311	0.170604
1	rs2039631	9068020	T	C	1334	0.115442	0.00238409	0.0160822	0.88215
1	rs7530465	9068386	A	G	1334	0.175787	0.000999902	0.0131348	0.939319
1	rs66463959	9069412	A	G	1334	0.139055	-0.00349084	0.014691	0.812178
1	rs7537425	9073801	C	T	1334	0.461769	0.00385331	0.010118	0.703325
1	rs12063980	9074465	T	C	1334	0.20952	-0.0102321	0.0121577	0.400004
1	rs10864381	9095494	G	A	1334	0.315217	0.0120529	0.0108041	0.2646
1	rs1060998	9100479	A	G	1334	0.218516	-0.0127008	0.0119844	0.289243
1	rs55909245	9102889	A	G	1334	0.146552	-0.014825	0.0142346	0.297654
1	rs7521322	9114091	A	G	1333	0.31808	0.0109865	0.0107529	0.30691
1	rs2505972	9116899	C	A	1334	0.382309	0.00259484	0.0104832	0.804502
1	rs17842190	9118423	T	C	1333	0.117404	-0.0186821	0.0159368	0.241092
1	rs12145292	9118596	C	A	1333	0.391598	0.00681607	0.0101459	0.501709
1	rs2478869	9127159	C	A	1334	0.122939	0.0471436	0.015338	0.00211463
1	rs77917183	9134607	A	C	1334	0.218516	0.0181832	0.0121319	0.133925
1	rs12141742	9135369	C	T	1334	0.282234	0.0188784	0.0111915	0.0916312
1	rs12409872	9136721	C	A	1331	0.132231	0.000463783	0.0151965	0.975653
1	rs17392750	9139460	A	G	1334	0.0438531	0.0813894	0.0240078	0.000698612
1	rs6673259	9140061	C	T	1334	0.250375	0.00967355	0.011502	0.400328
1	rs12726360	9140078	C	T	1334	0.455772	0.0204655	0.0100481	0.0416757
1	rs12127491	9140327	T	C	1334	0.191154	-0.0181783	0.0126747	0.151511
1	rs79438229	9151482	G	A	1334	0.0618441	-0.0180287	0.0211253	0.393426
1	rs12061999	9153629	C	T	1332	0.255631	0.0127911	0.011665	0.272844
1	rs12239636	9155701	T	C	1334	0.14955	0.00409445	0.0145586	0.778527
1	rs729829	9158997	T	C	1334	0.191154	-0.0182731	0.0125868	0.146566
1	rs17033261	9159671	T	C	1334	0.267241	-0.016969	0.0115578	0.142053
1	rs7555576	9160365	G	A	1334	0.447526	-0.0145917	0.0101325	0.149841
1	rs3737669	9164133	G	A	1334	0.487631	0.00473287	0.0101632	0.64144
1	rs12135666	9171238	T	G	1334	0.193778	-0.019565	0.0127688	0.12546
1	rs78794533	9180726	A	G	1334	0.182534	-0.00353536	0.013386	0.791697
1	rs9786943	9195409	T	C	1328	0.0685241	-0.0350233	0.0197217	0.0757528
1	rs4406655	9205179	G	A	1333	0.30045	0.00466907	0.0111248	0.674706
1	rs4620566	9205363	G	A	1242	0.19686	-0.00640217	0.0135398	0.636326
1	rs797256	9219466	T	G	1334	0.206522	0.0217839	0.012379	0.0784514
1	rs2516091	9225184	G	A	1334	0.390555	0.00349555	0.0102725	0.733645
1	rs4908817	9245572	T	G	1334	0.113943	0.00684673	0.0160262	0.669219
1	rs4908822	9252541	G	A	1334	0.207271	0.000332447	0.0127032	0.979122
1	rs4908823	9256200	A	G	1334	0.207271	0.000332447	0.0127032	0.979122
1	rs2032540	9269638	G	A	1333	0.469992	-0.00568653	0.0103104	0.581268
1	rs1009941	9275194	A	G	1334	0.460645	-0.008055	0.0103288	0.435476
1	rs10489436	9285721	G	A	1333	0.466242	0.0063206	0.0101342	0.532832
1	rs9434723	9292282	A	G	1334	0.0832084	0.00234627	0.0188119	0.900743
1	rs2268175	9300608	T	C	1334	0.474138	-0.00945254	0.0101512	0.351766
1	rs12032814	9307230	A	T	1333	0.441485	0.00777619	0.0100602	0.439542
1	rs6662509	9317604	T	C	1333	0.0851463	0.000891563	0.018562	0.961691
1	rs17368528	9324213	T	C	1334	0.0625937	-0.00561782	0.0207642	0.786735
1	rs9435168	9331952	G	A	1334	0.35045	0.00845953	0.0105862	0.424226
1	rs916384	9333186	C	T	1334	0.12069	0.00493024	0.0156373	0.752543
1	rs12093524	9334714	A	G	1333	0.154539	0.0177383	0.0139034	0.202018
1	rs6688233	9335745	T	C	1334	0.19078	0.000253705	0.0130587	0.9845
1	rs10746487	9338689	T	C	1325	0.307925	-0.0118409	0.0110244	0.282795
1	rs4071607	9340328	A	G	1334	0.441904	-0.00531568	0.0103441	0.607334
1	rs916380	9341038	C	T	1334	0.317841	-0.00929647	0.0109926	0.397719
1	rs9661151	9343799	T	C	1330	0.0620301	0.00573455	0.0206079	0.780806
1	rs4465231	9347278	A	G	1334	0.0783358	-0.00523888	0.0182055	0.773527
1	rs621846	9358243	T	C	1331	0.175056	-0.00960393	0.0127741	0.452154
1	rs619928	9358681	A	G	1334	0.158921	-0.0131426	0.013416	0.327273
1	rs9442562	9367908	G	A	1334	0.290105	-0.00957009	0.0113995	0.401178
1	rs630075	9370911	G	A	1333	0.305326	-0.0049736	0.0112335	0.65795
1	rs9726646	9375309	T	C	1333	0.249812	-0.00551412	0.0119507	0.644507
1	rs1294046	9379693	A	G	1333	0.2982	-0.00411812	0.0114241	0.718491
1	rs3944982	9387506	A	G	1334	0.448651	0.00282161	0.0105434	0.788993
1	rs12749844	9388271	A	G	1331	0.261082	-0.00301197	0.0116099	0.795302
1	rs732591	9389218	C	T	1334	0.247376	-0.00695558	0.0117077	0.552444
1	rs11121371	9392728	G	A	1334	0.227886	-0.00978122	0.0121045	0.419054
1	rs926247	9394008	T	C	1334	0.503748	0.0128217	0.0104291	0.218918
1	rs2205669	9401282	G	A	1331	0.298272	0.00176695	0.0111589	0.874185
1	rs34317170	9407575	T	G	1334	0.346327	-0.016095	0.010735	0.133796
1	rs9730431	9407597	A	G	1334	0.261994	0.0157831	0.0116404	0.175135
1	rs2310919	9415727	A	G	1334	0.309595	0.00633981	0.010998	0.56431
1	rs553161	9422977	T	C	1334	0.0509745	-0.0133554	0.0230283	0.561944
1	rs10864411	9425540	T	C	1333	0.292948	-0.0186501	0.011057	0.0916565
1	rs621655	9426027	C	T	1319	0.342305	0.00311147	0.0106479	0.770122
1	rs2275457	9427869	G	A	1334	0.310345	0.00594932	0.0109835	0.588054
1	rs9308447	9432390	T	C	1334	0.212519	0.0206163	0.0122369	0.0920333
1	rs9729149	9441040	T	C	1334	0.437781	0.00493928	0.0100497	0.623085
1	rs2095904	9447371	C	T	1332	0.350225	-0.0179132	0.010378	0.0843348
1	rs12086791	9457121	C	T	1328	0.128012	-0.00795084	0.0150932	0.598345
1	rs7414710	9465155	T	C	1333	0.294449	-0.0129442	0.0109346	0.236501
1	rs74051661	9465544	G	T	1334	0.0678411	0.00412716	0.0201242	0.837506
1	rs11121406	9466292	A	C	1334	0.418666	0.00367069	0.0100623	0.715262
1	rs74051666	9467570	A	G	1331	0.0683696	0.00343502	0.0200848	0.864203
1	rs11588546	9476815	C	A	1334	0.254498	-0.00416793	0.0115949	0.71925
1	rs78287186	9484559	G	T	1334	0.0910795	0.000529135	0.0173719	0.975701
1	rs7417409	9485454	T	C	1331	0.178813	0.01133	0.0132365	0.392017
1	rs67798200	9486622	A	C	1334	0.288981	0.001618	0.0112708	0.88585
1	rs11121412	9490339	G	A	1334	0.291604	0.00600158	0.0111991	0.592027
1	rs9700264	9493492	A	G	1334	0.111694	-0.0249166	0.0160515	0.120592
1	rs9662295	9500795	A	G	1334	0.348576	-0.00854141	0.010535	0.4175
1	rs4926481	9503008	T	C	1334	0.313718	-0.00574883	0.0110245	0.602046
1	rs10779724	9504017	A	G	1334	0.260495	0.000818185	0.0116924	0.944213
1	rs79931130	9506751	T	C	1334	0.163043	-0.00160738	0.0137869	0.907187
1	rs79200652	9509290	C	T	1333	0.105026	0.00370717	0.0163826	0.820978
1	rs4926491	9514846	C	T	1334	0.338831	0.00503759	0.0111275	0.650755
1	rs6695925	9526956	G	A	1334	0.113193	-0.0141095	0.0161157	0.381295
1	rs7418365	9535303	A	G	1334	0.485382	-0.0156497	0.0102189	0.12566
1	rs10157778	9542612	A	G	1334	0.205397	0.0136341	0.0126223	0.280072
1	rs7550613	9562830	A	G	1333	0.452363	-0.00446336	0.0100976	0.658474
1	rs77011317	9568755	T	C	1333	0.10015	0.000581196	0.017193	0.973033
1	rs113545684	9572348	A	G	1330	0.100752	0.0019091	0.0171754	0.911495
1	rs7525571	9576675	G	A	1333	0.149662	-0.00893913	0.0143833	0.534274
1	rs7412149	9579964	G	A	1334	0.41979	0.0011234	0.0101679	0.912025
1	rs12037667	9594670	C	A	1334	0.302099	0.00310601	0.0109183	0.776045
1	rs12124860	9627103	G	A	1334	0.116567	0.00571918	0.015974	0.72032
1	rs56026893	9642329	T	C	1334	0.278861	0.00476025	0.0110913	0.667785
1	rs9430174	9647137	G	A	1334	0.302849	0.00250123	0.0108476	0.817643
1	rs60097082	9660299	A	G	1332	0.405405	0.00362508	0.0102084	0.722509
1	rs56394030	9664754	A	C	1332	0.194069	0.00644658	0.0125193	0.606601
1	rs10779727	9677853	T	C	1333	0.33946	0.0110491	0.0104917	0.292281
1	rs4076986	9688512	A	G	1334	0.309595	0.00457374	0.0108291	0.672766
1	rs4076440	9690476	G	A	1333	0.060015	-0.0226345	0.0213864	0.289891
1	rs9430506	9693988	C	T	1334	0.186657	0.00199405	0.013168	0.879635
1	rs11121465	9696690	G	A	1334	0.407046	-0.00237731	0.0103699	0.818673
1	rs9430525	9697895	C	T	1334	0.239505	0.00315101	0.0120305	0.793384
1	rs4129341	9704925	T	G	1334	0.329835	0.00267836	0.010677	0.801928
1	rs6540985	9708688	A	G	1334	0.146927	-0.00398363	0.0143583	0.781439
1	rs7518793	9711487	C	T	1334	0.226387	-0.00587817	0.0118859	0.620917
1	rs4240895	9713386	C	T	1333	0.116654	0.0182777	0.0158516	0.248889
1	rs58380009	9720496	C	T	1334	0.392429	-0.00161021	0.0103752	0.876665
1	rs6677649	9746248	G	A	1333	0.154164	0.0159387	0.013835	0.249297
1	rs1135427	9787840	G	T	1334	0.44003	0.0177711	0.010209	0.0817299
1	rs7550295	9804693	T	C	1334	0.123688	0.00934886	0.0155237	0.547019
1	rs11674	9811541	G	A	1334	0.167166	0.0145338	0.0135636	0.283932
1	rs78589157	9815372	A	G	1332	0.0852102	-0.0117563	0.018378	0.522372
1	rs10746492	9842576	C	T	1333	0.269692	0.0124795	0.0113945	0.273422
1	rs61479984	9866437	T	G	1334	0.386432	0.0181903	0.010372	0.079466
1	rs6666296	9890158	T	C	1334	0.222639	0.00605688	0.0121242	0.617378
1	rs2379107	9911291	A	G	1334	0.260495	0.0122628	0.0114408	0.283788
1	rs1220405	9922245	G	A	1333	0.286572	-0.0147791	0.0113398	0.192475
1	rs2278611	9923101	A	G	1334	0.234633	-0.036954	0.0117986	0.00173587
1	rs1660735	9945538	T	C	1334	0.0513493	0.0802029	0.0226816	0.000406173
1	rs72858090	9989081	A	G	1334	0.0817091	0.0327994	0.0185388	0.0768562
1	rs12064822	10008191	A	G	1334	0.204273	-0.0196671	0.0125374	0.116723
1	rs1220421	10008221	G	A	1334	0.383433	-0.0055773	0.0102844	0.587605
1	rs6683452	10029913	A	G	1334	0.178786	0.0138955	0.0134295	0.300809
1	rs11578833	10068175	A	G	1334	0.102324	-0.00254569	0.0164486	0.877005
1	rs3003376	10071301	C	T	1334	0.376687	-0.000953923	0.0102747	0.926029
1	rs72861422	10138485	G	A	1333	0.0723931	0.0304206	0.0197274	0.123063
1	rs9430244	10155283	A	G	1333	0.0982746	0.0201407	0.0170753	0.238189
1	rs12076922	10165301	G	T	1334	0.164918	-0.0164541	0.0135986	0.226286
1	rs3762290	10177790	G	A	1334	0.241754	0.000223473	0.0118312	0.98493
1	rs1074461	10203445	C	T	1333	0.319205	-0.0065094	0.0106915	0.542631
1	rs6659436	10219202	T	C	1334	0.221889	-0.0169256	0.0120425	0.159874
1	rs72864129	10232434	G	A	1334	0.0712144	-0.00122638	0.0199787	0.951053
1	rs72864132	10232584	T	C	1334	0.0712144	-0.00122638	0.0199787	0.951053
1	rs9783053	10233756	G	A	1331	0.0725019	0.000136362	0.0198599	0.994522
1	rs7418410	10236402	T	C	1334	0.413043	-0.0144074	0.0103807	0.165169
1	rs1046277	10240094	T	C	1334	0.0809595	-0.000833228	0.0191097	0.965221
1	rs4348727	10265606	A	G	1332	0.290916	-0.0133132	0.0111557	0.232712
1	rs117391752	10268967	T	C	1334	0.07009	0.000281969	0.0201042	0.98881
1	rs6541085	10285709	G	A	1334	0.370315	-0.0116111	0.0104605	0.267003
1	rs11584023	10302596	G	A	1332	0.367868	-0.0115869	0.0104546	0.267729
1	rs3748576	10342629	G	A	1334	0.457271	0.000390855	0.010319	0.969786
1	rs912963	10348042	T	C	1334	0.367691	-0.0108225	0.0104336	0.299608
1	rs10492972	10353112	C	T	1332	0.367868	-0.011858	0.0104378	0.255929
1	rs17401966	10385471	G	A	1334	0.287481	-0.0112533	0.0111581	0.3132
1	rs4475756	10387788	G	A	1334	0.366567	-0.0100676	0.0104391	0.334838
1	rs2297881	10397567	G	A	1333	0.0791448	-0.000388588	0.0190807	0.983752
1	rs10864453	10407169	G	T	1334	0.368441	-0.0105245	0.0104582	0.31425
1	rs1467653	10413123	A	G	1334	0.368066	-0.0107105	0.0104541	0.30559
1	rs12738317	10419663	T	C	1333	0.365716	-0.0104212	0.0104483	0.318564
1	rs7530167	10453374	G	A	1332	0.287913	-0.0109166	0.0111449	0.327326
1	rs79819846	10458433	T	C	1334	0.0790855	-0.00072969	0.0190794	0.969492
1	rs4846219	10463888	A	C	1334	0.364693	-0.0105769	0.0105196	0.314681
1	rs2229688	10473200	A	G	1334	0.0790855	-0.00072969	0.0190794	0.969492
1	rs41274480	10479791	A	G	1333	0.0712678	-7.60956e-05	0.0199799	0.996961
1	rs78459513	10483983	C	A	1334	0.101949	-0.00155808	0.0171555	0.927635
1	rs79763829	10484880	A	G	1334	0.0775862	0.000740139	0.0193228	0.969445
1	rs505141	10488314	G	A	1334	0.485757	-0.0155993	0.0103854	0.133087
1	rs528713	10488555	G	A	1334	0.485757	-0.0155993	0.0103854	0.133087
1	rs597441	10493415	T	C	1333	0.371718	-0.0148328	0.0105758	0.16076
1	rs72867498	10499064	C	T	1334	0.182909	-0.0150391	0.0133408	0.259614
1	rs60102421	10502306	T	G	1332	0.122748	-0.0185813	0.0154539	0.229221
1	rs2847337	10502710	A	G	1333	0.183796	-0.00635342	0.0132709	0.632117
1	rs12134590	10516290	G	A	1333	0.255064	-0.0110755	0.0115274	0.336655
1	rs636291	10556097	G	A	1334	0.290105	-0.00482089	0.0112543	0.668389
1	rs648324	10556447	G	T	1334	0.207646	-0.00367772	0.0125545	0.769567
1	rs662064	10557251	T	C	1334	0.207646	-0.00367772	0.0125545	0.769567
1	rs10864459	10563609	A	G	1334	0.428411	-0.00194327	0.0104372	0.852298
1	rs1755594	10565488	T	C	1333	0.324456	0.0166044	0.0108653	0.126463
1	rs616488	10566215	G	A	1334	0.339205	-0.0110742	0.0109331	0.311107
1	rs602601	10567058	C	T	1334	0.500375	-0.0117927	0.0101986	0.247555
1	rs604369	10567208	A	C	1334	0.415292	0.0131222	0.0104637	0.209818
1	rs6540934	10569930	T	C	1333	0.084021	3.54966e-05	0.0185614	0.998474
1	rs2056417	10581658	A	G	1334	0.213268	-0.00775631	0.0124909	0.534627
1	rs2483678	10582047	T	C	1334	0.19003	-0.0068862	0.0133316	0.605482
1	rs2506889	10596022	T	C	1334	0.214393	-0.00819641	0.0124285	0.509583
1	rs4240914	10597217	C	A	1334	0.277736	-0.00585826	0.011709	0.616848
1	rs6681221	10601761	A	G	1334	0.278111	-0.00560913	0.0116872	0.63127
1	rs12120962	10609505	A	G	1334	0.325712	0.0151261	0.0111455	0.174735
1	rs10157111	10613344	G	T	1334	0.333583	-0.00644648	0.011179	0.564169
1	rs12565494	10629562	G	A	1333	0.334584	-0.00604326	0.0111703	0.588498
1	rs72641424	10632615	G	A	1332	0.278904	-0.0066203	0.0116953	0.571348
1	rs6687430	10633245	G	A	1318	0.268968	-0.0057953	0.0117769	0.622657
1	rs12741973	10638604	T	C	1334	0.350825	-0.0075173	0.0105559	0.476378
1	rs72857041	10644149	A	G	1333	0.18042	-0.00495089	0.0130799	0.70505
1	rs72857049	10647924	T	C	1331	0.242299	-0.00699277	0.0118141	0.553919
1	rs6540940	10651460	C	T	1334	0.254498	-0.00650343	0.0116168	0.575595
1	rs284273	10652977	T	C	1333	0.290323	-0.00522858	0.0110958	0.637483
1	rs284271	10654369	A	G	1334	0.31934	-0.00367857	0.0109673	0.737313
1	rs284270	10654552	T	C	1334	0.11057	-0.00585753	0.0163637	0.720374
1	rs3790630	10673094	C	T	1334	0.449025	-0.00904954	0.0102228	0.376032
1	rs75827648	10682857	T	C	1334	0.110945	-0.0030561	0.0163466	0.851695
1	rs190775	10683683	T	G	1332	0.0953453	0.00586378	0.0171906	0.733026
1	rs2242288	10684098	A	C	1334	0.11057	-0.00297677	0.0163643	0.855656
1	rs199867187	10697878	D	I	1329	0.202784	-0.00239809	0.0125194	0.848095
1	rs11587145	10704688	T	C	1334	0.109445	-0.0157519	0.0162856	0.333431
1	rs778228	10708142	G	A	1334	0.215517	-0.0072954	0.0121024	0.546639
1	rs284294	10713765	C	T	1334	0.301724	-0.00220631	0.0107688	0.837666
1	rs12073762	10739523	T	C	1334	0.133808	-0.0135489	0.0146491	0.355017
1	rs516243	10750432	G	A	1334	0.155547	-0.000710444	0.0140057	0.959545
1	rs684096	10751153	T	C	1333	0.0596399	-0.0100819	0.0211674	0.633865
1	rs118123289	10759597	C	T	1333	0.0828957	-0.0134803	0.0187458	0.472072
1	rs2387232	10759741	T	C	1334	0.0910795	0.00673502	0.0172955	0.696973
1	rs7514663	10762349	T	C	1302	0.0791091	-0.00727049	0.0186045	0.695951
1	rs7514751	10762432	T	C	1333	0.173668	-0.0137123	0.0132955	0.302377
1	rs4845952	10767379	A	G	1334	0.336957	0.0199314	0.010684	0.0621066
1	rs11805515	10767785	C	T	1305	0.278927	0.0214551	0.0113343	0.0583665
1	rs616519	10768002	C	T	1334	0.094078	-0.0203722	0.0176336	0.247966
1	rs284247	10774856	G	A	1334	0.432909	0.00712023	0.0101561	0.483253
1	rs706007	10780727	G	A	1334	0.226387	0.0349407	0.0117998	0.00306514
1	rs518789	10787538	T	C	1334	0.175037	-0.0225073	0.0133323	0.0913778
1	rs78892927	10788942	A	G	1333	0.136909	-0.0312293	0.0148722	0.0357431
1	rs284277	10790797	A	C	1334	0.17054	-0.0130935	0.0136208	0.336409
1	rs6540946	10793411	T	C	1330	0.0496241	-0.0132605	0.0233202	0.569609
1	rs880315	10796866	T	C	1334	0.397301	-0.0136885	0.0103972	0.187988
1	rs6700479	10800737	T	C	1333	0.163541	0.0247563	0.0135434	0.0675606
1	rs560649	10803357	G	A	1334	0.107571	0.000755129	0.0167087	0.963953
1	rs506203	10803450	A	C	1334	0.190405	-0.000347798	0.0129985	0.978654
1	rs72860191	10804219	A	G	1334	0.203523	-0.00524369	0.0124683	0.674074
1	rs76892273	10805263	C	T	1334	0.136057	-0.0271815	0.0148029	0.0663234
1	rs4845955	10805414	C	T	1334	0.265367	-0.0195459	0.0113757	0.0857589
1	rs4845844	10805465	G	A	1334	0.157046	0.00387928	0.0138201	0.778941
1	rs4845956	10805468	C	T	1334	0.295352	-0.015347	0.0110303	0.164122
1	rs2076492	10808587	G	A	1334	0.162294	-0.000104231	0.0135054	0.993842
1	rs78971008	10810015	T	G	1334	0.131184	-0.0263387	0.0149979	0.0790607
1	rs1342904	10810317	T	C	1334	0.137931	-0.0250881	0.0147995	0.0900381
1	rs7519604	10824835	C	T	1334	0.0858321	-0.004232	0.0178068	0.812144
1	rs205488	10827135	C	T	1333	0.374719	-0.00772719	0.0106155	0.466666
1	rs205474	10832861	T	C	1334	0.423538	0.0115483	0.0103099	0.262662
1	rs710137	10842386	C	G	1331	0.149136	0.00820447	0.0144484	0.570139
1	rs710138	10844444	A	G	1334	0.20015	-0.00669479	0.0127245	0.598796
1	rs10864471	10849645	A	G	1333	0.392348	-0.0027381	0.0103592	0.791537
1	rs11121628	10859478	G	A	1334	0.464393	-0.0223002	0.00998167	0.0254757
1	rs11121629	10860604	A	G	1334	0.496627	-0.0215596	0.0100069	0.031203
1	rs1750861	10869052	C	A	1334	0.143553	-0.00807855	0.0143521	0.573514
1	rs1776220	10874522	T	C	1334	0.254498	0.0131126	0.011545	0.256049
1	rs7547155	10874877	C	A	1334	0.442279	0.022244	0.0102854	0.0305664
1	rs10779747	10875070	T	C	1332	0.395646	0.0160053	0.010344	0.12179
1	rs1776217	10877740	A	C	1329	0.476674	0.0307803	0.0101679	0.00246834
1	rs6540951	10879725	A	G	1334	0.305472	-0.0291213	0.0108888	0.00748596
1	rs12744556	10880048	G	A	1334	0.448276	-0.0242899	0.01027	0.0180242
1	rs706006	10883314	A	G	1333	0.24081	-0.0308168	0.011878	0.00947448
1	rs572950	10889280	T	G	1334	0.0603448	-0.0153868	0.0214788	0.473763
1	rs7555879	10890026	A	G	1334	0.148051	-0.0326737	0.0143044	0.0223614
1	rs661352	10890155	T	G	1334	0.225262	0.00740782	0.0120124	0.537446
1	rs497483	10890771	G	A	1334	0.366942	-0.0120713	0.0105761	0.253714
1	rs526764	10891687	A	G	1334	0.148051	-0.00816326	0.0140814	0.562103
1	rs58177718	10895024	A	G	1332	0.230105	-0.0262097	0.0119098	0.0277578
1	rs521333	10897690	T	C	1334	0.137931	-0.0317948	0.0147429	0.0310351
1	rs555027	10901907	T	C	1334	0.0955772	-0.0194527	0.0169419	0.250885
1	rs672270	10907842	C	A	1333	0.0712678	0.0253436	0.0192046	0.186946
1	rs1292668	10910069	G	A	1334	0.41042	-0.0161549	0.0103422	0.118278
1	rs637037	10912551	C	T	1334	0.145052	0.0171708	0.0140613	0.222034
1	rs77903336	10920086	T	C	1332	0.0780781	0.0236887	0.0191753	0.21669
1	rs12048262	10920676	G	A	1334	0.0772114	0.0220365	0.0192452	0.252193
1	rs1280993	10921228	C	T	1334	0.418666	-0.00318559	0.010092	0.752265
1	rs7543046	10922467	T	C	1334	0.0588456	-0.0156667	0.0217008	0.470333
1	rs1280989	10924273	A	G	1333	0.213053	0.00247838	0.0122236	0.839328
1	rs1281001	10929298	A	G	1334	0.385307	0.000505936	0.0102909	0.960789
1	rs28521290	10929582	G	A	1334	0.0768366	-0.000356324	0.0190859	0.985105
1	rs35787367	10932629	A	G	1334	0.0509745	-0.020646	0.0230243	0.369877
1	rs6690924	10935265	A	G	1334	0.423163	-0.00148747	0.010455	0.886864
1	rs11586137	10940895	A	C	1334	0.341829	0.0155134	0.0108036	0.151014
1	rs12090662	10950061	G	C	1332	0.341216	0.0157965	0.0108201	0.144311
1	rs6670956	10957719	C	A	1333	0.424231	0.0154403	0.0103981	0.137566
1	rs75569901	10963618	C	T	1334	0.0550974	0.00270184	0.0221415	0.902879
1	rs7515021	10968479	C	T	1334	0.456897	0.0302569	0.0100629	0.00264034
1	rs67978715	10968701	T	C	1333	0.305701	0.0390506	0.0107939	0.000297083
1	rs146441170	10974357	G	A	1333	0.0566392	0.0185949	0.0215981	0.389266
1	rs6540954	10977102	T	G	1333	0.482746	-0.0277431	0.0100884	0.00595949
1	rs2387422	10980998	C	T	1334	0.453898	0.0119236	0.0103187	0.247871
1	rs10779748	10985068	A	G	1333	0.453863	0.016195	0.0103303	0.116949
1	rs12748162	10986308	A	C	1334	0.377436	0.0164918	0.0103526	0.111156
1	rs2387698	10992104	G	A	1333	0.434359	0.00769966	0.0101327	0.447326
1	rs9803711	10996382	A	G	1334	0.477136	-0.0104277	0.0100846	0.301122
1	rs7527445	10997978	C	T	1334	0.227511	0.00617615	0.0122916	0.615338
1	rs1925666	10999600	C	T	1334	0.243628	0.0127668	0.0117766	0.278328
1	rs59494995	11001424	A	G	1333	0.241185	0.01496	0.0117563	0.203192
1	rs6666764	11005495	T	C	1334	0.456147	-0.0131988	0.0102302	0.196989
1	rs2275490	11006569	G	A	1334	0.0689655	-0.00752145	0.0203529	0.711717
1	rs75130475	11015165	G	A	1331	0.264838	0.0129665	0.0114987	0.259466
1	rs12033594	11019245	G	T	1334	0.474513	0.0152841	0.0101224	0.131063
1	rs4282824	11021064	T	C	1334	0.408546	0.0142713	0.0102555	0.164048
1	rs74052097	11028623	T	C	1334	0.293103	0.015157	0.0109623	0.166773
1	rs12085319	11029478	T	G	1333	0.44036	0.0153024	0.0101871	0.133062
1	rs56102775	11029942	A	G	1334	0.272489	0.00937214	0.0112327	0.404079
1	rs75524741	11031607	C	T	1334	0.170915	0.00421049	0.0135466	0.755942
1	rs2003046	11032827	A	C	1334	0.225637	-0.0064449	0.012491	0.605879
1	rs12565727	11033082	G	A	1333	0.335709	-0.00264441	0.010761	0.805882
1	rs11121667	11038476	T	C	1334	0.320465	-0.00703195	0.0108982	0.518773
1	rs7542354	11040385	A	G	1333	0.32033	-0.00654506	0.0109185	0.548874
1	rs9430161	11046855	T	G	1334	0.0835832	0.00485143	0.0185904	0.794121
1	rs6704113	11053101	G	A	1334	0.426912	-0.0146589	0.0100934	0.146411
1	rs11121675	11060075	G	T	1334	0.447526	-0.00409664	0.0101701	0.687086
1	rs79373286	11060698	G	A	1333	0.12003	-0.0188607	0.0160054	0.238637
1	rs11121676	11063043	T	C	1333	0.382221	-0.0182198	0.0104887	0.0823728
1	rs9430335	11072117	C	T	1334	0.145427	-0.0111543	0.0140173	0.426177
1	rs2273348	11079077	A	G	1334	0.34033	-0.0137957	0.0104115	0.185154
1	rs1782454	11087835	T	C	1334	0.144678	-0.0113047	0.0140743	0.42185
1	rs2273346	11090897	G	A	1334	0.190405	-0.0117872	0.0129	0.360857
1	rs12711521	11090916	C	A	1334	0.341829	-0.0128061	0.010408	0.218543
1	rs12142107	11097867	T	C	1334	0.103073	-0.00958155	0.0164732	0.560805
1	rs140099549	11099247	A	G	1330	0.0541353	-0.0461464	0.0224598	0.0399153
1	rs7548659	11107439	G	T	1334	0.278111	-0.0148586	0.0112439	0.186341
1	rs12121344	11111629	T	C	1321	0.181302	-0.0152608	0.0131413	0.245526
1	rs2261217	11127764	C	A	1334	0.214768	-0.00661181	0.0124272	0.594696
1	rs2791654	11129317	G	A	1334	0.214768	-0.00661181	0.0124272	0.594696
1	rs910660	11130643	A	G	1334	0.214768	-0.00661181	0.0124272	0.594696
1	rs72871414	11153739	G	A	1334	0.154048	-0.00834831	0.0139549	0.549682
1	rs12133922	11159823	C	T	1333	0.154539	-0.00861384	0.0139491	0.536891
1	rs12139042	11167146	A	G	1334	0.0862069	0.00804811	0.0180285	0.655301
1	rs2275525	11169676	T	C	1333	0.130158	-0.00751061	0.0151004	0.618922
1	rs17036350	11171226	T	C	1334	0.13081	-0.00736279	0.015075	0.625258
1	rs868080	11184489	T	C	1334	0.13081	-0.00736279	0.015075	0.625258
1	rs2275527	11190646	A	G	1334	0.0738381	0.000983762	0.0193737	0.959502
1	rs17036411	11209899	C	T	1333	0.0858965	0.00796845	0.0180577	0.659013
1	rs12041740	11236524	G	A	1334	0.205022	-0.00472252	0.0125431	0.706542
1	rs11121696	11238063	C	T	1333	0.0611403	-0.000906014	0.021376	0.966192
1	rs12124598	11255431	T	C	1334	0.0862069	0.00804811	0.0180285	0.655301
1	rs11121697	11259830	C	A	1334	0.0862069	0.00804811	0.0180285	0.655301
1	rs1010447	11269796	T	C	1334	0.0745877	0.00094052	0.0191968	0.960924
1	rs12116957	11273418	G	T	1333	0.0862716	0.00791196	0.0180298	0.660788
1	rs74225573	11280994	C	T	1334	0.13006	-0.00745443	0.0150987	0.621509
1	rs2076655	11289161	G	A	1330	0.206015	-0.00418457	0.0125503	0.738815
1	rs2788570	11289466	T	C	1333	0.0712678	-0.00387964	0.0196417	0.84342
1	rs7524202	11297762	T	C	1334	0.0742129	0.00088968	0.0193368	0.963302
1	rs6661859	11301063	T	C	1333	0.116654	-0.01431	0.0158546	0.366751
1	rs7525957	11318236	C	T	1334	0.118066	-0.0137427	0.0157925	0.384189
1	rs12142905	11318983	C	T	1334	0.0865817	0.00722102	0.0180011	0.688314
1	rs77768358	11353244	A	G	1334	0.117691	-0.0161149	0.0158635	0.309703
1	rs2788538	11359751	A	G	1332	0.125	-0.0161134	0.0153755	0.294641
1	rs12134340	11361065	G	A	1328	0.11747	-0.0168771	0.015962	0.290363
1	rs11121720	11364920	C	T	1334	0.124813	-0.0162578	0.0153721	0.29023
1	rs12133728	11375944	C	A	1334	0.0637181	-0.00980993	0.0207473	0.636335
1	rs2982380	11395283	C	A	1334	0.111319	-0.00541952	0.0160221	0.735172
1	rs3120819	11400409	C	A	1334	0.25937	0.0157271	0.0116831	0.178258
1	rs2982384	11401745	A	G	1333	0.222056	0.0148353	0.0122288	0.225073
1	rs732023	11403648	A	G	1334	0.26012	0.0151384	0.0116846	0.195119
1	rs3124641	11407333	A	C	1334	0.220015	0.0167788	0.0124225	0.176796
1	rs11121722	11414172	A	G	1332	0.231231	0.0156374	0.0121487	0.198034
1	rs733761	11416252	A	C	1332	0.231231	0.0152052	0.0121491	0.210734
1	rs2744854	11419868	C	T	1332	0.219595	0.0175605	0.0124584	0.158677
1	rs2788557	11439588	A	G	1334	0.492129	-0.006764	0.0101739	0.506153
1	rs11121728	11468442	C	T	1331	0.408715	-0.0101016	0.0101266	0.318503
1	rs77867201	11472786	G	A	1333	0.270443	0.00664679	0.0113572	0.558381
1	rs2077480	11488203	T	G	1334	0.455022	-0.0075698	0.0100348	0.450638
1	rs877309	11489678	G	A	1334	0.287481	0.00509347	0.0111016	0.646373
1	rs12074336	11490914	G	T	1334	0.0884558	0.0178476	0.017538	0.308843
1	rs2922240	11493832	C	T	1334	0.392804	0.0161034	0.010212	0.114817
1	rs2379152	11494851	A	G	1334	0.455022	-0.0165938	0.0101461	0.101947
1	rs56050412	11500412	C	T	1333	0.469992	-0.0181551	0.010069	0.0713765
1	rs2379156	11503660	T	G	1334	0.342204	0.00410584	0.0105498	0.697139
1	rs2379159	11504514	T	C	1334	0.393553	0.0175238	0.0102037	0.0859056
1	rs12026602	11518397	T	C	1334	0.308471	0.00378086	0.0108045	0.726389
1	rs11121742	11520653	G	T	1334	0.171664	-0.00375734	0.0130267	0.773014
1	rs4846010	11531059	A	G	1334	0.121439	0.0181962	0.0152292	0.232156
1	rs10159458	11534053	A	C	1332	0.233483	-0.0124583	0.0117267	0.288057
1	rs7555562	11542957	C	A	1334	0.218516	0.000266295	0.012355	0.982804
1	rs11121753	11553382	A	G	1333	0.27907	0.00211585	0.011095	0.848758
1	rs2076465	11562276	T	C	1332	0.475225	0.00148409	0.0101903	0.884208
1	rs2745265	11574942	T	C	1334	0.279235	0.000735852	0.0110932	0.947112
1	rs2072994	11579470	A	G	1334	0.267991	0.00099008	0.0112669	0.929976
1	rs2076469	11584164	G	A	1334	0.484258	0.00362393	0.0102679	0.724134
1	rs12044052	11585139	T	G	1333	0.0592648	0.0461551	0.0219134	0.0351828
1	rs2235660	11595331	A	G	1334	0.218516	-0.0106411	0.0122973	0.386864
1	rs2817619	11603063	T	C	1334	0.46027	-0.00268271	0.0102299	0.793134
1	rs2745291	11607932	G	A	1334	0.474138	0.00377757	0.0101998	0.711118
1	rs2817596	11618309	C	T	1334	0.487256	0.000306081	0.0102336	0.976139
1	rs6698664	11638084	A	G	1331	0.184072	0.00369843	0.0129496	0.775184
1	rs2745276	11641283	G	A	1334	0.51012	0.00976537	0.0100097	0.329268
1	rs2817642	11644173	C	T	1334	0.324963	0.00675325	0.0105371	0.521586
1	rs74055132	11644223	C	T	1334	0.0633433	0.00605969	0.0210625	0.773576
1	rs2745274	11647129	T	C	1334	0.415667	-0.0113464	0.0103561	0.273243
1	rs7530509	11654491	A	G	1334	0.435907	-0.0112313	0.0102921	0.275159
1	rs4364885	11655069	G	A	1333	0.18117	-0.0120149	0.0134037	0.370044
1	rs761087	11656684	G	A	1333	0.351088	0.0199461	0.0108141	0.0651171
1	rs1320986	11659375	A	G	1334	0.126312	-0.0078139	0.0155379	0.615039
1	rs761084	11660710	C	T	1334	0.357196	0.00741854	0.0106342	0.48542
1	rs79395222	11665100	A	C	1334	0.0565967	-0.00121975	0.0217507	0.955279
1	rs4846019	11665575	A	G	1334	0.468516	-0.00142733	0.0102524	0.889276
1	rs7512822	11668035	G	T	1326	0.366516	0.00557626	0.0104706	0.594336
1	rs734737	11675059	G	T	1334	0.327961	-0.00204259	0.0107163	0.848835
1	rs72868048	11678124	G	A	1333	0.0997749	0.0127884	0.0170656	0.453635
1	rs11121783	11685967	C	T	1334	0.102324	0.022988	0.0169078	0.173952
1	rs77031870	11686554	A	G	1334	0.100075	-0.00574445	0.0172649	0.739342
1	rs17420537	11688722	C	T	1333	0.102026	-0.00775593	0.0170831	0.64982
1	rs80112965	11690369	A	G	1333	0.0615154	0.0027578	0.0216093	0.898449
1	rs6661641	11690563	C	A	1334	0.413418	-0.00842484	0.0102632	0.411716
1	rs11121787	11694930	A	G	1331	0.328325	-0.00933403	0.0106689	0.381639
1	rs6540986	11702082	A	G	1334	0.437781	0.00304982	0.0101549	0.763925
1	rs6540987	11703843	A	G	1334	0.438531	0.00216409	0.0101665	0.831432
1	rs9614	11710561	G	T	1334	0.491004	0.00745513	0.0101667	0.46338
1	rs12045158	11711485	A	G	1334	0.456147	-0.0114695	0.0102318	0.262305
1	rs12139487	11717300	C	T	1334	0.076087	-0.014476	0.0193591	0.454604
1	rs2294641	11721854	T	C	1334	0.408171	-0.000600808	0.0103052	0.953508
1	rs3820340	11723520	G	A	1334	0.145802	0.0129038	0.0142956	0.366714
1	rs747862	11733075	C	T	1334	0.160045	-0.00104262	0.0137648	0.939622
1	rs878778	11735245	C	A	1334	0.484633	-0.00321151	0.010213	0.753177
1	rs2233025	11735652	A	G	1334	0.177661	-0.00392079	0.0131431	0.765463
1	rs2336030	11736600	C	T	1334	0.435157	0.000171805	0.010207	0.986571
1	rs28924102	11738806	C	A	1333	0.0585146	-0.0199422	0.0210457	0.343349
1	rs2233004	11742074	C	T	1333	0.0573893	0.0154757	0.021206	0.465526
1	rs11121796	11744797	A	G	1333	0.13841	-0.00184647	0.0145323	0.898893
1	rs2336031	11745459	A	G	1333	0.0746437	0.00546371	0.0186104	0.769075
1	rs7539455	11754168	G	T	1334	0.401799	-0.000625684	0.0100713	0.950463
1	rs60536251	11761586	C	T	1334	0.0592204	-0.0152113	0.0213566	0.476307
1	rs1534988	11761714	T	C	1328	0.118976	0.025845	0.0157189	0.100135
1	rs6657454	11765806	A	G	1334	0.0708396	-0.00218899	0.0197916	0.911932
1	rs12132907	11766889	A	G	1333	0.163916	0.00718221	0.0141696	0.612243
1	rs12085723	11770557	A	G	1333	0.187547	-0.000321578	0.0131953	0.980557
1	rs55852125	11771521	A	G	1334	0.253748	0.00387321	0.0117326	0.741306
1	rs76390929	11772491	A	C	1330	0.0695489	0.005538	0.020818	0.790224
1	rs74541046	11790925	T	C	1334	0.33021	0.00745861	0.0107494	0.48777
1	rs12743892	11791890	G	A	1333	0.107652	-0.00290995	0.0164461	0.859556
1	rs4073489	11801642	G	A	1334	0.450525	-0.00422156	0.0103289	0.68275
1	rs12752700	11807426	C	T	1333	0.106902	-0.0324277	0.0163946	0.0479345
1	rs17875947	11807759	T	C	1334	0.0543478	-0.02103	0.0222581	0.344749
1	rs10864535	11823156	G	A	1332	0.321321	0.000120276	0.0106386	0.99098
1	rs4845877	11824303	T	C	1333	0.172918	-0.0114727	0.0135898	0.39855
1	rs114941496	11826085	A	G	1334	0.114693	0.0145096	0.0159901	0.364189
1	rs4845881	11828319	G	A	1334	0.230885	0.000293524	0.012203	0.98081
1	rs55738118	11838451	T	C	1334	0.0858321	-0.00110687	0.0181437	0.951355
1	rs12561919	11839923	T	C	1332	0.0964715	-0.0030388	0.0172709	0.860334
1	rs3737967	11847449	A	G	1334	0.095952	-0.00317026	0.0172911	0.854526
1	rs4846049	11850365	T	G	1334	0.194528	-0.0106658	0.0129867	0.411482
1	rs2274976	11850927	T	C	1334	0.0948276	-0.00223458	0.0174374	0.898031
1	rs1476413	11852300	T	C	1333	0.197299	-0.0112331	0.0129965	0.387415
1	rs1801131	11854476	G	T	1334	0.191529	-0.00955351	0.0130164	0.462974
1	rs1801133	11856378	A	G	1334	0.374813	0.000753397	0.0101778	0.940992
1	rs17421511	11857788	A	G	1334	0.0952024	-0.0171469	0.0174074	0.324608
1	rs17037390	11860843	A	G	1334	0.0978261	-0.00436796	0.0171044	0.798436
1	rs9651118	11862214	C	T	1334	0.375562	0.00699839	0.0103887	0.500533
1	rs17367504	11862778	G	A	1334	0.10045	-0.00413281	0.0168139	0.805839
1	rs72640244	11869853	G	A	1331	0.100301	-0.00661653	0.0168381	0.694356
1	rs198392	11879162	A	G	1333	0.202176	-0.0122826	0.0126501	0.331572
1	rs7537765	11887303	G	A	1334	0.0993253	-0.00702193	0.0169456	0.678595
1	rs2272803	11898789	T	G	1332	0.097973	-0.0049959	0.0170349	0.769313
1	rs1023252	11899033	T	G	1332	0.191066	-0.0106593	0.0129328	0.409823
1	rs5063	11907648	T	C	1334	0.088081	-0.0105982	0.0177271	0.549936
1	rs198389	11919271	G	A	1334	0.154798	-0.0256697	0.0140434	0.0675663
1	rs79712000	11924030	C	T	1331	0.0721262	-0.0268817	0.0192347	0.162244
1	rs6676300	11925300	G	A	1333	0.170293	-0.0217504	0.0134052	0.104689
1	rs74714707	11926758	T	C	1334	0.071964	-0.0268306	0.0192315	0.162974
1	rs12562952	11927056	C	T	1334	0.0775862	-0.0260009	0.0184319	0.15835
1	rs4846064	11934842	C	T	1333	0.45949	0.00494465	0.0101702	0.626834
1	rs9661078	11936324	A	C	1331	0.422615	0.00455616	0.0101335	0.652988
1	rs7554327	11937404	T	C	1334	0.397676	0.0088488	0.0102776	0.38925
1	rs4846066	11938050	G	A	1331	0.444403	0.00576214	0.0101525	0.570333
1	rs2050269	11946489	C	T	1334	0.473388	-0.0020868	0.0102018	0.837922
1	rs6667637	11947957	G	A	1334	0.445277	-0.00345338	0.0101345	0.733289
1	rs12085006	11958723	A	G	1334	0.432534	0.0019702	0.00996076	0.843205
1	rs1999594	11959216	G	A	1333	0.433233	0.00228951	0.00998573	0.818653
1	rs57044570	11959238	G	C	1334	0.44003	-0.00199351	0.010144	0.844202
1	rs7554547	11973888	A	G	1333	0.479745	0.00231766	0.0099457	0.815737
1	rs2038028	11979556	A	G	1333	0.368342	0.00187021	0.0101609	0.853967
1	rs11555351	11982580	A	G	1332	0.0758258	-0.0196443	0.0188863	0.298276
1	rs1208984	11995176	G	A	1334	0.178036	-0.00664312	0.0132373	0.615773
1	rs7513651	11999124	T	C	1333	0.0753938	0.0265255	0.0193189	0.169743
1	rs4846080	12004999	G	A	1334	0.347451	0.00934467	0.0104575	0.371545
1	rs2336379	12008863	G	A	1333	0.269692	-0.0032355	0.0113355	0.775314
1	rs2273285	12010469	T	G	1334	0.118816	0.0148071	0.0157053	0.345776
1	rs2273286	12012409	G	A	1333	0.135034	-0.025527	0.0147452	0.0834145
1	rs2180180	12019369	T	C	1334	0.358321	-0.00500545	0.0102973	0.6269
1	rs3818157	12027308	G	A	1334	0.41042	0.00287701	0.010179	0.777452
1	rs76208470	12042298	T	C	1334	0.0783358	0.0171928	0.0187485	0.35913
1	rs4240897	12042755	G	A	1334	0.490255	0.00927613	0.00990241	0.348885
1	rs2336384	12046063	G	T	1333	0.409227	0.00441446	0.0102411	0.666431
1	rs41278626	12058802	C	T	1334	0.128936	0.00071721	0.0148912	0.961586
1	rs2295281	12059412	T	C	1334	0.381184	-0.00714082	0.0102744	0.487047
1	rs78343636	12059498	A	G	1333	0.129032	0.000541338	0.0148928	0.971004
1	rs2236057	12062205	A	G	1334	0.357946	0.0107115	0.0105533	0.31011
1	rs2295283	12082926	A	G	1334	0.473013	0.0035511	0.0101641	0.726807
1	rs12042105	12105048	C	T	1334	0.494378	0.00441216	0.0102197	0.665937
1	rs6662024	12113240	G	A	1334	0.456522	-0.00277631	0.0102118	0.785719
1	rs12124861	12116317	A	C	1334	0.443778	5.35168e-05	0.0101417	0.99579
1	rs6665486	12117901	G	A	1334	0.465142	0.00569376	0.0100408	0.570672
1	rs72641053	12128435	G	A	1334	0.13006	-0.00887217	0.0147606	0.547793
1	rs4491070	12130051	T	C	1334	0.438906	-0.00302809	0.0101417	0.765262
1	rs6690493	12135526	G	A	1334	0.210645	0.00551536	0.0123401	0.654914
1	rs12070530	12138629	G	A	1334	0.0610945	-0.0247275	0.0208196	0.234951
1	rs11121854	12142698	T	C	1334	0.0944528	-0.00254629	0.0170161	0.881049
1	rs1201114	12144219	G	A	1334	0.23988	-0.00271251	0.0116917	0.816537
1	rs72861968	12151282	A	G	1334	0.0809595	-0.00357873	0.0180859	0.843144
1	rs1201110	12153188	A	G	1332	0.440315	-0.00437768	0.0103362	0.67191
1	rs12092682	12166855	T	G	1334	0.33021	-0.00884246	0.0107307	0.40992
1	rs72641084	12168091	T	C	1334	0.0573463	-0.00657308	0.0219354	0.76444
1	rs501525	12180805	C	T	1334	0.300975	0.00954457	0.0108722	0.380005
1	rs4846096	12183174	A	C	1333	0.24006	-0.000942595	0.0119089	0.936913
1	rs17422381	12184423	A	G	1334	0.339955	0.00288639	0.0106697	0.786758
1	rs11569920	12187232	A	G	1333	0.153038	0.0187417	0.0141744	0.186096
1	rs620894	12188028	A	C	1333	0.357089	0.00274065	0.0107428	0.798633
1	rs1201122	12188482	G	A	1334	0.300975	-0.00164712	0.0109127	0.880027
1	rs535068	12189561	A	G	1334	0.39093	0.0116651	0.0102256	0.253963
1	rs1148472	12194451	T	C	1334	0.18066	0.0132644	0.0131342	0.312534
1	rs476488	12198297	C	T	1331	0.407964	0.00669649	0.0100156	0.503747
1	rs6419481	12198635	T	C	1334	0.315217	-0.0146954	0.0107834	0.172953
1	rs630542	12206866	T	G	1333	0.23856	-0.00252728	0.0120351	0.833674
1	rs1148461	12213337	G	A	1334	0.274363	0.00947012	0.0110961	0.393404
1	rs816050	12241991	A	G	1334	0.126312	0.0123024	0.0155903	0.43005
1	rs1061622	12252955	G	T	1334	0.177286	-0.00274957	0.0130828	0.833537
1	rs17884213	12263545	T	C	1333	0.103151	-0.00312556	0.0167419	0.851903
1	rs1061624	12267265	A	G	1332	0.445571	0.0174984	0.0102686	0.0883691
1	rs1061628	12267999	T	C	1334	0.319715	0.00451678	0.0111661	0.68584
1	rs1061631	12268499	A	G	1334	0.108696	-0.00231155	0.0163266	0.88741
1	rs5746078	12270222	T	C	1333	0.206677	0.00971769	0.012738	0.445528
1	rs235214	12271503	T	C	1328	0.457078	-0.0193703	0.0104689	0.0642758
1	rs374450	12305286	A	G	1334	0.218516	0.00406119	0.0124095	0.743468
1	rs3765337	12342599	G	T	1331	0.14876	-0.00759616	0.0145459	0.601516
1	rs115361959	12368336	C	A	1333	0.0802701	0.0192826	0.0184945	0.297129
1	rs6660347	12420300	C	T	1334	0.131559	-0.00423094	0.0152028	0.780782
1	rs7547740	12463073	G	A	1334	0.154423	0.021938	0.0142202	0.122895
1	rs11801678	12467620	T	C	1334	0.129685	-0.00541245	0.0153154	0.72379
1	rs76258242	12475878	T	C	1334	0.0693403	0.0224452	0.0197194	0.255024
1	rs11121906	12488475	A	C	1334	0.128561	-0.0057996	0.0154059	0.70658
1	rs1061030	12569358	T	C	1323	0.0672714	0.0195311	0.0201405	0.332174
1	rs41279476	12571994	G	A	1334	0.0749625	0.0098797	0.0191591	0.606087
1	rs17038052	12587934	C	T	1334	0.142804	-0.00880061	0.0148206	0.552639
1	rs7543597	12592282	C	T	1333	0.0813954	0.0200597	0.0187742	0.285306
1	rs7546779	12593371	T	C	1334	0.43928	-0.0135969	0.0103277	0.187994
1	rs4846107	12593561	G	A	1334	0.238006	-0.00333711	0.0121092	0.782866
1	rs55836856	12595871	T	C	1332	0.0593093	0.0283847	0.0214912	0.186582
1	rs760943	12598434	C	T	1333	0.149662	0.00106524	0.0138171	0.938548
1	rs7521256	12600396	C	T	1334	0.058096	0.0283929	0.0218056	0.192885
1	rs77248031	12600845	A	G	1334	0.127436	-0.00142895	0.0154456	0.926289
1	rs4846109	12606267	C	A	1332	0.450075	-0.0229487	0.0103849	0.0271184
1	rs10779770	12606725	A	C	1333	0.489497	0.0182513	0.0102819	0.0758823
[truncated: 370,327 more rows]
